# Supplementary material for: Nitrate- and Nitrite-Sensing Histidine Kinases: Function, Structure, and Natural Diversity
Source: Int J Mol Sci. 2021 May 31;22(11):5933. doi: 10.3390/ijms22115933 (PMC8199190; doi:10.3390/ijms22115933)
Supplement: Supplementary file 1 [file ijms-22-05933-s001.zip]

Archive with 3 entries (3 files):
- Supplementary Dataset 1.fasta
- Supplementary Dataset 2.tsv
- Supplementary Dataset 3.tre
