# Supplementary material for: Nitrate- and Nitrite-Sensing Histidine Kinases: Function, Structure, and Natural Diversity
Source: Int J Mol Sci. 2021 May 31;22(11):5933. doi: 10.3390/ijms22115933 (PMC8199190; doi:10.3390/ijms22115933)
Supplement: Supplementary file 1 [file ijms-22-05933-s001.zip › Supplementary Dataset 1.fasta]

>A0A031IBG0
------------------------------------------------------------
------------------------------------------------------------
------------------------------------------------------------
----------------M------------------------------------------H
------------------------------------------------------------
--------------------------------GKP-------------------------
---------------------------------------SLS------TKLLLM-G----
AACLL--AA--------------------------VASIGFTLWVAWQLEGGAAAVNEAG
RLRMSMVRM-AM---------AR------------QN-----------------------
EA---------------P--A-------------------------------Q-------
--WQ-ER------------AR--------Q-------FDA---SLDL-------L-----
-RSGD--------------MSRPLFVP-WS--D-AVS------ARYER-IRGDWSALR--
---------TQ-------------WQ----------------------AEDH--------
-----V--DA-Q-------------------------------------AIMG-------
---------------S----A------DAFVREVDGFVEAIEDRLSRWTAILHLFQMCLM
ALAIIAAVSFMATSYWLVLHPVGQLRSALERMRRGH----LD-TR-M---SV----EV--
--D--------D-EFGQLAAGFNLMAQSLQSSHA-------ELEDKVREKTASLNVQHQQ
LQALYAVSVQ-AS----------E-AASLQS-LAEGFVRQVRLAA------Q-ADA-ATV
RW-S--------------------DE-----------------ANE------RYV-----
-L-L--AG----------DG-----LP---------QS--------------MSVQEH--
------------CL----------------------------HTGA-CLCGQ--------
------P-RE-------Q--A-RL-RVIPI--------------------TPA-------
-------------SD-------------------LQLPHCREAGF---------------
--------------------------ET-VV-----------------SI-PVQL-----
--QQ--RL---------------LGEVNL---------FFR-------------------
---------------------------------------------------STVVLT-DD
MRDLLSAMARHLASAMESLRATA----------LEREAAVAEERGLIARELHDSIAQSLA
FLKIQTQLL----------------RDAVA----------K---G------R-DE-----
----------------A-----------------RD---RSLGELEVGV----RECYADV
RELLVHFR-TRT-S-A-EDIEAALRATLSKFEHQ-----TG--IATSLSM-SG-------
QGL-PL-APDVQIQVLHMVQEALSNVRKHAGARH--VELRV-----------------GR
H--P--WR-FEVCDD------GCGFV----------P----A---AV---A-P-------
-----DSLHVGLGIMRERA-LLAQALVHV-HS-R--P-----------------------
----------------G-EGTRVL-IEL-------------P-------------P----
------------SASAG-------APAQAL-PS------NA-------------------
---------------------------------------------
>A0A060BBN3
------------------------------------------------------------
------------------------------------------------------------
------------------------------------------------------------
----------------M------------------------------KL---------LQ
------------------------------------------------------------
---------------------------------R--------------------------
---------------------------------------SLV------ARIIAS-L----
LAISG--MA--------------------------LISITLTMTMSNSSRGDAAAINVAG
SLRMNAYQI-MG---------AL-----------QRL-----------------------
EYAPEET----------SA-E-------------------------------Q-------
--L--EGL-----------IS--------S-------FDQ---RLYG-----TTLQQTI-
--------------------------P-IDDRH-ERR------RQLEK-LQSYWQHSL--
---------RPA-------------LE----------AP---------------------
-------AAA-TALD------------------------------------LA-------
-T-L------E---MM----I------VEMVSDIEVLVTYLEQSTEAKVRLLGMMQLLFL
VLIAIVVSIALYDVRHNLVVPLRQLMVLAREAAQRN----FK-PR-S---EL----RG--
--S--------D-ELALLGHTFNKMSAELATSYA-------ALEDKISRKKQELERSNQA
LRVMHDASRS-LYG--------GG-NDLCSS-AAP-MLRELENLL------D-IGP-IRL
SL-N---DPF--------------DQ------------------RE-------MP-----
--VL--ET----------HS------R---------T-----------------RPEY--
------------C----------------------------RDQE----CH---------
------------------------------------------------------------
--------------------------------------ACLIDP-----RPLEMVSNNQS
--------------------------QC-L------------------LL-PISV-----
--GD--TL---------------LGTL-------------EVWY----------H-----
---------------------------------------------------QER-LN-DS
TRRLLTMLADQLATAVYLQRRIE----------EQQHVTLINERTIIARELHDSLAQSLS
YLKMQVARL----------------ERMQQ----------K---D------A-SR-----
----------------E---M-------------QS---AVFDELRTGL----NSAYRQL
RELLTTFR-LKL-E-G-PGLQFALRQTIEEFSQR-----MA--ITVELDY------DVP-
P-Y-LL-NPNEEIHVLQIIREALANTHKHAQAHW--AGVTV---------HF------AD
A----RLL-VRIEDD------GIGL-----------E----D---D----SS--------
-----PPMHYGLVIIRDRT-TTLNGELSI-TN-R--P-----------------------
-----------A----G--GASIE-IAF------------TP-------------L-TA-
---------RL-------------------IQQ------Q----------------PVT-
------------------AASD-SHLGTGTS--------------
>A0A072N3J0
------------------------------------------------------------
------------------------------------------------------------
------------------------------------------------------------
----------------M------------------------------KQ---------RS
------------------------------------------------------------
------------------------------------------------------------
---------------------------------------PLV------NRIAIV-V----
GAVVL--TA--------------------------LVSMATTLAVSRSIEGNATAINLAG
TLRMGAFQL-LT---------YS-----------A-------------------------
RVGEAGV----------SD-K-------------------------------A-------
--L--VQR-----------LD--------Q-------YET---RLGD-----VRETRAI-
--------------------------P-RSEEH-PLA------TQYRR-IVDEWHSRL--
---------RPA-------------LE---------GHV---------------------
--------LG-TPID------------------------------------GQ-------
-A-Y----------GI----T------ERYVESVDQLVSMLEQRTEARIDLLHLIQVISL
AFSILIIVALFLDLKKRILRPLQKLVMIARAVGEQD----FS-RR-A---DL----QG--
--S--------D-ELAQLGQAFDQMTSELALTYY-------ELEERVRTKTEELEKSHSA
LQLLHSASRN-LF---------AN-HDLCSG-AVP-MLQELESLL------G-IGP-IHL
YL-H---DRE--------------SS------------------EP-------VK-----
--AV--TT----------AT------K---------Q-----------------RPFY--
------------C----------------------------RDHH----CN---------
------------------------------------------------------------
--------------------------------------ACLITP-----ETFDELPGENN
DG------------------------RR-L------------------LL-PIRT-----
--PG--ML---------------LGTL-------------EVWY----------P-----
---------------------------------------------------AEKGLS-ET
ARRLLETLSDQLATAIFLERQIT----------EEQQITLAEERTVIARELHDSLAQSLS
YLKMQVARL----------------RRLNI----------E---G------Q-QQ-----
----------------Q---A-------------HE---AILDELSTGL----NSAYRQL
RELLATFR-LKL-D-T-PDLATALRKTVEEFSER-----LG--KPVHLEY------NLP-
P-Q-TL-SPNEEIHTLQIVREGLANAVKHADATS--ISVEV---------LF------DS
P----QVQ-VWIRDN------GKGL-----------P----G---G----GQ--------
-----PVNHYGLIIMQDRA-RTLGGKIAV-SN-R--E-----------------------
-----------V----G--GVEVA-LTF------------VP-------------K-SR-
---------NL-------------------IPT------E----------------ASSA
---------------------------------------------
>A0A077FDL5
------------------------------------------------------------
------------------------------------------------------------
------------------------------------------------------------
----------------MT-----------------------------RW---------LR
------------------------------------------------------------
---------------------------------S--------------------------
---------------------------------------SLP------ARAGVA-V----
ILIAV--LA--------------------------LASSLSAGLIAWFSQGDAAAINTAG
SVRMETYRL-SW---------NL-----------ASG-----------------------
AGRE------------------------------------------------E-------
--I--NRI-----------SQ--------S-------LQQ---RLNS-----QTLKSVL-
--------------------------E-DGSNE-ALN------GSYQQ-LQDYWQNTL--
---------GPA-------------LE------RG-------------------------
--------------D------------------------------------AI-------
-A-F------Q---AS----T------LPFIEQLNQFVNLLQRQSEHKQSWQQIIQGVAL
FITMIVLLVGLYELQSSVISPLQELVDATQRFRRGE----YQ-AR-V---NH----QS--
--E--------D-ELGQLATSFNAMAETIEQSHR-------TLETQVRQKTLNLQQANAA
LELLYQSSRS-LAT---------R-LANAEG-LDE-LIRRFQQRLP-----G-LR--LSL
CL-Q---GQLQA------------PA------------------QQ--------------
--LL--AL----------DG------A---------D-----------------SRKV--
------------C----------------------------ASSD----CA---------
------------------------------------------------------------
--------------------------------------TCQRHEQLNP------------
-----------------------------H------------------IY-SISN-----
--QG--SS---------------LGEL-------------KAHF----------I-----
---------------------------------------------------DGHAPQ-AW
ETQLIQALANLIGTSLSLKRQRE----------QDHRLLLLEERAIIARELHDSLAQALS
YMKLQVSRM----------------QTLMR----------R---G------E-PV-----
----------------E---T-------------LE---GVTAELREGL----NNAYRQL
RELLTTFR-LQI-H-D-AGLMQGLKDTAKEFSRR-----GD--FQVHLHV------DNL-
A-F-EL-SASEQIHILQITREALSNCLRHAHAQN--AWLQL-RQD---------------
--GE-TVR-LSIEDD------GRGF-----------I----G---SR---D---------
-----PREHHGLNIMDERS-RSLHGQLQI-LS-R--E-----------------------
-----------P----Q--GTLVQ-MEF------------RP-------------E-FL-
-----------------------------GRHP------QGN--------------VT--
---------------------------------------------
>A0A080NHE2
------------------------------------------------------------
------------------------------------------------------------
------------------------------------------------------------
----------------M------------------------------------------H
------------------------------------------------------------
--------------------------------GKP-------------------------
---------------------------------------SLS------TKLLLM-G----
AACLL--AA--------------------------VASIGFTLWVAWQLEGGAAAVNEAG
RLRMSMVRM-AM---------AR------------QN-----------------------
EA---------------P--A-------------------------------Q-------
--WQ-ER------------AR--------Q-------FDA---SLDL-------L-----
-RSGD--------------MSRPLFVP-WS--D-AVS------ARYER-IRGDWSALR--
---------TQ-------------WQ----------------------AEDH--------
-----V--DA-Q-------------------------------------AIMG-------
---------------S----A------DAFVREVDGFVEAIEDRLSRWTAILHLFQMCLM
ALAIIAAVSFMATSYWLVLHPVGQLRSALERMRRGH----LD-TR-M---SV----EV--
--D--------D-EFGQLAAGFNLMAQSLQSSHA-------ELEDKVREKTASLNVQHQQ
LQALYAVSVQ-AS----------E-AASLQS-LAEGFVRQVRLAA------Q-ADA-ATV
RW-S--------------------DE-----------------ANE------RYV-----
-L-L--AG----------DG-----LP---------QS--------------MSVQEH--
------------CL----------------------------HTGA-CLCGQ--------
------P-RE-------Q--A-RL-RVIPI--------------------TPA-------
-------------SD-------------------LQLPHCREAGF---------------
--------------------------ET-VV-----------------SI-PVQL-----
--QQ--RL---------------LGEVNL---------FFR-------------------
---------------------------------------------------STVVLT-DD
MRDLLSAMARHLASAMESLRATA----------LEREAAVAEERGLIARELHDSIAQSLA
FLKIQTQLL----------------RDAVA----------K---G------R-DE-----
----------------A-----------------RD---RSLGELEVGV----RECYADV
RELLVHFR-TRT-S-A-EDIEAALRATLSKFEHQ-----TG--IATSLSM-SG-------
QGL-PL-APDVQIQVLHMVQEALSNVRKHAGARH--VELRV-----------------GR
H--P--WR-FEVCDD------GCGFV----------P----A---AV---A-P-------
-----DSLHVGLGIMRERA-LLAQALVHV-HS-R--P-----------------------
----------------G-EGTRVL-IEL-------------P-------------P----
------------SASAG-------ASAQAL-PS------NA-------------------
---------------------------------------------
>A0A081KBE7
------------------------------------------------------------
------------------------------------MPS------TAGDVDL--------
------------------------------------------------------------
------------DQLVF-------G--------------------SDQE---------QK
KS----------------------------------------------------------
---------------------------------RIG------------------------
---------------------------------------SLR------QKALLV-I----
SGICL--LA--------------------------LVSVGSSLWFALVTESDAAAINISG
SLRMQSWRL-AE---------HV-----------LIP-----------------------
ELTSPD----------------------------------------------T-------
--L--NRL-----------LD--------I-------YDN---SINS-----EPL--RK-
--------------------------L-LDDRS-DLG------EAYRL-VASQWFSEM--
---------KPL-------------LA-------------------DPQG----------
---------------------------------------------------YE-------
-A-F------V---HQ----V------PEFVDHIDRMVNSLQLHTEQKLQQLFLTALFVL
AGILTMALMTIRFINRHLLKPMDDLGNAAGLIRNGQ----FSELG-L---NY----QS--
--S--------N-EIGNLTRTFRVMALELGNLYG-------RLEEKVEEQTYALAQSNHA
LELLYKASRN-LAT---------N-PYDEHL-VAS-LVREWQELL------R-LED-CYL
CL-S--------------------DT------------------EDSN----RLQ-----
--RI--AS----------DR------E-----------------------------RT--
------------C----------------------------AGEH----CA---------
------------------------------------------------------------
--------------------------------------DCLNKTMAGA------------
-----------------------------L---------DEPK---SWQF-VLLS-----
--RQ--HR---------------FGFL-------------KVTA----------G-----
---------------------------------------------------SSIELS-EE
SQQWLQTFADIIATSIDQNRSRI----------HERRMLLMEERAVIARELHDSLAQALS
YQKIQVLRL----------------RRQLE----------K---S------E-AL-----
----------------P---S-------------VV---PILDELREGT----NNAYAQL
RELLRTFR-LTL-S-E-GGLEQALQKTLEEFSQR-----SPD-IHFLLDY------QLR-
F-S-SI-GAHDQIHALQIVREALMNVVKHAKASE--ARVSC--------FIT------GG
G----LLG-ITVTDD------GCGI-----------E----A---K----PS--------
-----AHGHYGTTIMRERA-ASMGGTLDT-RR-L--S-----------------------
-----------S----G--GTEVY-LEF------------G-------------------
-------------------------------RS------EER--------------TYE-
---------------------------------------------
>A0A081NFX2
------------------------------------------------------------
------------------------------------------------------------
------------------------------------------------------------
------------------------------------------------------------
-M----------------------------------------------------------
---------------------------------LLK------------------------
---------------------------------------PIR------YKALAA-I----
IATCF--LG--------------------------LLSVSGSLWFAATTESDAAAINVAG
SLRMQAWRL-VD---------QI-----------RT------------------------
EDTDKA----------------------------------------------Q-------
--L--WQL-----------IK--------V-------YDR---SLTS-----PSL--KH-
--------------------------L-GGRTD-IIG------NRYLA-MVGEWRSEM--
---------RPL-------------LN-------------------DEAG----------
---------------------------------------------------WH-------
-E-F------T---EK----V------PGFVDRLNDLVNSLQLNTERKLHWLVILAIFSL
CSILAIGAMTIRYIRLNLIKPVEQLSEAAKKVRRGE----FDQLR-L---EY----CH--
--A--------N-EMGQLTETFSAMADSLSLLYG-------DLESQVSSQTRSLEQANTA
LQLLYESSQT-LGM---------N-PYDEEQ-LML-ILERWKVLL------G-LRS-AYV
CL-T--------------------GS------------------AGSI----RLQ-----
--RI--FP----------QS------D---------T-----------------YNDV--
------------C----------------------------NIGQ----CE---------
------------------------------------------------------------
--------------------------------------GCVRTPSSDV------------
------------------------------------------------QF-PLSQ-----
--ND--QG---------------YGYL-------------HISL----------Q-----
---------------------------------------------------GGQSLT-EE
SRQWLRTFSDIVSSSLYRSGYQT----------QERRLLLMEERAVIARELHDSLAQALS
YQKIQVTRL----------------KKVLT----------R---M------D-AD-----
----------------E---S-------------VH---SIVEEIREGV----NNAYRQL
RELLNTFR-LSM-T-S-GTLEEALQQTMEEYGKR-----DGS-VIFNLDY------RLR-
F-C-HL-DAHHQIHVLQIVREGLVNVIQHSEATK--ATVVC--------EQV------AP
G----KVQ-VLVDDD------GSGF-----------N----E---D----IT--------
-----TSGHYGTTIMQERA-ESLGGQLYF-ET-S--G-----------------------
-----------Y----G--GARVR-LEF------------S-------------------
-------------------------------SV---------------------------
---------------------------------------------
>A0A085G857
------------------------------------------------------------
------------------------------------------------------------
------------------------------------------------------------
----------------MI----------------------------------------VK
------------------------------------------------------------
---------------------------------R--------------------------
---------------------------------------SVS------TSLARA-F----
FYIVL--LS--------------------------LLSTGIAMLTLASSLRDAEAVNVAG
SLRMQSYRL-GY---------DL-----------QGD-----------------------
------------------R-R-------------------------------E-------
--LD-KH------------LE--------Q-------YAQ---SLSS-----PALLK-T-
-------------------E-KFW-VP-----A-EVR------NRFKV-INYAWLEMV--
---EH--------------------IR------N--------------GD----------
---------------------------------------------------LA-------
-W-Y------Q---AH----I------SGYVEQIDLFVLALQHYAERKMMQVVFASVVGF
IAIFTLVFFTLRRFRHQVVAPLNKLMEASASIERGE----FDHPP-L---NT----QL--
--P--------N-ELGLLSQTFTRMSGELQKLYR-------TLEESVQEKTRDLQEANRT
LEVLYACSQA-LTV---------S-TIDKQC-FER-VLQQVRQKT------P-VNY-LEM
KT-G--------------------EN---------------------------------W
--KI--H-----------DG----------------E------------------E----
--------------------------------------------QD----SE--------
--------------------S---------------------------------------
------------------------------------------------------------
-----------------------------WQ-----------------TL-PIVL-----
--EQ--KE---------------LGLL-----------RWQAAE----------G-----
----------------------------------------------------------VP
PLPLMQSLANMLGRGLYFNQAQK----------HYQQLLLMEERATIARELHDSLAQVLS
YLRIQLTLL----------------KRTVP----------A---E------N-QP-----
----------------A---Q------------------RIINDFSQAL----NDAYRQL
RELLTTFR-LTL-Q-Q-ADLPSALQEMIAPLRNQ-----TD--AIITLDC------DIP-
T-Q-AL-DASQQVHLLQIIREGVLNAIKHAQARK--ISVSC--------NTS------VS
G----IHT-VNIFDD------GTGI----------------A---SL---TE--------
-----PEGHYGLNIMHERA-ARLGGELTI-SR-P--D-----------------------
-----------S----G--GTLIT-MNF------------RS------------------
---------------------------------------PPG--------------DLAT
SE-T--------------TVNP-----------------------
>A0A085VKQ6
------------------------------------------------------------
------------------------------------------------------------
------------------------------------------------------------
----------------MM-----------------------------RW---------LR
------------------------------------------------------------
---------------------------------S--------------------------
---------------------------------------SLP------ARAGLA-V----
ILIAV--LA--------------------------LASSLSAGLIAWFSQGDAAAINTAG
SVRMETYHL-SW---------KL-----------AKG-----------------------
VTPA------------------------------------------------E-------
--I--AAI-----------TD--------S-------LQT---RLNS-----QSLKAVL-
--------------------------E-DGPST-DLR------ISYGQ-IQQRWNDEL--
---------RPA-------------LE------RG-------------------------
--------------D------------------------------------AS-------
-V-F------Q---AI----A------PPFVEQLNQFVSLLQRQSEEKQSWQQVIQGLAL
FTTMIVLLLGLYELQYGVVTPLKELVDATQRFRRGD----FQ-VR-V---NH----QS--
--Q--------D-ELGQLAMSFNAMAETIEESHR-------TLESQVQQKTVNLQQANAA
LELLYQSSRN-LAT---------R-LANAEG-LDD-LIRRFQQRLP-----G-LR--LSL
CL-Q---GQSQA------------PA------------------KQ--------------
--LL--AL----------HG------A---------N-----------------IREV--
------------C----------------------------ASTD----CA---------
------------------------------------------------------------
--------------------------------------TCQKHHEAKP------------
-----------------------------Q------------------TF-SISN-----
--QG--SE---------------LGEL-------------KAHF----------V-----
---------------------------------------------------DGHPTQ-AW
ETQLIQALANLIGTSLSLKRQRE----------QDHRLLLLDERTIIARELHDSLAQALS
YMKLQVSRM----------------QTLIR----------R---G------E-PV-----
----------------E---T-------------LA---TVTAELREGL----NNAYRQL
RELLTTFR-LQI-N-D-AGLVQELKDTAEEFSRR-----GE--FQVHLHV------DAL-
A-F-QL-SASEQIHILQITREALSNCLRHAHAQS--AWLQL-RQV---------------
--GE-TVR-LCIEDD------GRGF-----------S----G---NV---D---------
-----QREHHGLNIMDERA-RSLRGQLQI-FS-R--T-----------------------
-----------P----Q--GTCVQ-LEF------------HP-------------E-FL-
-----------------------------GQHT------EGS--------------VT--
---------------------------------------------
>A0A099RKN9
------------------------------------------------------------
------------------------------------MR----------------------
------------------------------------------------------------
----------------IF-----------------------------HW---------FR
------------------------------------------------------------
---------------------------------G--------------------------
---------------------------------------SLP------ARAGVA-V----
LLIGT--LA--------------------------LGSAVSAGLIAWLSEDDAAAINTAG
SLRMSVYKL-SW---------RL-----------QAG-----------------------
TDNA------------------------------------------------E-------
--I--QRQ-----------GD--------N-------FRH---RLES-----INLTRIL-
--------------------------R-SDPQS-PLA------QAYAG-LRERWHSQL--
---------APA-------------LE------RG-------------------------
--------------D------------------------------------VA-------
-V-F------H---AN----A------DDFVEQLNQFVLLLQRKSERKQSWQLAIQGTAL
FVTVMVLMVGMYSLQSSVLSPLQELVRATERFRAGD----LS-AR-V---QY----RS--
--E--------D-ELGHMANSFNAMAEALEQSHH-------TLESRVIQKTAHLAQANAA
LQLLYQGSRS-LAS---------G-PASAES-LDK-LIDSFQNRLP-----G-LR--LTL
CL-H---GDPRE------------PA------------------EQ--------------
--LI--AL----------HG------S---------E-----------------LREI--
------------C----------------------------SPGD----CA---------
------------------------------------------------------------
--------------------------------------TCTLHQRRNI------------
-----------------------------V------------------AS-PVVN-----
--QG--SE---------------LGEL-------------RAAF----------A-----
---------------------------------------------------DGRPPQ-QW
ELELIEALANLIGTALSLERRRE----------QDHRLLLFEERAIIARELHDSLAQALS
YMKLQVSRL----------------QTLMH----------R---G------E-PP-----
----------------E---Q-------------LE---KVTEEIRDGL----NNAYRQL
RELLTTFR-LKI-Q-E-GGLRKALDDTAREFSER-----GQ--FPVQLNV------KTL-
P-F-GL-SASEQIHLLQIAREALSNCARHSGASH--VWLTV-QQI---------------
--GS-EVE-MLIEDD------GCGV-----------S----L---DF---D---------
-----PRLHHGLTIMLERA-RNLHGRLHI-EQ-R--E-----------------------
-----------P----N--GTRVQ-LNF------------AP-------------Q-FL-
-----------------------------GRDL------ERD--------------TA--
---------------------------------------------
>A0A0A3ZX39
------------------------------------------------------------
------------------------------------------------------------
------------------------------------------------------------
----------------MI----------------------------------------VK
------------------------------------------------------------
---------------------------------R--------------------------
---------------------------------------PVT------RTMARA-L----
SAIVL--LS--------------------------LLTTGLALLTLSSSLRDAEAVNVAG
SLRMQIYRL-AW---------DT-----------TRD-----------------------
------------------P-Q-------------------------------Q-------
--LT-QH------------IQ--------I-------YQQ---TLSS-----PALQH-L-
-------------------E-RPW-VP-----K-EVA------SRYRY-LRDSWPQLQ--
---LT--------------------LQ------P--------------ER----------
---------------------------------------------------AQ-------
-I-Y------Q---QR----V------ASYVSEIDRFVLALQHYAELKMHLVAASSLFGF
LAIVALALWTIRFIRRNVVRPLDSLVTASQYVEQAN----FSFPP-L---SV----SQ--
--T--------T-ELGVLAQAFTHMAERLHSHYR-------LLELAVRNKTEDLTQANRT
LKLLYECSQV-LTS---------S-PLNPEL-FQG-LLRLVQRRE------A-LTL-LSI
T--S--------------------DG---------------------------------I
--DF--Q-----------AG----------------V------------------A----
--------------------------------------------ED----GL--------
--------------------E---------------------------------------
------------------------------------------------------------
-----------------------------WH-----------------RL-PLLQ-----
--ED--QS---------------LGEL-----------CWQTR-----------R-----
--------------------------------------------------------A-PP
ADELMQSLANMLARSLWIWQTQK----------QYQQMLLIEERSTIARELHDSLAQSLS
FLRIQLTLL----------------RRNVD----------H---T------Q-PQ-----
----------------A---Q------------------SIIAEFDRAL----AEAYQQL
RELLTTFR-LTI-E-Q-ADLVQAMQAMIAPLQEQ-----SQ--AAITFDY------QSG-
L-Q-TL-DAQQQVHVLQIAREALLNAIRHAQAQQ--IHIYY--------QRD------AD
A----SHL-LTIEDD------GCGI----------------R---SL---EE--------
-----PPGHYGLTIMAERA-ARLSGSLLI-TP-Q--------------------------
-----------T----R--GTRVT-LRF------------PP-------------R----
---------------------------------------PAH--------------RLA-
---------------------------------------------
>A0A0B6FNM1
------------------------------------------------------------
------------------------------------------------------------
------------------------------------------------------------
----------------------------------------------------------MK
------------------------------------------------------------
---------------------------------RY-----LIPL----------------
-----------------------------------------V------NQIALL-M----
ILLGM--LG--------------------------LAGMTISSWMAQSIQGNAHAINKAG
SLRMQSYRL-LS---------MV-----------PLD-----------------------
KG------------------D-------------------------------L-------
------PY-----------LA--------A-------LEQ---DKTS-----SDLQLSL-
-------------------QREGL------------------TSQYQQ-IERYWQTTL--
---------KPQ-------------LL------RA-------------KQ----------
---------------------------------------------------PD-------
-D-V------A---TS----V------ADFVRQLDALVLAIDHKTEQRLLLVTMIQLVFI
VLTLGLMIATIYYLRRRLLRPWLQLISMANAIGRGD----FS-KR-F---TQ----PY--
--Q-----R--D-EMGMLGTALNRMSQELSLIYS-------DLEQRVVQKTADLQQKNQV
LAFLYHSSRQ-LHT---------H-QPLSER-LVP-VIEQLQTLT------P-LEN-VQI
CL-Y---EN-------------------------------------------HLY-----
--RS--QLTDALDG----EY----------------L-----------------PPQN--
------------R------------------------------PTQ--LTI---------
------------------------------------------------------------
--------------------------------------SGSS------------------
----------------IVADRA-ASRES-L------------------SW-SLSD-----
--KL--GQ---------------YGLL-------------LAKI----------P-----
---------------------------------------------------SENPLN-SD
QQQLVNMLVEQLTSTLALESQAR----------HQQQLLLMEERSAIARELHDSIAQSLS
CLKIQISCL----------------Q-IQV----------P---D----L---PE-----
----------------P-----------------SK---LLIKQMRDEL----NTAYRQL
RELLTTFR-LKL-N-A-ATLQAALQTLVNEFSER-----AN--LPITLDF------NLP-
P-D-AV-PNHQAIHMVNIAREALNNIYKHARASE--AAVNV---------MV------EQ
G----DIV-MSIIDN------GRGI-----------G----Q---A----SK--------
-----RPNHYGLMIMHDRA-ASLNGHCDI-RQ-R--E-----------------------
-----------S----G--GTEVR-VQF------------TP-------------D----
--------NDD-------------------------------------------------
--------------------LD-----------------------
>A0A0C3DTL0
------------------------------------------------------------
------------------------------------------------------------
------------------------------------------------------------
----------------M------------------------------KL---------LQ
------------------------------------------------------------
---------------------------------R--------------------------
---------------------------------------SLV------ARIIAS-L----
LAISG--MA--------------------------LISITLTMAMSNSSRGDAAAINVAG
SLRMNAYQI-MG---------AL-----------QRL-----------------------
EYAPEET----------SA-E-------------------------------Q-------
--L--EGL-----------IS--------S-------FDQ---RLYG-----TTLQQTI-
--------------------------P-IDDRH-ERR------RQLEK-LQIYWQHTL--
---------RPA-------------LE----------AP---------------------
-------SPA-TALD------------------------------------LD-------
-T-L------E---MM----I------VAMVNDIEVLVTYLEESTEAKVRLLGMMQVLFL
VLIAIVVSIALYDVRFNLVVPLRQLMVLAREAAQRN----FK-PR-S---EL----RG--
--S--------D-ELALLGHTFNKMSAELATSYA-------ALEDKVSRKKQELERSNQA
LRVMHDASRS-LYG--------GG-NDLCSS-AAP-MLRELEKLL------D-IGP-IRL
SL-N---DPF--------------DQ------------------RE-------MP-----
--VL--ET----------HS------R---------T-----------------RPEY--
------------C----------------------------RDQE----CH---------
------------------------------------------------------------
--------------------------------------ACLIDP-----RPLEMVSNNQS
--------------------------QC-L------------------LL-PISV-----
--GD--TL---------------LGTL-------------EVWY----------P-----
---------------------------------------------------QER-LN-DS
TRRLLTMLADQLATAVYLQRRIE----------EQQHVTLINERTIIARELHDSLAQSLS
YLKMQVARL----------------ERMQQ----------K---E------A-TR-----
----------------E---M-------------QS---AVFDELRTGL----NSAYRQL
RELLTTFR-LKL-E-G-PGLQFALRQTVDEFSQR-----ME--VTVELEY------DVP-
P-Y-LL-NPNEEIHVLQIIREALANTHKHAQAHW--AGVTV---------RF------AD
A----RLL-VRIEDD------GIGL-----------E----D---D----SS--------
-----PPMHYGLVIIRDRT-TTLNGELSI-TN-R--P-----------------------
-----------T----G--GASIE-IVF------------TP-------------L-TA-
---------RL-------------------IQQ------Q----------------PVT-
------------------AASD-SHLGTGTS--------------
>A0A0D5M4U4
------------------------------------------------------------
------------------------------------------------------------
------------------------------------------------------------
----------------M------------------------------KL---------LQ
------------------------------------------------------------
---------------------------------R--------------------------
---------------------------------------SLV------ARIIAS-L----
LAISG--MA--------------------------LISITLTMAMSNSSRGDAAAINVAG
SLRMNAYQI-MG---------AL-----------QRQ-----------------------
EYAPEET----------SE-E-------------------------------Q-------
--L--EGL-----------IS--------R-------FDQ---RLHG-----TTLQQTI-
--------------------------P-ADDSH-ERR------RQLEK-LQVYWQHTL--
---------RPA-------------LE----------AP---------------------
-------SPA-TALD------------------------------------LD-------
-T-L------E---MM----I------VAMVNDIEVLVTYLEESTEAKVRLLGMMQVLFL
VLIAIVVSIALYDVRFNLVVPLRQLMVLAREAAQRN----FK-PR-S---QL----RG--
--S--------D-ELALLGHTFNKMSAELATSYA-------ALEDKVSRKKQELERSNQA
LRVMHDASRS-LYG--------GG-NDLCSS-AAP-MLRELEKLL------D-IGP-IRL
SL-N---DPF--------------DQ------------------RE-------MP-----
--VL--ET----------HS------R---------T-----------------RPEY--
------------C----------------------------RDQE----CH---------
------------------------------------------------------------
--------------------------------------ACLIDP-----RPLEMVSNNQS
--------------------------QC-L------------------LL-PISV-----
--GD--TL---------------LGTL-------------EVWY----------P-----
---------------------------------------------------QER-LN-DS
TRRLLTMLADQLATAVYLQRRIE----------EQQHVTLINERTIIARELHDSLAQSLS
YLKMQVARL----------------ERMQQ----------K---E------A-TR-----
----------------E---M-------------QS---AVFDELRTGL----NSAYRQL
RELLTTFR-LKL-E-G-PGLQFALRQTVDEFSQR-----ME--VTVELEY------DVP-
P-Y-LL-NPNEEIHVLQIIREALANTHKHAQAHW--AGVTV---------RF------AD
A----RLL-VRIEDD------GIGL-----------E----D---D----SS--------
-----PPMHYGLVIIRDRT-TTLNGELSI-TN-R--P-----------------------
-----------T----G--GASIE-IVF------------TP-------------L-TA-
---------RL-------------------IQQ------Q----------------PVT-
------------------AASD-SHLGTGTS--------------
>A0A0D6E905
------------------------------------------------------------
------------------------------------------------------------
------------------------------------------------------------
----------------M------------------------------KL---------LQ
------------------------------------------------------------
---------------------------------R--------------------------
---------------------------------------SLV------ARIIAS-L----
LAISG--MA--------------------------LISITLTMAMSNSSRGDAAAINVAG
SLRMNAYQI-MG---------AL-----------QRL-----------------------
EYSPAEA----------SE-E-------------------------------Q-------
--L--EGL-----------IT--------R-------FDQ---RLHG-----TTLQQTI-
--------------------------P-ADDRH-ERR------RQLEK-LQTYWQHTL--
---------RPA-------------LQ----------VP---------------------
-------STA-AELD------------------------------------LD-------
-T-L------E---VM----I------VAMVNDIEVLVTYLEQSTEAKVRLLGMMQLLFL
VLIAIVVSIALYDVRHNLVVPLRQLMVLAREAAQRN----FK-PR-S---QL----RG--
--S--------D-ELASLGHTFNKMSTELATSYA-------ALEDKVSRKKQELERSNQA
LQVMHDASRS-LYG--------GG-NDLCSS-AAP-MLRELEKLL------D-IGP-IRL
SL-N---DPF--------------DQ------------------RE-------MP-----
--VL--ET----------HS------R---------T-----------------RPEY--
------------C----------------------------RDQE----CH---------
------------------------------------------------------------
--------------------------------------ACLIDP-----RPLEMVSNNQS
--------------------------QC-L------------------LL-PISV-----
--GD--TL---------------LGTL-------------EVWY----------P-----
---------------------------------------------------QER-LN-DS
TRRLLTMLADQLATAVYLQRRIE----------EQQHVTLINERTIIARELHDSLAQSLS
YLKMQVARL----------------ERMQQ----------K---E------A-TR-----
----------------E---A-------------QS---AVFDELRTGL----NSAYRQL
RELLTTFR-LKL-E-G-PGLQFALRQTVEEFSQR-----MG--VTVELDY------DVP-
P-Y-LL-NPNEEIHVLQIIREALANTHKHAQAHW--AGVTV---------RF------AD
A----RLL-VRIEDD------GIGL-----------E----D---D----SS--------
-----PPMHYGLVIIRDRT-TTLNGELSI-AN-R--P-----------------------
-----------T----G--GTGVE-IVF------------TP-------------L-TA-
---------RL-------------------IQQ------Q----------------PAP-
------------------AASN-SHLGIETSK-------------
>A0A0E3KHS7
------------------------------------------------------------
------------------------------------------------------------
------------------------------------------------------------
----------------MM-----------------------------RW---------LR
------------------------------------------------------------
---------------------------------S--------------------------
---------------------------------------SLP------ARAGLA-V----
ILIAI--LA--------------------------LASSLSAGLIAWFSQGDAAAINTAG
SVRMETYHL-SW---------KL-----------AAG-----------------------
APRE------------------------------------------------E-------
--I--AAI-----------TD--------S-------LQT---RLNS-----HSLKAVL-
--------------------------E-DGPTT-DLQ------TSYGQ-IQQRWKDDL--
---------HPA-------------LQ------RG-------------------------
--------------D------------------------------------AN-------
-A-F------Q---AM----A------LPFVEQLNQFVSLLQRQSEQKQGWQQVIQGLAL
FTTLIVLLLGLYELQYGVVSPLQELVAATQRFRRGE----FQ-VR-V---NH----QS--
--H--------D-ELGQLATSFNAMAETIEESHR-------TLESQVQQKTLNLQQANAA
LELLYQSSRS-LAT---------R-LANAEG-LDE-LIRRFQQRLP-----G-LR--LSL
CL-Q---GHLQA------------PA------------------QQ--------------
--LL--AL----------HG------A---------N-----------------SRDV--
------------C----------------------------ASSD----CA---------
------------------------------------------------------------
--------------------------------------TCQKHHKTSP------------
-----------------------------Q------------------TF-SISN-----
--QG--SE---------------LGEL-------------KAHF----------V-----
---------------------------------------------------DGHCAQ-AW
ETQLIQALANLIGTSLSLKRQRE----------QDHRLLLLEERTIIARELHDSLAQALS
YMKLQVSRM----------------QTLMR----------R---G------E-PV-----
----------------E---T-------------LE---TVTAELREGL----NNAYRQL
RELLTTFR-LQI-N-D-AGLVQELKDTAEEFSHR-----GE--FKVHLHV------DAL-
A-F-QL-CASEQIHILQITREALSNCLRHAHAQN--VWLQL-RQD---------------
--GE-TVR-LLVEDD------GRGF-----------S----G---TV---D---------
-----QREHHGLNIMDERA-RSLRGQLQI-FS-R--T-----------------------
-----------P----Q--GTRVQ-LEF------------HP-------------E-FL-
-----------------------------ERQT------EGS--------------VA--
---------------------------------------------
>A0A0E8XID3
------------------------------------------------------------
------------------------------------------------------------
------------------------------------------------------------
----------------------------------------------------------MK
------------------------------------------------------------
---------------------------------RY-----LTPL----------------
-----------------------------------------V------NQIALL-M----
ILLGM--LG--------------------------LAGMVISSWMAQSIQGNAHAINQAG
SLRMQSYRL-LS---------MI-----------PLD-----------------------
NK------------------E-------------------------------L-------
------SY-----------LV--------A-------LEQ---DKTS-----HDLQQAL-
-------------------LREGL------------------MGQYQQ-IERYWQDTL--
---------KPQ-------------LQ------QA-------------KH----------
---------------------------------------------------PD-------
-E-V------A---AS----V------ADFVHQLDALVLAIDHKTEQRLLQVTLIPLVFS
LLTLSLLLATIYYLRRRLLRPWLKLISMANAIGRGD----FS-QR-Y---TL----DY--
--Q-----R--D-EMGMLGTALNRMSQELSLIYG-------DLEQRVVNKTADLQQKNQV
LAFLYHSSRQ-LHT---------H-QPLSER-LAP-VIEQLQMLT------T-LEN-VQI
CL-Y---EN-------------------------------------------HLY-----
--RD--HINHNADA----EY----------------L-----------------MPKN--
------------R------------------------------AAS--LTI---------
------------------------------------------------------------
--------------------------------------SGPV------------------
----------------RPISHP-ELWQS-L------------------SW-SLSD-----
--KL--GQ---------------YGLL-------------LAKQ----------P-----
---------------------------------------------------LDNPLN-SD
QQQLVDMLVEQLTSTLALESQAR----------HQQQLLLMEERSAIARELHDSIAQSLS
CLKIQISCL----------------Q-MQT----------P---D----L---PE-----
----------------N-----------------SK---LLIKQMRDEL----NIAYRQL
RELLTTFR-LKL-N-E-ATLEAALQALVNEFSER-----AS--LTITFKY------QLP-
P-D-QV-PNHQAIHMVNIAREALNNIYKHAHASE--AMVNV---------HL------EQ
G----DVV-MFITDN------GCGI-----------G----Q---A----SE--------
-----QPNHYGLMIMQDRA-NSLHGHCRI-NQ-K--E-----------------------
-----------G----G--GTEVR-VQF------------TP-------------E----
--------NND-------------------------------------------------
--------------------LD-----------------------
>A0A0F0EJ37
------------------------------------------------------------
------------------------------------------------------------
------------------------------------------------------------
----------------MI-----------------------------RW---------LR
------------------------------------------------------------
---------------------------------S--------------------------
---------------------------------------SLP------ARAGLA-V----
ILIAV--LA--------------------------LASSLSAGLIAWFSQGDAAAINTAG
SVRMETYRL-SW---------KL-----------AAG-----------------------
ADNE------------------------------------------------E-------
--I--SGI-----------RQ--------S-------LQQ---RLNS-----QTLKAVL-
--------------------------E-DGRNA-ELE------ASYQQ-LQLFWQQTL--
---------IPA-------------LE------RN-------------------------
--------------D------------------------------------AA-------
-A-F------Q---AS----A------LPFVEQLNQFVNLLQRQSEHKQTWQQLIQGAAL
FITMIVLLVGLHELQSNVISPLQELVDATQRFRRGE----FQ-AR-V---NH----QS--
--E--------D-ELGQLATSFNAMAETIEQSHR-------TLETQVQQKTLHLQQANAA
LELLYQSSSS-LAT---------R-LANAEG-LDE-LIRRFQQRLP-----G-LR--LSL
CL-Q---GQMQA------------PA------------------QQ--------------
--LL--AL----------HG------A---------D-----------------DRKV--
------------C----------------------------ASSD----CA---------
------------------------------------------------------------
--------------------------------------TCQRHDQRNP------------
-----------------------------L------------------SY-SISN-----
--QG--SS---------------LGEL-------------KAHF----------I-----
---------------------------------------------------DGHHPQ-AW
ETQLIQALANLIGTSLSLKRQRE----------QDHRLLLLEERAIIARELHDSLAQALS
YMKLQVSRM----------------QTLMR----------R---G------E-PL-----
----------------E---T-------------LE---GVTAELREGL----NNAYRQL
RELLTTFR-LQI-H-D-AGLAQGLKDTAQEFTRK-----GA--FQVHLHI------DNL-
A-F-EL-SASEQIHILQITREALSNCLRHAHADN--AWLQL-RQN---------------
--GE-NVC-LSIEDD------GRGF-----------V----G---SR---D---------
-----PREHHGLNIMDERA-RSLYGQLQI-LT-R--A-----------------------
-----------P----Q--GTRVQ-MEF------------RP-------------E-FL-
-----------------------------GRPT------QGN--------------VT--
---------------------------------------------
>A0A0F0F428
------------------------------------------------------------
------------------------------------------------------------
------------------------------------------------------------
----------------MI-----------------------------GW---------LR
------------------------------------------------------------
---------------------------------S--------------------------
---------------------------------------SLP------ARAGLA-V----
ILIAV--LA--------------------------LASSLSAGLIAWFSQGDAAAINTAG
SVRMETYHL-SW---------KL-----------AAG-----------------------
AEPA------------------------------------------------E-------
--L--ERI-----------RD--------S-------LQQ---RLNS-----PALQAVL-
--------------------------E-DGKNL-ELQ------ASYQR-LQDYWQNTL--
---------LPA-------------LQ------RD-------------------------
--------------D------------------------------------AA-------
-T-F------Q---AS----T------LPFVNQLNQFVSLLQRQSEHKQGWQQVIQGAAL
FTTMIVLLFGLYELQYNVITPLKELVDATQRFRRGE----FQ-AR-V---NH----QS--
--A--------D-ELGELATRFNAMAETIEHSHR-------TLQSQVQQKTLNLQQANAA
LELLYQSSRS-LAT---------R-LANAEG-LDE-LIRRFQQRLP-----G-LR--LSL
CL-Q---GQLQA------------PA------------------QQ--------------
--LL--AL----------HG------A---------A-----------------SRKI--
------------C----------------------------ASSD----CA---------
------------------------------------------------------------
--------------------------------------SCQRHQRTLR------------
-----------------------------H------------------TF-SISN-----
--QG--ST---------------LGEL-------------KAHF----------I-----
---------------------------------------------------DGHEPQ-AW
ETELIQALANLIGTSLSLKRQRE----------QDHRLVLLEERAIIARELHDSLAQALS
YMKLQVSRM----------------QTLMR----------R---G------E-PV-----
----------------A---T-------------LE---NVTAELREGL----NNAYRQL
RELLTTFR-LQI-H-D-AGLVQELKDTAEEFSRR-----GE--FQVHLHV------DSL-
A-F-EL-SASEQIHILQITREALSNCLRHAHAQN--AWLQL-RQH---------------
--GE-QVC-LSIEDD------GRGF-----------S----A---TH---D---------
-----LREHHGLNIMDERA-RSLRGQLQI-VG-R--T-----------------------
-----------P----Q--GTRVQ-MEF------------RP-------------E-FL-
-----------------------------GHLN------EGN--------------PV--
---------------------------------------------
>A0A0F9VSU1
------------------------------------------------------------
------------------------------------------------------------
------------------------------------------------------------
----------------M------------------------------KL---------LQ
------------------------------------------------------------
---------------------------------R--------------------------
---------------------------------------SLV------ARIIAS-L----
LAISG--MA--------------------------LISITLTMGMSNSTHGDAAAINVAG
SLRMNAYQI-MG---------AL-----------QRA-----------------------
YYEPEET----------HE-T-------------------------------Q-------
--L--EAI-----------LV--------R-------FDQ---RLQG-----TTLQQSI-
--------------------------P-ADQHH-ESR------HQLEE-IQSYWQHTL--
---------RPA-------------LQ----------NP---------------------
-------TAA-AR-D------------------------------------LD-------
-R-L------E---TM----I------VAMVNDIEILVTYLEQSTEAKVRLLGMMQVLFL
VLIAIVVFIALYDVRHNLVLPLRQLMVLAREASQRN----FK-PR-S---QI----RG--
--S--------D-ELALLGDTFNNMSAELASSYA-------ALEDKVSRKKQELERSNQA
MRVMHDASRS-LYG--------GG-NDLCSS-AAP-MLRELEKLL------N-IGP-IRL
SL-N---DPF--------------DQ------------------QE-------MP-----
--VL--ET----------HS------R---------T-----------------RPEY--
------------C----------------------------RDQA----CH---------
------------------------------------------------------------
--------------------------------------ACLIDP-----LPLDLVASDQS
--------------------------QC-L------------------LL-PISV-----
--GD--TL---------------LGTL-------------EVWY----------P-----
---------------------------------------------------RER-LN-DN
TRRLLSILADQLATAVYLQRRIE----------EQQQVTLINERTIIARELHDSLAQSLS
YLKMQVARL----------------ERMQQ----------K---D------T-SR-----
----------------E---A-------------QA---AVFDELRNGL----NSAYRQL
RELLTTFR-LKL-E-G-PGLQFALRQTVNEFTQR-----MG--ATVELEY------DVP-
P-Y-LL-NPNEEIHVLQIIREALANTHKHAKAHW--AAVTV---------RF------AN
A----RLL-VKIEDD------GIGL-----------E----D---D----SS--------
-----PPMHYGLVIIRDRA-NTLNGELNI-VN-R--P-----------------------
-----------T----G--GTGIE-LVF------------TP-------------L-TA-
---------RL-------------------IQQ------Q----------------PLS-
------------------AADV-SHLDKGAS--------------
>A0A0H5AIP5
------------------------------------------------------------
------------------------------------------------------------
------------------------------------------------------------
----------------ML-----------------------------DW---------LR
------------------------------------------------------------
---------------------------------S--------------------------
---------------------------------------SLP------ARAGLA-V----
ILIAI--LA--------------------------LASSLSAGLIAWFSQGDAAAINTAG
SVRMETYHL-SW---------KL-----------AAG-----------------------
APPD------------------------------------------------E-------
--V--AAV-----------GQ--------S-------LQG---RLDS-----QSLKAVL-
--------------------------E-DGPRS-ALL------QSYQQ-IQQRWNDEL--
---------RPA-------------VI------RG-------------------------
--------------D------------------------------------AA-------
-L-F------Q---AS----A------PAFVEQLNHFVSLLQQQSEQKQGWQQGIQGLAL
FSTLIILLIGLYELQYGVVNPLEELVHATRRFRDGD----FK-TR-V---NH----RS--
--A--------D-ELGQLALSFNAMAETIEASHR-------TLESQVQLKTLNLQQANAA
LELLYQSSRS-LAT---------R-LANAEG-LDE-LIRRFQKRLP-----G-LR--LSL
CL-Q---GHFLA------------PA------------------QQ--------------
--ML--AL----------HG------E---------H-----------------SRNI--
------------C----------------------------AIGD----CA---------
------------------------------------------------------------
--------------------------------------TCERHHAAPP------------
-----------------------------Q------------------VF-SISN-----
--QG--AE---------------LGEL-------------KAHF----------L-----
---------------------------------------------------DGHAPQ-DW
EKQLIQALANLIGTSLSLKRQRE----------QDHRLLLLDERTIIARELHDSLAQALS
YMKLQVSRM----------------QTLIR----------R---G------E-PV-----
----------------E---T-------------LA---TVTGELREGL----NNAYRQL
RELLTTFR-LQI-H-D-AGLVHELQETAEEFSRR-----GE--FQVHLHV------DAL-
A-F-QL-SASEQIHVLQITREALSNCLRHAHAQN--AWLQL-RQV---------------
--GE-TVS-LSIEDD------GRGF-----------C----G---EV---D---------
-----RREHHGLTIMDERA-RSLHGDLDI-SP-R--E-----------------------
-----------P----Q--GTRVQ-LRF------------QP-------------E-FL-
-----------------------------GHSL------QGS--------------AS--
---------------------------------------------
>A0A0T9LQ64
------------------------------------------------------------
------------------------------------------------------------
------------------------------------------------------------
----------------------------------------------------------MK
------------------------------------------------------------
---------------------------------RF-----LIPL----------------
-----------------------------------------V------NQIALL-M----
ILLGL--LG--------------------------LAGMTISSWMAQSIQGNAHAINKAG
SLRMQSYRL-LS---------MV-----------PLD-----------------------
ER------------------D-------------------------------L-------
------PY-----------LV--------A-------LEQ---DKTS-----GDLQQAL-
-------------------QREGL------------------TSQYQQ-IERYWQTTL--
---------KTQ-------------LL------QA-------------KH----------
---------------------------------------------------PD-------
-E-V------A---AN----V------ADFVHQLDALVLAIDHKTEQRLLLVTMIQLVFI
VLTMSLLLATIYYLRRRLLRPWLQLISMANAIGRGD----FS-KR-Y---TL----SY--
--Q-----R--D-EMGTLGTALNRMSQELSLIYS-------DLEQRVAQKTADLQQKNQV
LAFLYHSSRQ-LHT---------H-QPLSER-LVP-IIEQLQTLT------P-LEN-VQI
CL-Y---EN-------------------------------------------HLY-----
--RA--HLIDNADG----EY----------------L-----------------PPQN--
------------R------------------------------PTQ--LTI---------
------------------------------------------------------------
--------------------------------------SSSS------------------
----------------DGVSSA-VLRES-L------------------SW-SLSD-----
--KL--GQ---------------YGLL-------------LAKL----------P-----
---------------------------------------------------TDKSLN-SD
QQQLVNMLVEQLSSTLALESQAR----------HQQQLLLMEERSAIARELHDSIAQSLS
CLKIQISCL----------------Q-MQA----------P---D----M---PE-----
----------------P-----------------SK---LLVQQMRDEL----NIAYRQL
RELLTTFR-LKL-N-E-ATLQAALQTLVNEFSER-----AN--LPITLEF------DLP-
S-D-CV-PDHQAIHMVNIAREALNNIYKHAHASM--ALVRV---------TF------EQ
G----DVV-MSIMDN------GCGI-----------G----Q---D----SE--------
-----RPNHYGLMIMQDRA-NSLNGDCNI-RQ-R--D-----------------------
-----------D----G--GTEVQ-VRF------------AP-------------D----
--------NDS-------------------------------------------------
--------------------LD-----------------------
>A0A0T9P5K8
------------------------------------------------------------
------------------------------------------------------------
------------------------------------------------------------
----------------------------------------------------------MK
------------------------------------------------------------
---------------------------------RY-----LIPL----------------
-----------------------------------------V------NQIALL-M----
ILLGM--LG--------------------------LAGMTISSWMAQSIQGNAHAINKAG
SLRMQSYRL-LS---------MV-----------PLD-----------------------
KG------------------D-------------------------------L-------
------PY-----------LA--------A-------LEQ---DKTS-----SDLQLSL-
-------------------QREGL------------------TSQYQQ-IERYWQTTL--
---------KPQ-------------LL------RA-------------KQ----------
---------------------------------------------------PD-------
-D-V------A---TS----V------ADFVRQLDALVLAIDHKTEQRLLLVTMIQLVFI
VLTLGLMIATIYYLRRRLLRPWLQLISMANAIGRGD----FS-KR-F---TQ----PY--
--Q-----R--D-EMGMLGTALNRMSQELSLIYS-------DLEQRVVQKTADLQQKNQV
LAFLYHSSRQ-LHT---------H-QPLSER-LVP-VIEQLQTLT------P-LEN-VQI
CL-Y---EN-------------------------------------------HLY-----
--RS--QLTDALDG----EY----------------L-----------------PPQN--
------------R------------------------------PTQ--LTI---------
------------------------------------------------------------
--------------------------------------SGSS------------------
----------------IVADRA-ASRES-L------------------SW-SLSD-----
--KL--GQ---------------YGLL-------------LAKI----------P-----
---------------------------------------------------SENPLN-SD
QQQLVNMLVEQLTSTLALESQAR----------HQQQLLLMEERSAIARELHDSIAQSLS
CLKIQISCL----------------Q-IQV----------P---D----L---PE-----
----------------P-----------------SK---LLIKQMRDEL----NTAYRQL
RELLTTFR-LKL-N-A-ATLQAALQTLVNEFSER-----AN--LPITLDF------NLP-
P-D-AV-PNHQAIHMVNIAREALNNIYKHARASE--AAVNV---------MV------EQ
G----DIV-MSIIDN------GRGI-----------G----Q---A----SK--------
-----RPNHYGLMIMHDRA-ASLNGHCDI-RQ-R--E-----------------------
-----------S----G--GTEVR-VQF------------TP-------------D----
--------NDD-------------------------------------------------
--------------------LD-----------------------
>A0A0T9TAH2
------------------------------------------------------------
------------------------------------------------------------
------------------------------------------------------------
----------------------------------------------------------MK
------------------------------------------------------------
---------------------------------RY-----LIPL----------------
-----------------------------------------V------NQIALL-M----
MLLGM--LG--------------------------LAGMTISSWMAQSIQGNAHAINKAG
SLRMQSYRL-LS---------MV-----------PLD-----------------------
KG------------------E-------------------------------L-------
------PY-----------LA--------A-------LEQ---DKTS-----GDLQHAL-
-------------------QREGL------------------TNQYQQ-IERYWQTTL--
---------KPQ-------------LL------QA-------------KQ----------
---------------------------------------------------PD-------
-D-V------A---TS----V------ADFVHQLDALVLAIDHKTEQRLQLVMMIQLVFI
VLTLGLMLATIYYLRRRLLRPWLQLLSMANAIGRGD----FS-KR-F---TL----PH--
--Q-----R--D-EMGMLGTALNRMSQELSVIYS-------DLEQRVTQKTADLQQKNQV
LAFLYHSSRQ-LHT---------R-QPLSER-LVP-VIEQLQTLT------P-LEN-VQI
CL-Y---EN-------------------------------------------HLY-----
--RS--QLADNLDG----EY----------------L-----------------PPQN--
------------R------------------------------PTQ--LTI---------
------------------------------------------------------------
--------------------------------------SGSF------------------
----------------IAVNPP-TARES-L------------------SW-SLSD-----
--KL--GQ---------------YGLL-------------LAKL----------P-----
---------------------------------------------------SETPLN-SD
QQQLVNMLVEQLTSTLALESQAR----------HQQQLLLMEERSAIARELHDSIAQSLS
CLKIQISCL----------------Q-MQV----------P---D----L---PE-----
----------------P-----------------SK---LLIQQMRDEL----NIAYRQL
RELLTTFR-LKL-N-E-ATLQAALQNLVNEFSER-----AN--LPITLDF------NLP-
S-D-FV-PNHQAIHMVNIAREALNNIYKHAHATE--AVVKV---------TA------EQ
G----DVV-MSIIDN------GCGI-----------G----Q---T----NK--------
-----RPNHYGLMIMQDRA-ASLNGQCDI-HQ-R--D-----------------------
-----------V----G--GTEVQ-VRF------------TP-------------D----
--------NND-------------------------------------------------
--------------------LV-----------------------
>A0A0T9TNT0
------------------------------------------------------------
------------------------------------------------------------
------------------------------------------------------------
----------------------------------------------------------MK
------------------------------------------------------------
---------------------------------RY-----LIPL----------------
-----------------------------------------V------NQIALL-M----
ILLGM--LG--------------------------LAGMTISSWMAQSIQGNAHAINKAG
SLRMQSYRL-LS---------MV-----------PLD-----------------------
KN------------------D-------------------------------L-------
------PY-----------LA--------A-------LEQ---DKTS-----SDLQHAL-
-------------------QREGL------------------TSQYQQ-IERYWQTTL--
---------KPQ-------------LL------QA-------------KH----------
---------------------------------------------------PD-------
-D-V------S---AS----V------ADFVHQLDALVLAIDHKTEQRLLLVTMIQLVFI
VLTLGLLLATIYYLRRRLLRPWLQLISMANAIGRGD----FS-KR-Y---TL----SY--
--Q-----R--D-EMGMLGTALNRMSQELSFIYK-------DLEQRVAQKTADLQQKNQV
LAFLYHSSRQ-LHT---------H-QPLGER-LVP-IIEQLQALT------P-LEN-VQI
CL-Y---EN-------------------------------------------HLY-----
--RA--HLTDDTDG----EY----------------L-----------------PPQN--
------------R------------------------------PTQ--LTI---------
------------------------------------------------------------
--------------------------------------SGSA------------------
----------------AALSHA-TSRES-L------------------SW-SLSD-----
--KL--GQ---------------YGLL-------------LAKL----------P-----
---------------------------------------------------SETPLN-SD
QQQLVNMLVEQLTSTLALESQAK----------HQQQLLLMEERSAIARELHDSIAQSLS
CLKIQISCL----------------Q-MQS----------P---D----L---AE-----
----------------P-----------------SK---LLVQQMRDEL----NIAYRQL
RELLTTFR-LKL-H-E-ATLQAALQTLVNEFSER-----AG--LPITFNF------NLP-
S-G-LV-PDHQAIHMVNIAREALNNIYKHAHASG--ATINV---------TV------EA
G----EVI-MSIIDN------GCGI-----------G----Q---A----SE--------
-----RPNHYGLIIMQDRA-ASLNGHCVI-RQ-R--D-----------------------
-----------E----G--GTEVR-VRF------------IP-------------D----
--------NND-------------------------------------------------
--------------------ID-----------------------
>A0A0U1HEB8
------------------------------------------------------------
------------------------------------------------------------
------------------------------------------------------------
----------------------------------------------------------MK
------------------------------------------------------------
---------------------------------RY-----LIPL----------------
-----------------------------------------V------NQIALL-M----
ILLGM--LG--------------------------LAGMTISSWMAQSIQGNAHAINKAG
SLRMQSYRL-LS---------MV-----------PLD-----------------------
KG------------------D-------------------------------L-------
------PY-----------LA--------A-------LEQ---DKTS-----DDLQHAL-
-------------------QREGL------------------TRQYQQ-IERYWQSTL--
---------KPQ-------------LL------QA-------------KQ----------
---------------------------------------------------PD-------
-D-V------A---AN----V------ADFVHQLDALVLAIDHKTEQRLLLVTMIQLVFI
VLTLGLMLATIYYLRRRLLRPWLQLISMANAIGRGD----FS-QR-F---SL----PY--
--Q-----R--D-EMGMLGTALNRMSQELSVIYS-------DLEQRVAQKTADLQQKNQV
LAFLYHSSRQ-LHT---------P-QPLSER-LVP-VIEQLQTLT------P-LEN-VQI
CL-Y---EN-------------------------------------------HLY-----
--RS--HLADHLDG----EY----------------L-----------------PPQN--
------------R------------------------------PTQ--LTI---------
------------------------------------------------------------
--------------------------------------SGSF------------------
----------------IVTNPP-TARES-L------------------SW-SLSD-----
--KL--GQ---------------YGLL-------------LAKL----------P-----
---------------------------------------------------SETPLN-SD
QQQLVNMLVEQLTSTLALESQAR----------HQQQLLLMEERSAIARELHDSIAQSLS
CLKIQISCL----------------Q-MQV----------P---D----L---PD-----
----------------P-----------------SK---LLIQQMRDEL----NIAYRQL
RELLTTFR-LKL-N-E-ATLQAALQNLVNEFSER-----AN--LPITLDF------NLP-
S-D-SI-PNHQAIHMVNIAREALNNIYKHAHATE--AVVKV---------TV------EQ
G----DVI-MSILDN------GCGI-----------G----Q---A----SK--------
-----RPNHYGLMIMQDRA-ASLHGHCDI-RQ-R--E-----------------------
-----------E----G--GTEVR-VRF------------TP-------------D----
--------NDD-------------------------------------------------
--------------------LD-----------------------
>A0A0W0H4Z9
------------------------------------------------------------
------------------------------------------------------------
------------------------------------------------------------
----------------ML-----------------------------DW---------LR
------------------------------------------------------------
---------------------------------S--------------------------
---------------------------------------SLP------ARAGLA-V----
ILIAI--LA--------------------------LASSLSAGLIAWFSQGDAAAINTAG
SVRMETYHL-SW---------KL-----------AAG-----------------------
ARAD------------------------------------------------E-------
--V--AEV-----------SQ--------S-------LQR---RLDS-----PSLRAAL-
--------------------------E-DGPQS-ALL------QSYQQ-IRQRWDSEL--
---------GPA-------------VI------RG-------------------------
--------------D------------------------------------AD-------
-L-F------Q---AR----A------PAFVEQLNQFVSLLQQQSEQKQGWQQGIQGLAL
FSTLIILLLGLYELQYGVVNPLEELVHATRRFRDGD----FK-TR-V---NH----RS--
--E--------D-ELGQLALSFNAMAETIEASHR-------TLETQVQLKTLNLQQANAA
LELLYQSSRS-LAT---------R-LANAEG-LDE-LIRRFQKRLP-----G-LR--LSL
CL-Q---GHFLA------------PA------------------QQ--------------
--ML--AL----------HG------E---------N-----------------SRNV--
------------C----------------------------AIGD----CA---------
------------------------------------------------------------
--------------------------------------TCQKHKAAPP------------
-----------------------------Q------------------VF-SISN-----
--QG--TE---------------LGEL-------------KAHF----------L-----
---------------------------------------------------DGHPPQ-DW
EKQLIQALANLIGTSLSLKRQRE----------QDHRLLLLDERTIIARELHDSLAQALS
YMKLQVSRM----------------QTLIR----------R---G------E-PV-----
----------------E---T-------------LA---TVTSELRDGL----NNAYRQL
RELLTTFR-LQI-H-D-AGLVQELQDTAEEFSRR-----GE--FQVHLHV------DAL-
A-F-QL-SASEQIHMLQITREALSNCLRHAHAQN--AWLQL-RQV---------------
--GE-TVS-LSIEDD------GRGF-----------C----G---AV---D---------
-----QREHHGLTIMDERA-RSLHGQLEI-SP-R--E-----------------------
-----------P----Q--GTRVQ-LRF------------QP-------------E-FL-
-----------------------------GHTL------QGS--------------TS--
---------------------------------------------
>A0A120IHN3
------------------------------------------------------------
------------------------------------------------------------
------------------------------------------------------------
----------------M-------R--------------------IGDY---------FR
QA----------------------------------------------------------
---------------------------------SIL------------------------
---------------------------------------QFI------ARALLL-M----
VLPAF--LA--------------------------FF---MSWSTVVRSTGEGAAINLAG
SLRKQVYLIVAT---------HE-----------SPP-----------------------
APVPGSR--------------------------------------------PL-------
--L--QEV-----------ID--------E-------FEQ---RLYH-----PTLLNNL-
--------------------------P-KQADD-PVR------VSYNL-MEMTWRTDV--
---------KNE-------------LS------QL-----------NSEH----------
---------------------------------------------------DG-------
-S-L------L---PK----A------IRFVSLIDTYVEAIEAKHETRLLWLGRIQWIAL
GTMLLILLGTLRWLSQRVTQPLIAMAHAASKIKNGD----LS-VR-A---PE----QG--
--A--------G-EITQLGQAINHMVAELARGIG-------ELESRVNEKTKALSQNQRS
LELLYRIKQR-LSD---------Q-EPNQAT-FDQ-VLSDLGSVI------E-LEH-AAI
CI-T--------------------ET------------------EQAP----LAF-----
--RF--AI----------MP------N---------K-----------------ANEH--
------------C----------------------------DQKA----CA---------
------------------------------------------------------------
--------------------------------------SCSDAVNTPA------------
-----------------------------L---ST----NYP------VF-QLTD-----
--GR--KN---------------YGIM-------------PIQL----------K-----
---------------------------------------------------PGQKLA-DW
QQQLLEAVARQIGTALANAKRTQ----------ALHRLALHEERSVIARELHDSLAQSLS
YLKIQVVRL----------------QTEFP----------E---S------A-RS-----
----------------D---T-------------AQ---AVLTELRQGL----NDAYRQL
RELLNTFR-LQM-H-E-RGLAEALEQTVSEFAER-----AAH-PVI-LEN------HLM-
G-V-EL-SAHEEIHILQIVREALANIERHAHAQH--AWVTL--------AW-------LK
N----TIL-VTIQDD------GLGI-----------K----D---H----PD--------
-----KKQHYGLGIMRDRA-HSLKGQLSI-TR-Q--Q-----------------------
-----------P----N--GTLIS-LQF------------TP------------NT----
----PF------------------------SVA------EGS--------------AL--
---------------------------------------------
>A0A139C683
------------------------------------------------------------
------------------------------------------------------------
------------------------------------------------------------
----------------------------------------------------------MP
------------------------------------------------------------
---------------------------------R--------------------------
---------------------------------------SLT------FRAGLA-M----
AGIVL--LA--------------------------LTSMLGSIVIAETASGDAAAINQAG
ALRMQAYRL-LA---------TR-------------------------------------
------------ARPDS-A-E-------------------------------R-------
--L--PDR-----------LA--------E-------LDR---SLAS-----PVITERL-
--------------------------P-DDPQH-PLT------RQYQA-VAEQWREQL--
---------RPL-------------MQ---------------------------------
-----TPAAT-APAD------------------------------------VA-------
-A-------------R----V------GDFVDQVDRLVGQLQREAESRIQLLRLFQGVIL
FLTLGLVFLAMYKLAAGVMPPLRDLLQVVERARHGD----FS-GR-T---RY----TA--
--G--------D-ELGLLSRTINQMNENLSQMYG-------RLEERVAAKTAELQRSNES
LGLLYQAARR-LNG---------A-PPGDAR-YRH-VLAQLAAVT------G-LGP-ITL
CL-A---QAD--------------AE------------------QA-------YL-----
--RL--ST----------R-----------------------------AED---CPDF--
------------C----------------------------RAPD----CV---------
------------------------------------------------------------
--------------------------------------PCLD-----------------D
HDD--------TP-----------SPWV-Y------------------RV-AVSE-----
--AD--RH---------------YGVL-------------LIQH----------P-----
---------------------------------------------------PHSPPE-PW
QRDLADTIAGLIATSISLAQGYA----------EQRRLALMDERAVIARELHDSLAQSLS
YLKIQVARL----------------QALVR---------AQ----------A-PA-----
----------------A---D-------------TE---AVLDELREGL----NAAYRQL
RELLSTFR-LKM-S-G-PGLEAALEETVREFTRR-----GE--LSIHLDY------RLD-
H-C-PL-SPNEQMHVLQIVREALSNVLHHARASR--CEVCL---------ET------DA
H-GR--VT-VSVHDD------GVGL-----------G----E---R----TD--------
-----QPGHYGTTIMRERA-AGLDGRLDL-TA-P--T-----------------------
-----------A----G--GTEVR-LRF------------TP-------------Q-VR-
---------R-EAPT---------------TTL------PGDAE----------------
---------------------------------------------
>A0A1A0FA27
------------------------------------------------------------
------------------------------------------------------------
------------------------------------------------------------
----------------M------------------------------NP---------LH
------------------------------------------------------------
---------------------------------H--------------------------
---------------------------------------SLV------VRIVAL-L----
LIIGS--MA--------------------------IASISATIVIAQRSQGDAEAINVAG
SLRLYSAQI-SQ---------TL-----------QQP-----------------------
STTNSNA----------RQ-A-------------------------------A-------
--I--DRA-----------TA--------R-------FSE---RLAS-----PALTDRA-
--------------------------G-VSLTD-QAE------QSLTS-LTTQWQRDI--
---------TPL-------------IE----------RA---------------------
-------RDG-DGGD------------------------------------VR-------
-L-V------I---DS----L------DGYIADIDHFVTLLEDHSQDKIRFLTQLQMGSL
VLIGLLLTAALYDLRAHFIKPLRRLMRLSREVGKRN----FG-YR-A---PA----HS--
--K--------D-ELGQLGQTFNQMAAELGDSYQ-------KLESRVFSKQAELKRHNRA
LQIIHDGSRA-LYG--------GG-NDLCSS-AAP-MLRELEALL------A-IGP-MSL
SL-H---NSH--------------DN------------------SD-------ME-----
--IL--AT----------HS------L---------E-----------------RPRY--
------------C----------------------------RDLA----CV---------
------------------------------------------------------------
--------------------------------------ACLEP----------AQPIGLG
D------------TTHDPALRVDSHTHQ-L------------------QL-PITA-----
--GH--LT---------------LGYL-------------TVSY----------------
----------------------------------------------------TSPIS-DT
THQLLNTLCGQLATAIYLQQRIE----------EQQQLSLIKERTIIARELHDSLAQSLS
YLKMQVARL----------------ERMQA----------K---A------V-PV-----
----------------E---Q-------------QS---NVMSDLRDGL----NSAYRQL
RELLSTFR-LSL-D-K-PGLQAALQHTVDEFSER-----LG--FSVAFSY------AVP-
P-H-LL-SANEDVHILQITREALANTLKHANAQW--ASVSL---------TF------EQ
A----ELR-LTIEDD------GVGL-----------K----Q---A----ES--------
-----PPMHFGLVIMRDRA-SHINGILTF-HN-R--P-----------------------
-----------T----G--GTGVY-LCF------------TP-------------Q-AN-
---------RL-------------------IKE------A----------------RL--
---------------------------------------------
>A0A1A8M4D0
------------------------------------------------------------
------------------------------------------------------------
------------------------------------------------------------
----------------M------------------------------KL---------LR
------------------------------------------------------------
---------------------------------R--------------------------
---------------------------------------SLV------ARMVAF-L----
LVISG--MA--------------------------IASMSFTIVIAKSSQGDAAAINMAG
SLRLNSAQL-IE---------AL-----------QRA-----------------------
PRN-EQR----------NQ-E---------------------------------------
--V--DQL-----------ME--------R-------LSS---RLNS-----PALNTRP-
--------------------------R-LMRDE-SSK------DRLET-LKQQWRQTV--
---------VPL-------------IE----------TA---------------------
-------TNG-NAAD------------------------------------SQ-------
-Q-A------R---TS----L------NRFIDDIDRFVSQLETGAESRVNLLSTIQALFL
ALIVPLLAMALYDMRQHLVIPLRQLMVLSREAGRRN----FH-YR-T---NF----GG--
--G--------D-ELGRLGRTFDQMSAELSVSYH-------ELEQRVSHKQAELERHNRA
LQIIHNGIRM-LYG--------GG-NDLCAS-AAP-MLRELETLL------E-LGP-IVL
SL-H---SEH--------------DD------------------SD-------ME-----
--IL--AT----------HS------A---------E-----------------RPLF--
------------C----------------------------RDLA----CF---------
------------------------------------------------------------
--------------------------------------ACLEDA---------SHRSH--
--------------------KIGHDNEA-L------------------VH-PVAI-----
--GQ--QT---------------LGYL-------------TVGY----------------
----------------------------------------------------ATPPS-AS
TRQLLNTLTDHLATAIYLQQRIE----------EQQQLSLIKERTIIARELHDSLAQSLS
YLKMQVTRL----------------ERMQA----------K---Q------F-PV-----
----------------E---Q-------------QN---SVMGDLREGL----NSAYRQL
RELLGTFR-LSL-D-K-PGLHPALQQTVDEFSAR-----LG--FSVGLTY------QVP-
P-H-LL-SANEEVHLLQVTREALANTFKHAQAHS--AQVSL---------TF------HQ
A----ALT-LAIEDD------GIGL-----------E----D---D----RS--------
-----PPMHYGLIIMRDRA-KNINATLSV-KN-R--P-----------------------
-----------E----G--GTGVY-LTF------------TP-------------Q-TE-
---------RL-------------------IEE------R----------------SA--
---------------------------------------------
>A0A1A9R7J9
------------------------------------------------------------
------------------------------------------------------------
------------------------------------------------------------
----------------M------------------------------KL---------LQ
------------------------------------------------------------
---------------------------------R--------------------------
---------------------------------------SLV------ARIIAS-L----
LAISG--MA--------------------------LISITLTMAMSNSSRGDAAAINVAG
SLRMNAYQI-LG---------AL-----------QRL-----------------------
EYAPEEA----------SE-E-------------------------------Q-------
--L--ESL-----------IT--------R-------FEQ---RLHG-----TTLQQTI-
--------------------------P-ADDRH-ERR------RQLEK-LQTYWQHTL--
---------RPA-------------LQ----------AP---------------------
-------STA-AALD------------------------------------LD-------
-T-R------E---AM----I------VAMVNDIEMLVTYLEQSTEAKVRLLGMMQVLFL
VLIAIVVAIALYDVRYNLVVPLRQLMVLAREAAQRN----FK-PR-S---QL----RG--
--S--------D-ELALLGHTFNKMSAELATSYA-------ALEDKVSRKKQELERSNQA
LRVMHDASRA-LYG--------GG-NDLCAS-AAP-MLRELEKLL------D-IGP-IRL
SL-K---DPF--------------DQ------------------RA-------MP-----
--VL--ET----------HS------R---------T-----------------RPEY--
------------C----------------------------RDQD----CH---------
------------------------------------------------------------
--------------------------------------ACLIDP-----RPLDLVANNQS
--------------------------QC-L------------------LL-PISV-----
--GD--TL---------------LGTL-------------EVWY----------P-----
---------------------------------------------------QER-LN-DS
TRRLLTMLADQLATAVYLQRRIE----------EQQHVTLINERTIIARELHDSLAQSLS
YLKMQVARL----------------ERMQQ----------K---E------A-TR-----
----------------E---A-------------QS---AVFDELRTGL----NSAYRQL
RELLTTFR-LKL-E-G-PGLQFALRQTVDEFSQR-----ME--ATVKLDY------DVP-
P-Y-LL-NPNEEIHVLQIIREALANTHKHAQAHW--AKVTV---------RF------AD
A----RLL-VRIEDD------GVGL-----------E----D---D----GS--------
-----PPMHYGLVIIRDRA-TTLNGQLSI-TN-R--P-----------------------
-----------T----G--GASIE-VEF------------TP-------------L-TA-
---------RL-------------------IQQ------Q----------------PAS-
------------------AATN-SH--------------------
>A0A1B5F291
------------------------------------------------------------
------------------------------------------------------------
------------------------------------------------------------
----------------ML-----------------------------DW---------LR
------------------------------------------------------------
---------------------------------S--------------------------
---------------------------------------SLP------ARAGLA-V----
ILIAV--LA--------------------------LASSLSAGLIAWFSQGDAAAINTAG
SVRMETYHL-SW---------KL-----------AAG-----------------------
APPG------------------------------------------------E-------
--I--ETI-----------TQ--------S-------LQG---RLDS-----QSLKAVL-
--------------------------E-DGPRS-ALL------QSYQQ-IQQRWHDDL--
---------RPA-------------LA------SG-------------------------
--------------N------------------------------------RE-------
-L-F------Q---AN----A------PAFVEQLNRFVSLLQQHSEQKQSWQQGIQGLAL
FSTLIILLLGLYELQYGVVNPLEELVHATRRFRDGD----LK-TR-V---NH----RS--
--E--------D-ELGQLALSFNAMAETIEASHR-------TLESQVQLKTLNLQQANAA
LELLYQSSSS-LAT---------R-LANAEG-LDE-LIRRFQTRLP-----G-LR--LSL
CL-Q---GHFLA------------PA------------------QQ--------------
--ML--AL----------HG------E---------H-----------------SRNI--
------------C----------------------------AIGD----CA---------
------------------------------------------------------------
--------------------------------------TCERHHVAPP------------
-----------------------------Q------------------VF-SISN-----
--QG--AE---------------LGEL-------------KAHF----------L-----
---------------------------------------------------DGHAPQ-DW
EQQLIQALANLIGTSLSLKRQRE----------QDHRLLLLDERTIIARELHDSLAQALS
YMKLQVSRM----------------QTLIR----------R---G------E-PV-----
----------------E---T-------------LA---TVTGELRDGL----NNAYRQL
RELLTTFR-LQI-H-D-AGLVHELSDTAEEFSRR-----GE--FQVHLHV------EAL-
A-F-QL-SASEQIHVLQITREALSNCLRHAHAQN--AWLQL-RQV---------------
--GE-TVS-LCIEDD------GRGF-----------C----G---DV---D---------
-----RREHHGLTIMDERA-RSLHGDLEI-NP-R--A-----------------------
-----------P----Q--GTRVQ-LRF------------QP-------------E-FL-
-----------------------------GHSL------QGT--------------AP--
---------------------------------------------
>A0A1B7IM47
------------------------------------------------------------
------------------------------------------------------------
------------------------------------------------------------
----------------MI----------------------------------------VK
------------------------------------------------------------
---------------------------------R--------------------------
---------------------------------------SVS------TSLARA-F----
FYIVL--LS--------------------------LLSTGIAMLTLASSLRDAEAVNVAG
SLRMQSYRL-GY---------DL-----------QGD-----------------------
------------------R-A-------------------------------H-------
--LD-MH------------LE--------Q-------YSQ---SLRS-----PALLK-I-
-------------------E-KFW-VP-----S-EVS------NRFEI-INNAWLEME--
---KH--------------------IR------S--------------GD----------
---------------------------------------------------LA-------
-W-Y------Q---AN----I------SSYVAQIDLFVLALQHYAERKMMQVVMASVVGF
IAIFTLVFFTLRRFRHQVVAPLNKLMEASRTIERGE----FDYPP-L---NT----QL--
--P--------N-ELGLLAQTFTRMSGELHKLYR-------SLEESVQEKTLDLQEANQT
LEVLYACSQA-LTV---------S-TIDQHC-FTR-VLQQVRQKT------P-VNY-LEM
KT-G--------------------EN---------------------------------W
--TI--Q-----------EG----------------I------------------Q----
--------------------------------------------QD----SA--------
--------------------T---------------------------------------
------------------------------------------------------------
-----------------------------WQ-----------------TL-PIVL-----
--ED--KE---------------LGLL-----------RWQAPT----------G-----
----------------------------------------------------------VP
PLALMQSLANMLGRGLYFNQAQK----------HYQQLLLMEERATIARELHDSLAQVLS
YLRIQLTLL----------------KRAVP----------A---E------N-LP-----
----------------A---Q------------------RIIGDFSQAL----NDAYRQL
RELLTTFR-LTL-Q-Q-ADLPSALQEMIAPLRNQ-----TE--AEITLDC------HIP-
T-Q-AL-DASQQVHLLQIIREGVLNAIKHAQARK--ISVSC--------CTS------LS
G----VHT-VNILDD------GSGI----------------A---SL---TE--------
-----PEGHYGLNIMHERA-ARLGGELTI-SR-P--A-----------------------
-----------E----G--GTLIT-MNF------------RS------------------
---------------------------------------PQS--------------EQAT
HE-T--------------PMNL-----------------------
>A0A1B8P1F3
------------------------------------------------------------
------------------------------------------------------------
------------------------------------------------------------
----------------M------------------------------KL---------LQ
------------------------------------------------------------
---------------------------------R--------------------------
---------------------------------------SLA------ARITAS-L----
LAISA--MA--------------------------LISIAVTTWIASGSRGDAATINWAG
SLRMNTYQV-VT---------AL-----------QRY-----------------------
QHQPDAT----------QR-Q-------------------------------H-------
--V--ADM-----------ME--------R-------FTE---RLGN-----PQPIDSL-
--------------------------R-ISEKH-PIR------THYQQ-LERHWQNRL--
---------APR-------------IA----------AT---------------------
-------IDG-D-TE------------------------------------ID-------
-P-L------L---SE----L------ERQVDDIDQMVSLLEQHSYTKLQRLATLQLFFL
ALTAVVVAIALYDIRHHLVRPLRQLVVLARETSRHN----FN-HR-S---HL----QG--
--D--------D-ELALLGRALDSMAEELGTSYA-------ELQDRVSRKKQELARSNAA
MQILHDGSRA-LYG--------GG-NDLCTS-AAP-MLRRLEELL------E-IGP-IGL
SL-H---DPF--------------DH------------------RE-------VP-----
--IL--VT----------HS------P---------S-----------------RPAY--
------------C----------------------------RDHD----CN---------
------------------------------------------------------------
--------------------------------------ACLLDP-----SPEIFTAEGRE
G------------------------LER-L------------------LL-PVSV-----
--GT--TL---------------LGTL-------------EVYY----------S-----
---------------------------------------------------ADLGLT-DS
TRRLLNALSDQLATAVYLQRRIE----------QQQQVTLMNERTIIARELHDSLAQSLS
YLKIQVARL----------------ERMQS----------K---G------L-SR-----
----------------E---D-------------QA---PVFDELRTGL----DSAYRQL
RELLTTFR-LRF-D-S-PGLQSSLSQTVAEFSER-----LG--FAVEFDF------DVP-
P-Q-LL-NPNEEIHVLQIVREALANILKHARAHW--ARISV---------RF------VE
A----HLR-VVIEDD------GVGL-----------E----S---D----TS--------
-----PPCTMAW------------------------------------------------
------------------------------------------------------------
------------------------------------------------------------
---------------------------------------------
>A0A1C1VR51
------------------------------------------------------------
------------------------------------------------------------
------------------------------------------------------------
----------------MF-----------------------------NW---------LR
------------------------------------------------------------
---------------------------------S--------------------------
---------------------------------------SLP------ARAGLA-V----
ILIAI--LA--------------------------LASSLSAGLIAWFSQGDAAAINTAG
SVRMETYHL-SW---------KL-----------AAG-----------------------
APAD------------------------------------------------E-------
--I--DAI-----------TH--------S-------LQG---RLDS-----QSLKAVL-
--------------------------E-DGPRS-ALL------QSYQQ-IQQRWDTDL--
---------RPA-------------LA------RG-------------------------
--------------D------------------------------------AV-------
-L-F------Q---AS----A------PGFVEQLNQFVSLLQQHSEQKQGWQQGIQGLAL
FSTLIILLIGLYELQYGVVNPLEELVHATRRFRDGD----FK-TR-V---NH----RS--
--E--------D-ELGQLALSFNTMAETIEHSHR-------TLESQVRQKTLNLQQANAA
LELLYQSSRS-LAT---------R-LANAEG-LDE-LIRRFQKRLP-----G-LR--LSL
CL-Q---GHFLA------------PA------------------QQ--------------
--ML--SL----------NG------G---------D-----------------SRNV--
------------C----------------------------AIGD----CA---------
------------------------------------------------------------
--------------------------------------TCQKQKVALP------------
-----------------------------Q------------------VF-SISN-----
--QG--SE---------------LGEL-------------KAHF----------L-----
---------------------------------------------------DGHAPQ-DW
EKQLIQALANLIGTSLSLKRQRE----------QDHRLLLLDERTIIARELHDSLAQALS
YMKLQVSRM----------------QTLIR----------R---G------E-PV-----
----------------E---T-------------LA---TVTAELRDGL----NNAYRQL
RELLTTFR-LQI-H-D-AGLVQELQDTAEEFSRR-----GE--FQVHLHV------DAL-
A-F-QL-SASEQIHLLQVTREALSNCLRHAHAQN--AWLQL-RQE---------------
--GE-TVS-LSIEDD------GRGF-----------C----G---EV---D---------
-----TREHHGLTIMDERA-RSLHGRLDI-SP-R--E-----------------------
-----------P----Q--GTRVQ-LRF------------QP-------------E-FL-
-----------------------------GHSL------QGT--------------AS--
---------------------------------------------
>A0A1C3GV11
------------------------------------------------------------
------------------------------------------------------------
------------------------------------------------------------
----------------MF-----------------------------NW---------LR
------------------------------------------------------------
---------------------------------S--------------------------
---------------------------------------SLP------ARAGLA-V----
ILIAI--LA--------------------------LASSLSAGLIAWFSQGDAAAINTAG
SVRMETYHL-SW---------KL-----------AAG-----------------------
APAD------------------------------------------------E-------
--I--DAI-----------TH--------S-------LQG---RLDS-----QSLKAVL-
--------------------------E-DGPRS-ALL------QSYQQ-IQQRWDTDL--
---------RPA-------------LA------RG-------------------------
--------------D------------------------------------AV-------
-L-F------Q---AS----A------PEFVEQLNQFVSLLQQHSEQKQGWQQGIQGLAL
FSTLIILLIGLYELQYGVVNPLEELVHATRRFRDGD----FK-TR-V---NH----RS--
--E--------D-ELGQLALSFNAMAETIEHSHR-------TLESQVRQKTLNLQQANAA
LELLYQSSRS-LAT---------R-LANAEG-LDE-LIRRFQKRLP-----G-LR--LSL
CL-Q---GHFLA------------PA------------------QQ--------------
--ML--SL----------NG------G---------D-----------------SRNV--
------------C----------------------------AIGD----CA---------
------------------------------------------------------------
--------------------------------------TCQKQKVALP------------
-----------------------------Q------------------VF-SISN-----
--QG--SE---------------LGEL-------------KAHF----------D-----
---------------------------------------------------DGHPPQ-DW
EKQLIQALANLIGTSLSLKRQRE----------QDHRLLLLDERTIIARELHDSLAQALS
YMKLQVSRM----------------QTLIR----------R---G------E-PV-----
----------------E---T-------------LA---TVTAELRDGL----NNAYRQL
RELLTTFR-LQI-H-D-AGLVQELQETAEEFSRR-----GE--FQVHLHV------DAL-
A-F-QL-SASEQIHLLQVTREALSNCLRHAHAQN--AWLQL-RQE---------------
--GE-TVS-LSIEDD------GRGF-----------C----G---EV---D---------
-----TREHHGLTIMDERA-RSLHGRLDI-SP-R--E-----------------------
-----------P----Q--GTRVQ-LRF------------QP-------------E-FL-
-----------------------------GHSL------QGT--------------AS--
---------------------------------------------
>A0A1C7L5J7
------------------------------------------------------------
------------------------------------------------------------
------------------------------------------------------------
----------------M------------------------------------------H
------------------------------------------------------------
--------------------------------GKP-------------------------
---------------------------------------SLS------TKLLLM-G----
AACLL--AA--------------------------VASIGFTLWVAWQLEGGAAAVNEAG
RLRMSMVRM-AM---------AR------------QN-----------------------
EA---------------P--A-------------------------------Q-------
--WQ-ER------------AR--------Q-------FDA---SLDL-------L-----
-RSGD--------------MSRPLFVP-WS--D-AVS------ARYER-IRGDWSALR--
---------TQ-------------WQ----------------------AEDH--------
-----V--DA-Q-------------------------------------AIMS-------
---------------S----A------DAFVREVDGFVEAIEDRLSRWTAILHLFQMCLM
ALAIIAAVSFMATSYWLVLHPVGQLRSALERMRRGH----LD-TR-M---SV----EV--
--D--------D-EFGQLAAGFNLMAQSLQSSHA-------ELEDKVREKTASLNVQHQQ
LQALYAVSVQ-AS----------E-AASLQS-LAEGFVRQVRLAA------Q-ADA-ATV
RW-S--------------------DE-----------------ANE------RYV-----
-L-L--AG----------DG-----LP---------QS--------------MSVQEH--
------------CL----------------------------HTGA-CLCGQ--------
------P-RE-------Q--A-RL-RVIPI--------------------TPS-------
-------------SD-------------------LQLPHCREAGF---------------
--------------------------ET-VV-----------------SI-PVQL-----
--QQ--RL---------------LGEVNL---------FFR-------------------
---------------------------------------------------STVVLT-DD
MRDLLSAMARHLASAMESLRATA----------LEREAAVAEERGLIARELHDSIAQSLA
FLKIQTQLL----------------RDAVA----------K---G------R-DE-----
----------------A-----------------RD---RSLGELEVGV----RECYADV
RELLVHFR-TRT-S-A-EDIEAALRATLSKFEHQ-----TG--IATSLSM-SG-------
QGL-PL-APDVQIQVLHMVQEALSNVRKHAGARH--VELRV-----------------GR
H--P--WR-FEVCDD------GCGFV----------P----A---DV---A-P-------
-----DSLHVGLGIMRERA-LLAQALVHV-HS-R--P-----------------------
----------------G-EGTRVL-IEL-------------P-------------P----
------------SASAG-------APAQAL-PS------NA-------------------
---------------------------------------------
>A0A1G1B2I0
------------------------------------------------------------
------------------------------------------------------------
------------------------------------------------------------
------------------------------------------------------------
------------------------------------------------------------
-----------------------------MI-R-L-------------------------
---------------------------------------KIR------DKIIGL-L----
VFYFL--VA--------------------------LVAIGSTLLVSWRLEGGAAAINDAG
RERMRSYRI-AY---------LL-----------EQQ-----------VK---QPTT---
--Q--------------LR-D-------------------------------D-------
--ID-HE------------VV--------L-------FER---TLSE-------L-----
-ELGN--------------PQRPLSLP-KD--V-DVK------TQMTQ-LRQTWQTSI--
---------HP-------------YIT------QI------------LNTV---------
--------SI-AEQE----------------------------------AQLI-------
-Q-Y------R---PM----L------EQFVSGINDLVSMVERSNAHATSLLRFLQITLV
SLALVGTVLLVYLFSHMVVRPVTRLREGIQRMAQAD----FD-VR-L---PV----TS--
--Q--------D-ELGELASGFNCMADQLQDIYA-------TLEQRVEEKTRSIEAKNKE
LAAL--------------------------------------------------------
------------------------------------------------------------
------------------------------------------------------------
------------------------------------------------------------
------------------------------------------------------------
------------------------------------------------------------
------------------------------------------------------------
------------------------------------------------------------
------------------------------------------------------------
----------------------------------DKEMAVSEERNLLAQELHDSIAQSLA
FLNIQVQLL----------------QEDLQ----------K---D------H-IT-----
----------------E-----------------AM---KGLAQIREGV----QESYDDV
RELLVHFR-TRI-G-S-TDLETAIRSALEKFEGQ-----TG--IKTAFKI-SG-------
STP-LL-QPEQVLQVMHIVQESLSNVRKHAQASQ--VEVEL-----------------GC
--AA-RCT-IDVRDN------GVGFD----------A----A---RD---AG--------
------DSHVGLRIMRERA-HRIGAVLSF-DS-V--P-----------------------
----------------S-EGTHIC-LIL-------------P-------------A----
---------------------------------------TVQ--------------ENKI
V--------------------------------------------
>A0A1G9YBU1
------------------------------------------------------------
------------------------------------------------------------
------------------------------------------------------------
----------------M------------------------------RP---------LH
------------------------------------------------------------
---------------------------------H--------------------------
---------------------------------------SLV------VRIVAL-L----
LIIGS--MA--------------------------IASISATIFIAHRSQGDAEAINVAG
SLRLYSAQI-SQ---------AL-----------QQ------------------------
APTNSDE----------RI-D-------------------------------A-------
--I--NRV-----------TT--------R-------FSE---RLAS-----PALTDRP-
--------------------------R-LSSNG-QAD------ATLTS-LNEQWQRDI--
---------TPL-------------IE----------RA---------------------
-------KEG-DSRD------------------------------------IQ-------
-R-A------I---TG----L------DGFIDAIDDFVTLLEDHNQDKISFLTQLQIWCL
VLIGLLLAVALYDLRTHLIMPLRHLIQLSQEIGKRN----FA-YR-A---SV----NS--
--H--------D-ELGQLGQTFNQMAAELATSYQ-------ELESRILHKQAELERHNRA
LQIIHDGSRV-LYG--------GG-NDLCSS-AAP-MLRELEALL------D-IGP-ITL
SL-H---NLH--------------DN------------------SD-------ME-----
--IL--AT----------HS------L---------E-----------------RPQY--
------------C----------------------------RDLD----CV---------
------------------------------------------------------------
--------------------------------------ACLEP----------TQRDSR-
D------------KLQSPASRIDNHPQL-L------------------EL-PITV-----
--GR--LT---------------LGYL-------------TIGY----------------
----------------------------------------------------SSPIS-DS
TRQLLNTLSGQLATAIYLQQRIE----------EQQQLSLIKERTIIARELHDSLAQSLS
YLKMQVARL----------------ERMQA----------K---A------V-PV-----
----------------E---Q-------------QN---GVMGDLRDGL----NSAYRQL
RELLSTFR-LSL-D-K-PGLQAALQQTVDEFSER-----LG--FPITFSY------AVP-
P-H-LL-SANEDVHILQITREALTNTLKHANAQW--AGVSL---------SF------QQ
A----ELH-LAIEDD------GIGL-----------K----T---S----AS--------
-----PPMHFGLIIMRDRA-SHINGTLTF-NN-R--P-----------------------
-----------N----G--GAGVY-LCF------------TP-------------Q-TN-
---------RL-------------------IKE------A----------------RL--
---------------------------------------------
>A0A1H0FAV7
------------------------------------------------------------
------------------------------------------------------------
------------------------------------------------------------
----------------M------------------------------KL---------LQ
------------------------------------------------------------
---------------------------------H--------------------------
---------------------------------------SLV------ARIVAS-L----
LAISA--MA--------------------------LVSIVVTMTVASDSRGDAAAINMAG
SLRMNTYQI-VA---------AL-----------QRH-----------------------
EQHPTAE----------QR-Q-------------------------------R-------
--V--EAL-----------MA--------R-------FEA---RLES-----PELTDAL-
--------------------------P-GAGDH-ALW------EQYRL-LQTRWEEAL--
---------APE-------------VN----------RT---------------------
-------LDD-GGLR------------------------------------VD-------
-T-L------R---QT----L------DGLVDDIDRLVTLLEQNSESKIQLLSALQILFL
ALTAVVVAIALYDIRHNLVAPLRQLVVLAREAARRN----FA-YR-T---QL----EG--
--R--------D-ELALLGRTFDGMAEELAASYA-------ELEARASRKKVELERSNRA
MQVMHEGSRA-LYG--------GG-NDLCAS-AAP-MLRHLEQLL------E-VGP-IRL
SL-N---DPH--------------DD------------------RQ-------IP-----
--IL--AT----------HS------A---------R-----------------RPEY--
------------C----------------------------RDHD----CH---------
------------------------------------------------------------
--------------------------------------ACLIDP-----QPLRLEATRQG
--------------------------EC-L------------------LL-PVSV-----
--GE--LM---------------LGTL-------------EVWH----------P-----
---------------------------------------------------RERPLS-DS
VRRLLNALADQLATAVYLQRRIE----------EQQQVTLMNERTIIARELHDSLAQSLS
YLKMQVARL----------------ERMQQ----------K---E------A-PR-----
----------------E---T-------------QA---AVFDELRTGL----DSAYRQL
RELLTTFR-LKL-E-G-PGLASALRQTAGEFGER-----LG--FPVSLSV------DVP-
P-H-LL-NPNEEIHVLQVVREALANVHKHANAHW--AAVTI---------GF------QA
A----RLQ-VAIEDD------GVGL-----------E----D---D----TS--------
-----PPMHYGLVIMRDRA-DTLGGRMTV-SN-R--P-----------------------
-----------Q----G--GTRVE-LIF------------TP-------------Q-TA-
---------RL-------------------IHQ------Q----------------ASAE
A---SHVDPRTA-ITTD-SPDD------RTPG-------------
>A0A1H0KTY9
------------------------------------------------------------
------------------------------------------------------------
------------------------------------------------------------
--------------MPR------------------------------------------P
-TTPTPS---DHVTAASATAAA--------------------------------------
-------APHP----LPETGHVP-DTVRLTP-PRY-------------------------
---------------------------------------RLS------TRIILL-S----
LVSLL--AV--------------------------LTMIAGTLYLSWKLEGAGAAINDAG
SLRMRANRV-AI---------EL-----------SLS------------A----SG----
KPS-------------------------------------------------T-------
--LA-EQ------------IT--------T-------LDN---TLAQ-------L-----
-RKGN--------------PARPLFLP-DE--P-AIH------AQLDA-VLADWSQQL--
---------KP-------------LAL------AGN------------------------
--------AS--------------------------------------------------
-Q-Y------V---RA----L------PGFVDRADRLVSQIENDSARKTDMLRLSQVGLA
VMAGVGTVAVIYLLYLWIILPVLRLQDGLRRMAARE----FS-LR-L---PV----ET--
--R--------D-EFGTLTSGFNRMAAELQDLYH-------DLAARVTSKTAELARQNRD
LEALYDMAAF-LN----------Q-AGDSET-LAHGFLERVMQQF------G-ADG-GSV
RV-Y--------------------DA-----------------RQG------KLH-----
-R-L--AS----------AG-----LS---------MT--------------LADNDH--
------------CA----------------------------DIDA-CHCGH--------
---------AT------H--A-GI-VTVA--------------DL-----RRAISP----
-------PLAQKSPA-----LP---------------SPCRREGF---------------
--------------------------LS-MA-----------------AF-RLDT-----
--PR--GP---------------VGTLTL---------HFR-------------------
---------------------------------------------------VARELP-PS
DRQLLETMAQHLATALEHIRLSA----------SARQLAVVEERNLVAQGLHDSIAQGLN
FLNLQVQLL----------------EDAVD----------R---H------A-DG-----
----------------E-----------------VQ---EIIPLLRHGV----EESYQDV
RELLHNFR-SRL-T-T-GDLRPAVEETVARFRRQ-----CR--TEATLTI-DD-------
KGL-PL-QPEDQLQVLFILQEALSNVRKHAMAEH--VTISI-----------------RH
D--R-LFR-LVVQDD------GDGFD----------A----G---RL---NEH-------
-----DASHIGLHIMRERA-ARLGAQLAI-DA-R--P-----------------------
----------------G-LGVRIE-LTL-------------P-------------R----
--------DV--AS-------------------------DSR--------------PATS
A-------DRHDA------TPAATPAAIPATTPA-----------
>A0A1H1CJH3
------------------------------------------------------------
------------------------------------------------------------
------------------------------------------------------------
----------------MI-----------------------------GW---------LR
------------------------------------------------------------
---------------------------------S--------------------------
---------------------------------------SLP------ARAGLA-V----
ILIAV--LA--------------------------LASSLSAGLIAWFSQGDAAAINTAG
SVRMETYHL-SW---------KL-----------AAG-----------------------
AEPA------------------------------------------------E-------
--L--ERI-----------RD--------S-------LQQ---RLNS-----PALQAVL-
--------------------------E-DGKNL-ELQ------ASYQR-LQDYWQHTL--
---------LPA-------------LQ------RD-------------------------
--------------D------------------------------------AA-------
-T-F------Q---AS----T------LPFVNQLNQFVSLLQRQSEHKQGWQQVIQGAAL
FTTMIVLLFGLYELQYNVITPLKELVDATQRFRRGE----FQ-AR-V---NH----QS--
--A--------D-ELGELATRFNAMAETIEHSHR-------TLQSQVQQKTLNLQQANAA
LELLYQSSRS-LAT---------R-LANAEG-LDE-LIRRFQQRLP-----G-LR--LSL
CL-Q---GQLQA------------PA------------------QQ--------------
--LL--AL----------HG------A---------A-----------------SRKI--
------------C----------------------------ASSD----CA---------
------------------------------------------------------------
--------------------------------------SCQRHQRTLR------------
-----------------------------H------------------TF-SISN-----
--QG--ST---------------LGEL-------------KAHF----------I-----
---------------------------------------------------DGHEPQ-AW
ETELIQALANLIGTSLSLKRQRE----------QDHRLVLLEERAIIARELHDSLAQALS
YMKLQVSRM----------------QTLMR----------R---G------E-PV-----
----------------A---T-------------LE---NVTAELREGL----NNAYRQL
RELLTTFR-LQI-H-D-AGLVQELKDTAEEFSRR-----GE--FQVHLHV------DSL-
A-F-EL-SASEQIHILQITREALSNCLRHAHAQN--AWLQL-RQH---------------
--GE-QVC-LSIEDD------GRGF-----------S----A---TH---D---------
-----LREHHGLNIMDERA-RSLRGQLQI-VG-R--A-----------------------
-----------P----Q--GTRVQ-MEF------------RP-------------E-FL-
-----------------------------GHLN------EGN--------------SV--
---------------------------------------------
>A0A1H2WY15
------------------------------------------------------------
------------------------------------------------------------
------------------------------------------------------------
----------------M------------------------------KP---------LK
------------------------------------------------------------
---------------------------------R--------------------------
---------------------------------------SLV------ARIMAS-I----
LAISA--LA--------------------------LISIVVTIMVADDSRGDAAAINIAG
SLRMNTTQI-ES---------AL-----------MQY-----------------------
RQRPDAD----------SR-E-------------------------------Q-------
--V--ENL-----------LN--------R-------FEE---RLGH-----TALVAAL-
--------------------------P-ASEEH-RLQ------QQYRR-IQTHWHEAL--
---------RPR-------------IE----------SI---------------------
-------LDG-DRQA------------------------------------HA-------
-S-L------A---TP----L------DNQVSEIDSLVARLEAHTESKIGLLHGLQYLFL
GLTIAVMVVVLFDIRHRLIFPLRQLMVSAKEVTRRN----FR-HR-T---GF----TG--
--D--------D-ELARLGRTFDTMASELATSYA-------ELEDRVSHKTRELERSNRV
MQVLHDGSRS-LYG--------GG-NDLCSS-AAP-MLRKLESLL------D-IGP-IKL
SV-N---DPV--------------DR------------------HQ-------IP-----
--IL--AT----------HS------A---------H-----------------RPEY--
------------C----------------------------RDHD----CH---------
------------------------------------------------------------
--------------------------------------ACLIDP-----EPIEFKQSGDA
--------------------------EC-L------------------LL-PVSV-----
--GS--EL---------------LGTL-------------EVWH----------S-----
---------------------------------------------------RRNPLS-TS
SKGLLNTLCDQLATAIYLQRRIE----------HQQQVSLMNERTIIARELHDSLAQSLS
YLKIQVARL----------------ERMQD----------K---E------T-PR-----
----------------D---V-------------QA---AVFDELRTGL----NSAYRQL
RELLTTFR-LKL-D-G-PGLHSVIHQTVDEFSER-----LG--FPVELHY------DVP-
P-Y-LL-NPNEEIHVLQIVREALANTHKHAQAHW--AAVTI---------WF------EQ
A----RLR-MHIEDD------GIGL-----------G----D---D----LS--------
-----ASQHYGLVIMRDRA-HTLGGELAL-YN-R--D-----------------------
-----------T----R--GVRIA-LDF------------TP-------------Q-TA-
---------RL-------------------INE------T----------------TTRD
DSL---------------MAAT-----DRS---------------
>A0A1H3V6V1
--------------------------------MDWSLVPV--FS-------------RGR
V------------C----------------------RQFFRG-SAPGI------------
----------------------------------------------------AVFQPFLP
FLVPPCRRPPSFDYAAVF-----------------------------SW---------LR
------------------------------------------------------------
---------------------------------S--------------------------
---------------------------------------SLP------ARAGLA-V----
ILIAI--LA--------------------------LASSLSAGLIAWFSQGDAAAINTAG
SVRMETYHL-SW---------KL-----------AAG-----------------------
APAD------------------------------------------------E-------
--I--DSI-----------TQ--------S-------LQG---RLDS-----QSLKAVL-
--------------------------E-DGPRS-ALL------QSYQQ-IQQRWHDDL--
---------RPA-------------LA------RG-------------------------
--------------D------------------------------------AA-------
-L-F------Q---AS----A------PGFVEQLNQFVSLLQQQSEHKQGWQQGIQGLAL
FSTLIILLIGLYELQYGVVNPLQELVQATRRFRDGD----FK-TR-V---NH----RS--
--E--------D-ELGQLALSFNTMAETIEASHR-------TLESQVRLKTLNLQQANAA
LELLYQSSRS-LAT---------R-LANAEG-LDE-LIRRFQKRLP-----G-LR--LSL
CL-Q---GHFLA------------PA------------------QQ--------------
--ML--AL----------HG------G---------D-----------------SRNV--
------------C----------------------------AIGD----CA---------
------------------------------------------------------------
--------------------------------------TCQKHKVAPP------------
-----------------------------Q------------------VF-SISN-----
--QG--SE---------------LGEL-------------KAHF----------I-----
---------------------------------------------------DGHAPQ-DW
EKQLIQALANLIGTSLSLKRQRE----------QDHRLLLLDERTIIARELHDSLAQALS
YMKLQVSRM----------------QTLIR----------R---G------E-PV-----
----------------E---T-------------LA---TVTAELRDGL----NNAYRQL
RELLTTFR-LQI-H-D-AGLVQELQDTAEEFSRR-----GE--FQVHLHV------DAL-
A-F-QL-SASEQIHLLQITREALSNCLRHAHAQN--AWLQL-RQE---------------
--GE-TVS-LCIEDD------GRGF-----------C----G---DV---D---------
-----QREHHGLTIMDERA-RSLHGQLDI-SP-R--E-----------------------
-----------P----Q--GTRVQ-LRF------------HP-------------E-FL-
-----------------------------GQPL------QGT--------------HA--
---------------------------------------------
>A0A1H5X727
------------------------------------------------------------
------------------------------------------------------------
------------------------------------------------------------
----------------M------------------------------KL---------LQ
------------------------------------------------------------
---------------------------------R--------------------------
---------------------------------------SLV------ARIVAS-L----
LAISA--MA--------------------------LISIVVTMAVAGGSRGDAAAINVAG
SLRMNTYQI-VA---------AL-----------QRY-----------------------
ERIPSLE----------HQ-A-------------------------------E-------
--V--HVL-----------KR--------R-------FEE---RLAS-----DELTGAI-
--------------------------P-VSEAH-ELR------RQYRL-ILGRWHNEL--
---------APQ-------------VS----------EA---------------------
-------VAS-QYVR------------------------------------ID-------
-P-L------N---RT----L------DGLVGDIDTMVKQLEQNTEAKIRLLSALQILFL
GLTAVVVAIALYDIRHNLVSPLRQLMVLAREAARRN----FS-LR-T---QL----KG--
--S--------D-ELAMLGKTFDTMSEELGTSYA-------ELEARIKRKTRELERSSQV
MQVLHDGSRS-LYG--------GG-NDLCTS-AAP-MLRRVAELL------D-IGP-IRL
SL-N---APH--------------DD------------------RQ-------IP-----
--VL--AT----------HA------A---------R-----------------RPDF--
------------C----------------------------RDHD----CH---------
------------------------------------------------------------
--------------------------------------ACLIAP-----RPLRLSDTEEG
--------------------------DC-V------------------LL-PVSV-----
--GD--EM---------------LGTL-------------EVWH----------P-----
---------------------------------------------------KDERLS-DG
VRRLLNALADQLATAVYLQRRIE----------EEQQVSLMSERTIIARELHDSLAQSLS
YLKMQVARL----------------ERMQA----------K---D------A-PK-----
----------------E---M-------------QA---AVFDELRTGL----NSAYRQL
RELLTTFR-LKL-E-G-PGLQSALQQTTEEFSER-----MG--APVELHF------DVP-
P-H-LL-NPNEEIHVLQIAREALSNTHKHAQAHW--AAVTV---------KF------HH
A----RIV-LRIEDD------GVGL-----------E----N---D----DS--------
-----PPMHYGLVIMRDRA-HTLSGELKL-SN-R--A-----------------------
-----------E----G--GTCVE-VVF------------TP-------------Q-TA-
---------RL-------------------ITR------Q----------------PAI-
------------------EPTL-HDQGN-----------------
>A0A1H6CE75
------------------------------------------------------------
------------------------------------------------------------
------------------------------------------------------------
-----------------M----------------------------KK----------PN
------------------------------------------------------------
---------------------------------K--------------------------
---------------------------------------SVT------GTIAKA-M----
ILILL--LS--------------------------LATTNFAILTLASSLNDAEAVNVSG
SMRMQSYRL-AH---------DM-----------QSD-----------------------
------------------S-P-------------------------------L-------
--YY-LH------------VE--------Q-------FER---SLYS-----PSMKS-L-
-------------------Q-SWD-VP-----T-EIT------QDYYK-LIVRWHELK--
---KV--------------------LA------S--------------DD----------
---------------------------------------------------RE-------
-Q-Y------L---ML----V------ANFVDRIDHFVLKLQEHSENKLIRLAWAGGIGL
GGILLVAVYVVLFVRKQIVRPLGQLILASEQVQNRS----FD-VS-V---DI----RS--
--D--------N-ELGILGNAFKNMANDLGKLYR-------GLEQAVNEKTHKLQHAHQS
LQVLYQSSQE-LTA---------T-RISHEN-FRA-ILTYISSVE------G-ITA-VEL
KV-D--------------------EV------------------EG-----------SPW
--IA--T-----------EG----------------E------------------F----
--------------------------------------------N-----GK--------
--------------------S---------------------------------------
------------------------------------------------------------
-----------------------------ER-----------------IK-VLQL-----
--DG--DM---------------LGQL-----------RYQIGL----------P-----
----------------------------------------------------------CP
DEKLIDNFVQILSRAIYYNKAQR----------QTEQIILMEERATIARELHDSLAQSLS
YLKIQVTLL----------------KRSLN----------K---E------L-PE-----
----------------V---DGSR----------SG---MVLNDIREGL----DNAYIQL
RELLTTFR-LSI-K-E-GTFGEAITEMLHQLDDQ-----TE--ATIKLNN------QMS-
S-L-EL-GANEQVHILQLIREAVLNAMKHADAKV--IDVSC--------IED------EN
A----LVT-VKIVDD------GVGF----------------D---QN---IE--------
-----KIDHYGMSIMQERA-ARLNANLSI-HT-A--E-----------------------
-----------N----Q--GCEVV-LTF------------QR-------------S----
---------------------------------------KEP--------------LSER
M--------------------------------------------
>A0A1H8ECG5
------------------------------------------------------------
------------------------------------------------------------
------------------------------------------------------------
----------------M------------------------------KL---------LQ
------------------------------------------------------------
---------------------------------R--------------------------
---------------------------------------SLV------ARIIAS-L----
LAISG--MA--------------------------LISITLTMTMSNSSRGDAAAINVAG
SLRMNAYQI-MG---------AL-----------QRL-----------------------
EYAPEET----------SA-E-------------------------------Q-------
--L--EGL-----------IS--------S-------FDQ---RLYG-----TTLQQTI-
--------------------------P-IDDRH-ERR------RQLEK-LQSYWQHSL--
---------RPA-------------LE----------AP---------------------
-------AAA-TALD------------------------------------LA-------
-T-L------E---MM----I------VEMVSDIEVLVTYLEQSTEAKVRLLGMMQLLFL
VLIAIVVSIALYDVRHNLVVPLRQLMVLAREAAQRN----FK-PR-S---EL----RG--
--S--------D-ELALLGHTFNKMSAELATSYA-------ALEDKISRKKQELERSNQA
LRVMHDASRS-LYG--------GG-NDLCSS-AAP-MLRELENLL------D-IGP-IRL
SL-N---DPF--------------DQ------------------RE-------MP-----
--VL--ET----------HS------R---------T-----------------RPEY--
------------C----------------------------RDQE----CH---------
------------------------------------------------------------
--------------------------------------ACLIDP-----RPLEMVSNNQS
--------------------------QC-L------------------LL-PISV-----
--GD--TL---------------LGTL-------------EVWY----------H-----
---------------------------------------------------QER-LN-DS
TRRLLTMLADQLATAVYLQRRIE----------EQQHVTLINERTIIARELHDSLAQSLS
YLKMQVARL----------------ERMQQ----------K---E------A-SR-----
----------------E---M-------------QS---AVFDELRTGL----NSAYRQL
RELLTTFR-LKL-E-G-PGLQFALRQTIEEFSQR-----ME--ITVELDY------DVP-
P-Y-LL-NPNEEIHVLQIIREALANTHKHAQAHW--AGVTV---------HF------AD
A----RLL-VRIEDD------GIGL-----------E----D---D----SS--------
-----PPMHYGLVIIRDRT-TTLNGELSI-TN-R--P-----------------------
-----------A----G--GASIE-IVF------------TP-------------L-TA-
---------RL-------------------IQQ------Q----------------PVT-
------------------AASD-SHLGTGAS--------------
>A0A1I1C984
------------------------------------------------------------
------------------------------------------------------------
------------------------------------------------------------
----------------MF-----------------------------DW---------LR
------------------------------------------------------------
---------------------------------S--------------------------
---------------------------------------SLP------ARAGLA-V----
ILIAI--LA--------------------------LASSLSAGLIAWFSQGDAAAINTAG
SVRMETYHL-SW---------KL-----------AAG-----------------------
ARPD------------------------------------------------E-------
--V--AEV-----------SQ--------S-------LQR---RLDS-----QSLKAVL-
--------------------------E-DGPHS-ALL------QSYQQ-IQRRWNDEL--
---------RPA-------------VM------RG-------------------------
--------------D------------------------------------AV-------
-L-F------Q---AS----A------PAFVEQLNQFVSLLQQQSEHKQSWQQAIQGLAL
FSTLIILLIGLYELQYGVVTPLQELVHATRRFRDGN----YQ-TR-V---NH----RS--
--E--------D-ELGQLALSFNAMAETIEASHR-------TLEAQVQLKTLNLQQANAA
LELLYQSSRS-LAT---------R-LANAEG-LDE-LIRRFQKRLP-----G-LR--LSL
CL-Q---GHFLA------------PA------------------QQ--------------
--ML--AL----------HG------E---------H-----------------SRNV--
------------C----------------------------AIGD----CA---------
------------------------------------------------------------
--------------------------------------TCERHHAAPP------------
-----------------------------E------------------VF-SISN-----
--QG--AE---------------LGEL-------------KAHF----------L-----
---------------------------------------------------DGHPPQ-DW
EKQLIQALANLIGTSLSLKRQRE----------QDHRLLLLEERTIIARELHDSLAQALS
YMKLQVSRM----------------QTLIR----------R---G------E-PV-----
----------------E---T-------------LA---CVTSELRDGL----NNAYRQL
RELLTTFR-LQI-H-D-AGLVQELRETAEEFSRR-----GE--FQVHLHV------DAL-
A-F-QL-SASEQIHVLQITREALSNCLRHAHAQN--AWLQL-RQV---------------
--GE-TVS-LCIEDD------GRGF-----------G----G---DV---D---------
-----QREHHGLTIMDERA-RSLHGHLDI-SQ-R--E-----------------------
-----------P----Q--GTRVQ-LRF------------QP-------------E-FL-
-----------------------------GHSL------QGT--------------AS--
---------------------------------------------
>A0A1I3GST3
------------------------------------------------------------
------------------------------------------------------------
------------------------------------------------------------
----------------ML-----------------------------DW---------LR
------------------------------------------------------------
---------------------------------S--------------------------
---------------------------------------SLP------ARAGLA-V----
ILIAI--LA--------------------------LASSLSAGLIAWFSQGDAAAINTAG
SVRMETYHL-SW---------KL-----------AAG-----------------------
ARAD------------------------------------------------E-------
--V--AEV-----------SQ--------S-------LQR---RLDS-----PSLKAAL-
--------------------------E-DGPQS-ALL------QSYQH-IRQRWDTEL--
---------RPA-------------VI------RG-------------------------
--------------D------------------------------------AD-------
-L-F------Q---AR----A------PAFVEQLNQFVSLLQQQSEQKQSWQQGIQGLAL
FSTLIILLLGLYELQYGVVNPLEELVHATRRFRDGD----FK-TR-V---NH----RS--
--E--------D-ELGQLALSFNAMAETIEASHR-------TLETQVQLKTLNLQQANAA
LELLYQSSRS-LAT---------R-LANAEG-LDE-LIRRFQKRLP-----G-LR--LSL
CL-Q---GHFLA------------PA------------------QQ--------------
--ML--AL----------HG------E---------N-----------------SRNV--
------------C----------------------------AIGD----CA---------
------------------------------------------------------------
--------------------------------------TCQKHKAAPP------------
-----------------------------Q------------------VF-SISN-----
--QG--TE---------------LGEL-------------KAHF----------L-----
---------------------------------------------------DGHPPQ-DW
EKQLIQALANLIGTSLSLKRQRE----------QDHRLLLLDERTIIARELHDSLAQALS
YMKLQVSRM----------------QTLIR----------R---G------E-PV-----
----------------E---T-------------LA---SVTSELRDGL----NNAYRQL
RELLTTFR-LQI-H-D-AGLVQELQDTAEEFSRR-----GE--FQVHLHA------DAL-
A-F-QL-SASEQIHMLQITREALSNCLRHAHAQN--AWLQL-RQV---------------
--GE-TVS-LSIEDD------GRGF-----------C----G---AV---D---------
-----QREHHGLTIMDERA-RSLHGLLEI-SP-R--E-----------------------
-----------P----Q--GTRVQ-LRF------------QP-------------E-FL-
-----------------------------GHTL------QGS--------------TS--
---------------------------------------------
>A0A1J0VFA7
------------------------------------------------------------
------------------------------------------------------------
------------------------------------------------------------
----------------M------------------------------KL---------LQ
------------------------------------------------------------
---------------------------------R--------------------------
---------------------------------------SLV------ARISAS-L----
LAISA--MA--------------------------LVSIAVTVSVAGSSQGDATAINVAG
SLRMNTYQL-VA---------AL-----------QRY-----------------------
DRTPGPE----------QR-A-------------------------------E-------
--V--EAI-----------AD--------R-------FAE---RLQS-----PGLTDTL-
--------------------------P-GADDH-ELQ------VQYRR-LTTQWQEQL--
---------APR-------------VA----------DA---------------------
-------LDG-TSVA------------------------------------IA-------
-P-L------N---RA----L------EELVGEIDHLVTLLEQNSEAKIRLLSALQILFL
VLTAVVVAIALYDIRYNLVAPLHQLVVLAREAGRRN----FG-YR-T---RL----SG--
--S--------D-ELALLGRTLDTMAGELGASYA-------ELEERVSQKKQELARSNEA
MQILHDGSRA-LYG--------GG-NDLCAS-AAP-MLRRLESLL------D-IGP-IGL
SL-H---DPY--------------DQ------------------RE-------VS-----
--IL--AT----------HS------R---------T-----------------RPAY--
------------C----------------------------RNHE----CH---------
------------------------------------------------------------
--------------------------------------ACLIDP-----QPLELSENGES
--------------------------EC-L------------------LL-PVSI-----
--GE--TL---------------LGTL-------------EVWY----------P-----
---------------------------------------------------AAAPLT-HS
TKRLLYTLSDQLATAVYLQRRIE----------EEQQVTLMNERTIIARELHDSLAQSLS
YLKMQVARL----------------ERMQD----------R---E------M-PR-----
----------------E---T-------------QA---PVFDELRTGL----DSAYRQL
RELLTTFR-LRL-D-G-PGLHSALRQTTLEFSER-----LG--FPVELFF------DVP-
P-H-LL-NPNEEIHVLQVVREALANVHKHARAHW--AAVTV---------RF------AE
A----RLR-VMIEDD------GIGL-----------E----D---D----GS--------
-----PPMHYGLVIMRDRA-ETLGGEFEV-RN-R--D-----------------------
-----------A----G--GTLVA-IEF------------TP-------------Q-TA-
---------RL-------------------IVQ------Q----------------PAE-
------------------PAIS-HQPANRDTAG------------
>A0A1J8PSD8
------------------------------------------------------------
------------------------------------------------------------
------------------------------------------------------------
----------------M------------------------------KS---------LR
------------------------------------------------------------
---------------------------------H--------------------------
---------------------------------------SLV------TRIVAY-F----
LAISG--MS--------------------------IISISLTMVIAHSSKGDAAAINLAG
SLRLTSAQI-IE---------LM-----------QDR-----------------------
AET-ENT----------NN-----------------------------------------
--I--NQL-----------IE--------N-------LTT---RLDS-----PTLYEGP-
--------------------------L-FSRNE-VIL------EQLDE-LQQQWQHTL--
---------MPA-------------LE----------QV---------------------
-------STP-NTVD------------------------------------TT-------
-Q-A------K---AA----L------NRFIVDTDYFVTLLESSSEAKVRLISIIQVLFL
VLIGLLLLMALYDVRHNLVTPLRQLMVLSSEAGKRN----FH-HR-S---NF----RS--
--H--------D-ELGQLGRTFDRMASELNTSYR-------ELEARVIFKQSELERHNQA
LQIIHNGSRT-LYG--------GG-NDLCAS-AAP-MLRELEDLL------E-IGP-IVL
AL-R---SEH--------------DA------------------ND-------ME-----
--IL--AT----------HS------S---------E-----------------RPLY--
------------C----------------------------RDLA----CF---------
------------------------------------------------------------
--------------------------------------ACLEDP---------IKASN--
---------------------LEFDTEA-L------------------AL-PVAV-----
--GN--LI---------------LGYL-------------TVGY----------------
----------------------------------------------------QIAPS-AT
TRQLLNTLTDHLATAIYLQQRIE----------EQQQLSLIKERTIIARELHDSLAQSLS
YLKMQVARL----------------ERMQA----------K---Q------F-PA-----
----------------E---Q-------------QS---GVMSDLREGL----NSAYRQL
RELLSTFR-LAL-D-K-PGLQPALQQTVDEFSQR-----LG--FSVEWTY------QLP-
P-H-LL-SANEEVHLLQITREALANTLKHAHAGW--AKVSL---------TF------SN
A----AIH-LAIEDD------GIGL-----------E----D---D----RS--------
-----PPMHYGLIIMRDRA-KNIDAELIF-KN-R--P-----------------------
-----------K----G--GTGIY-LSF------------TP-------------K-TE-
---------RL-------------------IEE------G----------------NR--
---------------------------------------------
>A0A1M4WDH7
------------------------------------------------------------
------------------------------------------------------------
------------------------------------------------------------
----------------M------------------------------KL---------LQ
------------------------------------------------------------
---------------------------------R--------------------------
---------------------------------------SLV------ARIVAS-L----
LAITA--MA--------------------------LISIVVTMTVANSSRGDAAAINMAG
SLRMNSYQI-AT---------AL-----------LYY-----------------------
RQQPGPE----------ER-R-------------------------------Q-------
--V--ERL-----------VE--------R-------FHE---RLTS-----AELTGAI-
--------------------------P-AASEH-VLK------RRYQQ-LLARWEQQL--
---------APQ-------------VR----------SA---------------------
-------VNE-GNLD------------------------------------GD-------
-A-M------L---AT----L------DNLVADIDRMVTLLEQNTESKIRLISALQILFL
ILTAVVVAIALYDIRHNLVTPLRQLVALAREVARHN----FR-PR-S---RL----RG--
--N--------D-ELALLGRTLDTMAEELGSSYA-------ALEERVSRKQQELQRSNQA
MQILHDGSRS-LYG--------GG-NDLCAS-AAP-MLRKLERLL------D-VGP-IQL
SL-N---DPV--------------DQ------------------RQ-------TP-----
--IL--AT----------HS------A---------T-----------------RPDY--
------------C----------------------------RDWE----CH---------
------------------------------------------------------------
--------------------------------------ACLIEP-----RSLKLEPNQER
--------------------------EC-L------------------LL-PINM-----
--GN--EL---------------LGTL-------------EVWY----------A-----
---------------------------------------------------KELALS-DS
TRRLLNALSDQLATAVYLQRRIE----------EQQQVTLMNERTIIARELHDSLAQSLS
YLKMQVARL----------------ERMQQ----------K---D------A-PR-----
----------------E---T-------------QA---AVFDELRTGL----NSAYRQL
RELLTTFR-LKL-E-G-PGLKSTLLQTTEEFAER-----MA--IPVEFFY------DVP-
P-H-LL-NPNEEIHVLQIVREALANTHKHAHAHW--AAVTV---------RF------TN
A----QLQ-LHIEDD------GIGL-----------K----D---D----TS--------
-----PPQHYGLVIMRDRA-QTLGGELQL-SN-R--A-----------------------
-----------A----G--GTLVK-LTF------------TP-------------Q-TA-
---------RL-------------------IAR------Q----------------PAQA
EA----------------TIAT-ATYGNRE---------------
>A0A1N7U2Q2
------------------------------------------------------------
------------------------------------------------------------
------------------------------------------------------------
----------------MF-----------------------------DW---------LR
------------------------------------------------------------
---------------------------------S--------------------------
---------------------------------------SLP------ARAGLA-V----
ILIAI--LA--------------------------LASSLSAGLIAWFSQGDAAAINTAG
SVRMETYHL-SW---------KL-----------AAG-----------------------
ARPD------------------------------------------------E-------
--V--AEV-----------SQ--------S-------LQR---RLDS-----QSLKAVL-
--------------------------E-DGPRS-ALL------QSYQQ-IQRRWNDEL--
---------RPA-------------VM------RG-------------------------
--------------D------------------------------------AV-------
-L-F------Q---VS----A------PAFVEQLNQFVSLLQQQSEHKQSWQQAIQGLAL
FSTLIILLIGLYELQYGVVTPLQELVHATRRFRDGN----YQ-TR-V---NH----RS--
--E--------D-ELGQLALSFNAMAETIEASHR-------TLEAQVQLKTLNLQQANAA
LELLYQSSRS-LAT---------R-LANAEG-LDE-LIRRFQKRLP-----G-LR--LSL
CL-Q---GHFLA------------PA------------------QQ--------------
--ML--AL----------HG------E---------H-----------------SRNV--
------------C----------------------------AIGD----CA---------
------------------------------------------------------------
--------------------------------------TCERHHAAPP------------
-----------------------------E------------------VF-SISN-----
--QG--AE---------------LGEL-------------KAHF----------L-----
---------------------------------------------------DGHPPQ-DW
EKQLIQALANLIGTSLSLKRQRE----------QDHRLLLLEERTIIARELHDSLAQALS
YMKLQVSRM----------------QTLIR----------R---G------E-PV-----
----------------E---T-------------LA---CVTSELRDGL----NNAYRQL
RELLTTFR-LQI-H-D-AGLVQELRETAEEFSRR-----GE--FQVHLHV------DAL-
A-F-QL-SASEQIHVLQITREALSNCLRHAHAQN--AWLQL-RQV---------------
--GE-TVS-LCIEDD------GRGF-----------G----G---DV---D---------
-----QREHHGLTIMDERA-RSLHGHLDI-SP-R--E-----------------------
-----------P----Q--GTRVQ-LRF------------QP-------------E-FL-
-----------------------------GHSL------QGT--------------AS--
---------------------------------------------
>A0A1R4ED18
------------------------------------------------------------
------------------------------------------------------------
------------------------------------------------------------
----------------MPF-----K---------------------------------LI
------------------------------------------------------------
---------------------------------PN-------------------------
---------------------------------------TFM------VRTPLA-I----
VLVIL--LF--------------------------LGSAITSGFLAWAAQNDAKAINTAG
SIRMATYRF-SF---------LL-----------ASDF----------------------
HNSQQM------------------------------------------------------
-----DKL-----------IA--------D-------MDY---RHKQL----QLYQQQW-
----------------------------VNKNK-RID------DQLNR-IENQWHQQL--
---------QPL-------------LL------S--------------ND----------
---------------------------------------------------AQ-------
-GFY------T--------------ASLPYIHKVDAVVSQLQHRNEQRQNQQQLFQLLLL
IFMMGVMLWAVQELRKKVLGPIRKLMQAKEKFTAGQ----LD-TR-V---SI----SGY-
--S----------EFEALGNSFNDMVSTIERNHL-------YLQSEVASKTAHLTKANKV
LSLLYDFAKY-LTT---------T-QVSIVE-LNR-LIADFGKIIPELE--------FTL
CL-K---NDL---------I----DN------------------KD--------------
--AI--AI----------HS------S---------A-----------------LRDL--
------------C----------------------------STLD----CA---------
------------------------------------------------------------
--------------------------------------SCLIKTNVYT------------
------E-----------------------------------------SF-DIRH-----
--QK--SQ---------------YGEL-------------RVR-----------PRS-LG
ISHP-TEQS--ALASRLFKAESEPGRIPLIEEDSQLT---------DQDSSVTKALI-CD
NKEAIIALTNLISTAMFLLQQRQ----------QEHQIILLEERATIARELHDSLAQSLS
YLKIQVTIL----------------ERRLQ----------H---THC----DSPD-----
----------------LILVT------------------DSIFNIKEGL----TSAYQHL
RDLLVTFR-LSL-N-D-DSFDEALHNSADEFAEK-----GG--LNISVNN------QIM-
S-L-NL-NASEQVNVIQIAREALSNICRHANAKN--VQIDF-------GYVN------QS
D----DVL-LTISDD------GKGI----------------S--------ND--------
---YDQTHHHGLMIMQERA-KSLGGMLEV-TKNE--L-----------------------
-----------K-------GTLVK-AQF------------TP-------------E-FFI
---------------------------------------K--------------------
---------------------------------------------
>A0A1R4HNH3
------------------------------------------------------------
------------------------------------------------------------
------------------------------------------------------------
----------------M------------------------------NL---------LR
------------------------------------------------------------
---------------------------------H--------------------------
---------------------------------------SLV------ARITAY-L----
LAITG--MT--------------------------VLSIGFTMMIAQNSQGDAAAINVAG
SLRLNSAQL-SE---------AL-----------GSL-----------------------
TQT-QNG----------SQ-Q-------------------------------N-------
--V--NRL-----------TD--------Q-------LTA---KLEG-----PALAVGY-
--------------------------H-YTHDE-VVQ------EQLAG-LQALWHNTL--
---------PPL-------------LD----------DA---------------------
-------IHG-SSND------------------------------------VA-------
-Q-A------R---VA----L------NNLIHHIDQYVSTLESSTKSKMHLLGSLQLLFF
FLIGVLLFIALYDIRHNLVTPLRQLRVLSREAGHGN----FQ-YR-S---NF----SS--
--H--------D-ELGQLGRAFDQMAARLDTRYQ-------ALEARVSHKQAELKRHNRA
LQIIHNGSRT-LYG--------GG-NDLCAS-TAP-ILRELEDLL------D-IGP-IVL
SL-R---SEH--------------DD------------------TD-------MA-----
--IL--AT----------HS------S---------E-----------------RPLY--
------------C----------------------------RDLN----CL---------
------------------------------------------------------------
--------------------------------------ACLEP-----------QRAN--
--------------------AIARNTEA-I------------------VL-PVAV-----
--GE--EI---------------LGSL-------------TVGY----------------
----------------------------------------------------SAPIN-AS
KQQLLNTLTDNLATAIFLQKRIE----------EEQQLSLVNERTIIARELHDSLAQSLS
YLKMQVTRL----------------ERMQE----------K---Q------F-SA-----
----------------E---Q-------------QS---GVTSDLREGL----NSAYRQL
RELLSTFR-LSL-D-K-PGLQPALQQTIKEFSQR-----LG--FPVELTY------RLP-
P-H-LL-SASEEIHLLQITREALANTHKHAKAHW--AHVSL---------VF------DQ
A----ALR-LAIEDD------GIGL-----------K----D---D----QS--------
-----PPMHYGLVIMRERA-NNINADLHF-TN-R--P-----------------------
-----------E----G--GTGVY-LCF------------TP-------------L-TE-
---------RL-------------------IKE------G----------------ST--
---------------------------------------------
>A0A1U9RD43
------------------------------------------------------------
------------------------------------------------------------
------------------------------------------------------------
----------------M------------------------------KL---------LQ
------------------------------------------------------------
---------------------------------R--------------------------
---------------------------------------SLV------ARIIAS-L----
LAISG--MA--------------------------LISITLTMAMSNSSRGDAAAINVAG
SLRMNAYQI-MG---------AL-----------QRL-----------------------
EYAPEEA----------SE-E-------------------------------Q-------
--L--EAL-----------VT--------R-------FDQ---RLHG-----TTLQQTI-
--------------------------P-TDDRH-ERR------RQLER-LQTYWQHTL--
---------RPA-------------LQ----------AP---------------------
-------PTA-TRLD------------------------------------LD-------
-T-L------E---IM----I------IAMVNDIEVLVTYLEQSTEAKVRLLGMMQVLFL
VLIAIVVSIALYDVRYNLVVPLRQLMVLAREAAQRN----FK-PR-S---QL----RG--
--S--------D-ELALLGHTFNKMSAELATSYA-------ALEEKILLKKQELERSNQA
LRVMHDASRA-LYG--------GG-NDLCSS-AAP-MLRELEKLL------D-IGP-IRL
SL-K---DPF--------------DQ------------------RA-------MP-----
--VL--ET----------HS------H---------T-----------------RPEY--
------------C----------------------------RDQD----CH---------
------------------------------------------------------------
--------------------------------------ACLIDP-----RPLELIANNQS
--------------------------QC-L------------------LL-PISV-----
--GD--TL---------------LGTL-------------EVWY----------P-----
---------------------------------------------------QEQ-LN-DS
TRRLLTMLADQLATAVYLQRRIE----------EQQHVTLINERTIIARELHDSLAQSLS
YLKMQVARL----------------ERMQQ----------K---E------A-SR-----
----------------E---A-------------QS---AVFDELRSGL----NSAYRQL
RELLTTFR-LKL-E-G-PGLQFALRQTVEEFSQR-----MG--LTVELDC------DVP-
P-Y-LL-NPNEEIHVLQIIREALANTHKHAQAHW--AGVTV---------RF------TD
A----RLL-VRIEDD------GIGL-----------E----D---D----SS--------
-----PPMHYGLVIMRDRT-ATLNGEMSI-AN-R--P-----------------------
-----------A----G--GTGIE-IVF------------TP-------------L-TA-
---------RL-------------------IQQ------Q----------------PTP-
------------------DAAD-SLSGTRNS--------------
>A0A1V1V9K5
------------------------------------------------------------
------------------------------------------------------------
------------------------------------------------------------
----------------MP----------------------------SR----------PF
------------------------------------------------------------
---------------------------------K--------------------------
---------------------------------------PVT------TTIARA-M----
LCILL--LS--------------------------VITTSFALLTLASSLNDAEAVNVSG
SLRMQSYRL-AY---------DI-----------QTH-----------------------
------------------S-E-------------------------------Q-------
--LP-RH------------IT--------Q-------FEN---SLFS-----EPMAE-L-
-------------------D-SLI-VP-----R-RIK------LHYYS-LIDRWHELK--
---PD---------------------S------L--------------AK----------
---------------------------------------------------QQ-------
-K-Y------L---TN----V------ADFVTRIDKFVFELQEFSITKLRMLAVLGGMGL
TLILCVALFVIHFTQRQVVTPLNRLVSASKRIKQGE----FD-LH-L---AI----TN--
--N--------N-ELGLLTNTFNTMASELGKLYH-------GLEQKVNEKTHRLRHANDS
LQILYQCSQE-LSV---------S-RLSEEN-FHS-MLNTLVALE------G-LTA-VKL
SI-S--------------------ES------------------NG-----------HQY
--EI--D-----------SG----------------V------------------V----
--------------------------------------------DI----HR--------
--------------------S---------------------------------------
------------------------------------------------------------
-----------------------------WH-----------------YQ-DLAI-----
--DG--EV---------------LGQL-----------WWQYSL----------P-----
----------------------------------------------------------CP
DQALIDNIARILARGIYYNRAQK----------QTEQLLIMEERATIARELHDSLAQSLS
YLKIQLTLL----------------KRQIN---------------------K-DN-----
----------------S-----QQ----------VK---EVLADIEQGL----SGAYTQL
RELLSTFR-LTV-A-E-ADFAQALTTMIEPLEEQ-----TN--AVIVVDN------QLS-
S-L-HL------------------------------------------------------
------------------------------------------------------------
------------------------------------------------------------
------------------------------------------------------------
------------------------------------------------------------
---------------------------------------------
>A0A1V2JBP7
------------------------------------------------------------
------------------------------------------------------------
------------------------------------------------------------
----------------ML-----------------------------DW---------LR
------------------------------------------------------------
---------------------------------S--------------------------
---------------------------------------SLP------ARAGVA-V----
ILIAI--LA--------------------------LASSLSAGLIAWFSQGDAAAINTAG
SVRMETYHL-SW---------KL-----------AAS-----------------------
ARAD------------------------------------------------E-------
--V--AEV-----------SQ--------S-------LQR---RLDS-----PSLKAAL-
--------------------------E-DGPQS-ALL------QSYQQ-IRQRWDSEL--
---------GPA-------------VI------RG-------------------------
--------------D------------------------------------AD-------
-V-F------Q---AR----A------PAFVEQLNQFVSLLQQQSEQKQSWQQGIQGLAL
FSTLIILLLGLYELQYGVVNPLEELVHATRRFRDGD----FK-TR-V---NH----RS--
--E--------D-ELGQLALSFNAMAETIEASHR-------TLETQVQLKTLNLQQANAA
LELLYQSSRS-LAT---------R-LANAEG-LDE-LIRRFQKRLP-----G-LR--LSL
CL-Q---GHFLA------------PA------------------QQ--------------
--ML--AL----------HG------E---------N-----------------SRNV--
------------C----------------------------AIGD----CA---------
------------------------------------------------------------
--------------------------------------TCQKHKAAPP------------
-----------------------------Q------------------VF-SISN-----
--QG--TE---------------LGEL-------------KAHF----------L-----
---------------------------------------------------DGHPPQ-DW
EKQLIQALANLIGTSLSLKRQRE----------QDHRLLLLDERTIIARELHDSLAQALS
YMKLQVSRM----------------QTLIR----------R---G------E-PV-----
----------------E---T-------------LA---TVTSELRDGL----NNAYRQL
RELLTTFR-LQI-H-D-AGLVQELQDTAEEFSRR-----GE--FQVHLHV------DAL-
A-F-QL-SASEQIHMLQITREALSNCLRHAHAQN--AWLQL-RQV---------------
--GE-TVS-LSIEDD------GRGF-----------C----G---AV---D---------
-----QREHHGLTIMDERA-RSLHGQLEI-SP-R--E-----------------------
-----------P----Q--GTRVQ-LRF------------QP-------------E-FL-
-----------------------------GHTL------QGS--------------TS--
---------------------------------------------
>A0A1V2KDX6
------------------------------------------------------------
------------------------------------------------------------
------------------------------------------------------------
----------------ML-----------------------------DW---------LR
------------------------------------------------------------
---------------------------------S--------------------------
---------------------------------------SLP------ARAGLA-V----
ILIAI--LA--------------------------LASSLSAGLIAWFSQGDAAAINTAG
SVRMETYHL-SW---------KL-----------AAG-----------------------
ARPD------------------------------------------------E-------
--V--ADV-----------SH--------S-------LQR---RLDS-----ESLRAVL-
--------------------------E-DGPQS-ALL------QSYQQ-IQQRWNDEL--
---------RPA-------------LM------RG-------------------------
--------------D------------------------------------AA-------
-L-F------Q---AS----A------PAFVEQLNQFVNLLQRQSERKQGWQQGIQGLAL
FSTLIILLIGLYELQYGVVNPLEELVHATRRFRDGD----FK-IR-V---NH----RS--
--E--------D-ELGQLALSFNAMAETIEASHR-------TLESQVQLKTLNLQQANAA
LELLYQSSRS-LAT---------R-LANAEG-LDE-LIRRFQKRLP-----G-LR--LSL
CL-Q---GHFLA------------PA------------------QQ--------------
--ML--AL----------HG------E---------H-----------------SRNV--
------------C----------------------------AIGD----CA---------
------------------------------------------------------------
--------------------------------------TCERHHAAPP------------
-----------------------------Q------------------VF-SISN-----
--QG--TE---------------LGEL-------------KAHF----------L-----
---------------------------------------------------DGHAPQ-DW
EKPLIQALANLIGTSLSLKRQRE----------QDHRLLLLDERTIIARELHDSLAQALS
YMKLQVSRM----------------QTLIR----------R---G------E-PV-----
----------------E---T-------------LA---TVTGELREGL----NNAYRQL
RELLTTFR-LQI-H-D-AGLVHELQDTAEEFSRR-----GE--FQVHLHV------DAL-
A-F-QL-SASEQNHVLQITREALSNCLRHAHAEN--AWLQL-RQV---------------
--GE-TVS-LSIEDD------GRGF-----------C----G---DV---D---------
-----RREHHGLTIMDERA-RSLNGALDI-SP-R--E-----------------------
-----------P----Q--GTRVQ-LRF------------QP-------------E-FL-
-----------------------------GHSL------QGT--------------AP--
---------------------------------------------
>A0A1X1DCQ0
------------------------------------------------------------
------------------------------------------------------------
------------------------------------------------------------
----------------MI----------------------------------------VK
------------------------------------------------------------
---------------------------------R--------------------------
---------------------------------------PVT------RTMARA-L----
SVVVL--LS--------------------------LLTTGLALLTLSSSLRDAEAVNVAG
SLRMQIYRL-AW---------DS-----------TRD-----------------------
------------------P-Q-------------------------------Q-------
--LA-QH------------MQ--------D-------YQQ---TLES-----PALRH-L-
-------------------E-HFW-VP-----A-EVT------SRYRY-LRDSWPRLQ--
---QT--------------------LQ------P--------------GH----------
---------------------------------------------------AQ-------
-V-Y------Q---QR----V------ASYVSEIDRFVLAVQHYAELKMHLVAASSLFGL
LAIVALALWTIRFIRRNVVRPLDALVTASQYIEQAN----FNFPA-L---PV----AQ--
--P--------T-ELGVLAQAFTTMAERLHSHYR-------LLELAVRNKTEDLTQANRT
LSLLYESSQV-LTS---------S-PLNPEL-FQG-LLRLVQRRE------A-LVV-LKI
V--S--------------------DE---------------------------------M
--SF--Q-----------AG----------------V------------------A----
--------------------------------------------EE----TL--------
--------------------S---------------------------------------
------------------------------------------------------------
-----------------------------WQ-----------------RL-PLQQ-----
--ED--QR---------------LGEL-----------CWQTR-----------R-----
--------------------------------------------------------M-PP
ADELMQSLANMLARAVWIWQTQK----------QYQQMMLIEERATIARELHDSLAQSLS
FLRIQLTLL----------------RRNVD----------D---S------Q-PQ-----
----------------A---Q------------------AIIADFDRAL----AEAYQQL
RELLTTFR-LTI-E-Q-ADLAQAMQAMIAPLQEQ-----SQ--AVITFDY------QPG-
L-Q-TL-DAQQQVHVLQIAREALLNAIRHAQAQQ--IQICY--------QRV------AD
E----EHV-LTIDDD------GCGI----------------R---SV---EE--------
-----PPGHYGLTIMAERA-ARLSGTLMI-TP-Q--------------------------
-----------T----Q--GTRVT-LRF------------PA-------------R----
---------------------------------------PAH--------------RLA-
---------------------------------------------
>A0A1Z1T031
------------------------------------------------------------
------------------------------------------------------------
------------------------------------------------------------
----------------M-----------------------------KMH---------NI
------------------------------------------------------------
---------------------------------QW-----HYRF----------------
---------------------------------------SII------NQIAIL-M----
LLFTL--FG--------------------------VVGMAISNHIILSVQGNAHAINKSG
SLRMQSYRL-LS---------AL-----------PLD-----------------------
DK------------------H-------------------------------R-------
------DY-----------LQ--------E-------LEN---DLDS-----KELRQVL-
-------------------STSSL------------------QSQYVQ-LTHYWKETL--
---------KPT-------------LS------AA-------------KQ----------
---------------------------------------------------PN-------
-D-A------K---QE----V------IFFVSQLDTLVSSIDQLTEQKIRLVAYTQLIFT
ALTLLLLFGSVWHFRRRLLLPWQQLMSMANSIGHGD----FS-TR-F---RP----RP--
--H-----H--D-EIATLGIALNTMSEELSTLYS-------ELEQRVIEKTHDLQQKNKV
LSYLYHSSQQ-LHS---------Q-APLCAR-LRQ-ILAELQHII------P-DSY-LQI
RL-Y---ED---------------NQ------------------HT------LFN-----
--EI--SLAP----------------S---------S-----------------RPEY--
------------C------------------------------PTP--DCE---------
------------------------------------------------------------
--------------------------------------RCNEDA----------------
-----------------NITTPLNN-RL-L------------------HW-ELTD-----
--QI--HR---------------YGLF-------------VMQL----------P-----
---------------------------------------------------ENSVLT-DE
QNNLMLLLTKQISAMLAMEQQNE----------QQQQLLLMDERSAIARELHDSIAQSLS
CLKMQVSYL----------------Q-MQS----------E---T----L---PD-----
----------------N-----------------CQ---KLLKEMREEL----NVAYRQL
RELLTTFR-LKL-T-E-PGLLAALENTINEFNQR-----LG--FAIHFDY------QLP-
A-K-CV-NSHQSIHVVQIVREALNNILQHANANW--AEVAL---------TL------NN
G----IVE-LQINDN------GEGI-----------T----P---N----PE--------
-----KINHYGLIIMRERA-NSLNGSYSI-RV-R--K-----------------------
-----------E----G--GTQVF-VTF------------PL------------IT----
--------THKDPIE------------------------KGA--------------NHNE
---------------------------------------------
>A0A209ABU9
------------------------------------------------------------
------------------------------------------------------------
------------------------------------------------------------
----------------------------------------------------------MK
------------------------------------------------------------
---------------------------------RY-----LIPL----------------
-----------------------------------------V------NQIALL-M----
ILLGM--LG--------------------------LAGMTISSWMAQSIQGNAHAINKAG
SLRMQSYRL-LS---------MV-----------PLD-----------------------
KN------------------D-------------------------------L-------
------PY-----------LA--------A-------LEQ---DKTS-----SDLQHAL-
-------------------QREGL------------------TSQYQQ-IERYWQTTL--
---------KPQ-------------LL------QA-------------KH----------
---------------------------------------------------PD-------
-D-V------S---AS----V------ADFVHQLDALVLAIDHKTEQRLLLVTMIQLVFI
VLTLGLLLATIYYLRRRLLRPWLQLISMANAIGRGD----FS-KR-Y---TL----SY--
--Q-----R--D-EMGMLGTALNRMSQELSFIYK-------DLEQRVAQKTADLQQKNQV
LAFLYHSSRQ-LHT---------H-QPLGER-LVP-IIEQLQALT------P-LEN-VQI
CL-Y---EN-------------------------------------------HLY-----
--RA--HLTDDTDG----EY----------------L-----------------PPQN--
------------R------------------------------PTQ--LTI---------
------------------------------------------------------------
--------------------------------------SGSA------------------
----------------AALSHA-TSRES-L------------------SW-SLSD-----
--KL--GQ---------------YGLL-------------LAKL----------P-----
---------------------------------------------------SETPLN-AD
QQQLVNMLVEQLTSTLALESQAK----------HQQQLLLMEERSAIARELHDSIAQSLS
CLKIQISCL----------------Q-MQS----------P---D----L---AE-----
----------------P-----------------SK---LLVQQMRDEL----NIAYRQL
RELLTTFR-LKL-N-E-ATLQAALQTLVNEFSER-----AG--LPITFNF------NLP-
S-G-LV-PDHQAIHMVNIAREALNNIYKHAHASE--ATINV---------TV------EA
G----EVI-MSIIDN------GCGI-----------G----Q---A----SE--------
-----RPNHYGLIIMQDRA-ASLNGHCVI-RQ-R--D-----------------------
-----------E----G--GTEVR-VRF------------IP-------------D----
--------NND-------------------------------------------------
--------------------ID-----------------------
>A0A210VX41
------------------------------------------------------------
------------------------------------------------------------
------------------------------------------------------------
----------------M------------------------------------------H
------------------------------------------------------------
--------------------------------GKP-------------------------
---------------------------------------SLS------TKLLLM-G----
AACLL--AA--------------------------VASIGFTLWVAWQLEGGAAAVNEAG
RLRMSMVRM-AM---------AR------------QN-----------------------
EA---------------P--A-------------------------------Q-------
--WQ-ER------------AR--------Q-------FDA---SLDL-------L-----
-RSGD--------------MSRPLFVP-WS--D-AVS------ARYER-IRGDWSALR--
---------TQ-------------WQ----------------------AEDH--------
-----V--DA-Q-------------------------------------AIMG-------
---------------S----A------DAFVREVDGFVEAIEDRLSRWTAILHLFQMCLM
ALAIIAAVSFMATSYWLVLHPVGQLRSALERMRRGH----LD-TR-M---SV----EV--
--D--------D-EFGQLAAGFNLMAQSLQSSHA-------ELEDKVREKTASLNVQHQQ
LQALYAVSVQ-AS----------E-AASLQS-LAEGFVRQVRLAA------Q-ADA-ATV
RW-S--------------------DE-----------------ANE------RYV-----
-L-L--AG----------DG-----LP---------QS--------------MSVQEH--
------------CL----------------------------HTGA-CLCGQ--------
------P-RE-------Q--A-RL-RVIPI--------------------TPA-------
-------------SD-------------------LQLPHCREAGF---------------
--------------------------ET-VV-----------------SI-PVQL-----
--QQ--RL---------------LGEVNL---------FFR-------------------
---------------------------------------------------STVVLT-DD
MRDLLSAMARHLASAMESLRATA----------LEREAAVAEERGLIARELHDSIAQSLA
FLKIQTQLL----------------RDAVA----------K---G------R-DE-----
----------------A-----------------RD---RSLGELEVGV----RECYADV
RELLVHFR-TRT-S-A-EDIEAALRATLSKFEHQ-----TG--IATSLSM-TG-------
QGL-PL-APDVQIQVLHMVQEALSNVRKHAGARH--VELRV-----------------GR
H--P--WR-FEVCDD------GCGFV----------P----A---DV---A-P-------
-----DSLHVGLGIMRERA-LLAQALVHV-HS-R--P-----------------------
----------------G-EGTRVL-IEL-------------P-------------P----
------------SASAG-------APAQAL-PS------NA-------------------
---------------------------------------------
>A0A220RDF6
------------------------------------------------------------
------------------------------------------------------------
------------------------------------------------------------
----------------M------------------------------KL---------LQ
------------------------------------------------------------
---------------------------------R--------------------------
---------------------------------------SLV------ARIIAS-L----
LAISG--MA--------------------------LISITLTMAMSNSSRGDAAAINVAG
SLRMNAYQI-MG---------AL-----------QRL-----------------------
EYAPEET----------SA-E-------------------------------Q-------
--L--EGL-----------IS--------S-------FDQ---RLYG-----TTLQQTI-
--------------------------P-IDDRH-ERR------RQLEK-LQNYWQHSL--
---------RPA-------------LE----------AP---------------------
-------AAA-TALD------------------------------------LA-------
-T-L------E---MM----I------VEMVSDIEVLVTYLEQSTEAKVRLLGVMQLLFL
VLIAIVVSIALYDVRHNLVVPLRQLMVLAREAAQRN----FK-PR-S---EL----RG--
--S--------D-ELALLGHTFNKMSAELATSYA-------ALEDKVSRKKQELERSNQA
LRVMHDASRS-LYG--------GG-NDLCSS-AAP-MLRELEKLL------D-IGP-IRL
SL-N---DPF--------------DQ------------------RE-------MP-----
--VL--ET----------HS------R---------T-----------------RPEY--
------------C----------------------------RDQE----CH---------
------------------------------------------------------------
--------------------------------------ACLIDP-----RPLEVLSNNQS
--------------------------QC-L------------------LL-PISV-----
--GD--TL---------------LGTL-------------EVWY----------H-----
---------------------------------------------------QER-LN-DS
TRRLLTMLADQLATAVYLQRRIE----------EQQHVTLINERTIIARELHDSLAQSLS
YLKMQVARL----------------ERMQQ----------K---D------A-SR-----
----------------E---M-------------QS---AVFDELRTGL----NSAYRQL
RELLTTFR-LKL-E-G-PGLQFALRQTIEEFSQR-----ME--ITVELDY------DVP-
P-Y-LL-NPNEEIHVLQIIREALANTHKHAQAHW--AGVTV---------RF------AD
A----RLL-VRIEDD------GIGL-----------E----D---D----SS--------
-----PPMHYGLVIIRDRT-TTLNGELSI-TN-R--P-----------------------
-----------A----G--GASIE-IVF------------TP-------------L-TA-
---------RL-------------------IQQ------Q----------------PVT-
------------------AASD-SHLGTGAS--------------
>A0A243T0T8
------------------------------------------------------------
------------------------------------------------------------
------------------------------------------------------------
----------------M------------------------------KL---------LQ
------------------------------------------------------------
---------------------------------R--------------------------
---------------------------------------SLV------ARIVAS-L----
LAISA--MA--------------------------LISIVVTMAVAGGSRGDAAAINVAG
SLRMNTYQI-VA---------AL-----------QRY-----------------------
ERIPSLE----------HQ-A-------------------------------E-------
--V--HVL-----------KR--------R-------FEE---RLAS-----DELTGAI-
--------------------------P-VSEAH-ELR------RQYRL-ILGRWHNEL--
---------APQ-------------VS----------EA---------------------
-------VAS-QYVR------------------------------------ID-------
-P-L------N---RT----L------DGLVGDIDTMVKQLEQNTEAKIRLLSALQILFL
GLTAVVVAIALYDIRHNLVSPLRQLMVLAREAARRN----FS-LR-T---QL----KG--
--S--------D-ELAMLGKTFDTMSEELGTSYA-------ELEARIKRKTRELERSSQV
MQVLHDGSRS-LYG--------GG-NDLCTS-AAP-MLRRVAELL------D-IGP-IRL
SL-N---DPH--------------DD------------------RQ-------IP-----
--VL--AT----------HA------A---------R-----------------RPDF--
------------C----------------------------RDHD----CH---------
------------------------------------------------------------
--------------------------------------ACLISP-----RPLRLSDTEEG
--------------------------DC-V------------------LL-PVSV-----
--GD--EM---------------LGTL-------------EVWH----------P-----
---------------------------------------------------KDERLS-DG
VRRLLNALADQLATAVYLQRRIE----------EEQQVSLMSERTIIARELHDSLAQSLS
YLKMQVARL----------------ERMQA----------K---D------A-PK-----
----------------E---M-------------QA---AVFDELRTGL----NSAYRQL
RELLTTFR-LKL-E-G-PGLQSALQQTTAEFSER-----MG--APVELHF------DVP-
P-H-LL-NPNEEIHVLQIAREALSNTHKHAQAHW--AAVTV---------KF------HH
A----RIV-LRIEDD------GVGL-----------E----N---D----DS--------
-----PPMHYGLVIMRDRA-HTLSGELKL-SN-R--A-----------------------
-----------E----G--GTCVE-VVF------------TP-------------Q-TA-
---------RL-------------------ITR------Q----------------PAI-
------------------EPTL-HDQGN-----------------
>A0A246RVY1
------------------------------------------------------------
------------------------------------------------------------
------------------------------------------------------------
----------------M------------------------------KL---------LQ
------------------------------------------------------------
---------------------------------R--------------------------
---------------------------------------SLV------ARIIAS-L----
LAISG--MA--------------------------LICITLTMAMSNSSRGDAAAINVAG
SLRMNAYQI-MG---------AL-----------QRL-----------------------
EYAPEEI----------SA-A-------------------------------Q-------
--L--DSL-----------VA--------S-------FDQ---RLNG-----TTLQQTI-
--------------------------P-ADDRH-ERR------RQLEK-IQTYWQYSL--
---------RPA-------------LK----------TP---------------------
-------PST-TRLD------------------------------------LN-------
-T-L------E---TM----I------VAMVNDIEQLVTYLEQSTEAKVRLLSMMQVLFL
VLIAIVVAIALYDVRYNLVVPLRQLMVLAREAAQRN----FK-PR-S---QL----RG--
--S--------D-ELALLGHTFNKMSAELATSYA-------ALEDKVSRKKQELERSNQA
LRVMHDASRA-LYG--------GG-NDLCSS-AAP-MLRELEKLL------N-IGP-IRL
SL-K---DPF--------------DQ------------------RT-------MP-----
--VL--ET----------HS------R---------T-----------------RPEY--
------------C----------------------------RDQE----CH---------
------------------------------------------------------------
--------------------------------------ACLIDP-----RPLEMVTNNQS
--------------------------QC-L------------------LL-PISV-----
--GD--TL---------------LGTL-------------EVWY----------P-----
---------------------------------------------------QER-LN-DS
TRRLLTMLADQLATAVYLQRRIE----------EQQHVTLINERTIIARELHDSLAQSLS
YLKMQVARL----------------ERMQQ----------K---E------A-TR-----
----------------E---M-------------QS---AVFDELRTGL----NSAYRQL
RELLTTFR-LKL-E-G-PGLQFALRQTVDEFSQR-----ME--VTVELEY------DVP-
P-Y-LL-NPNEEIHVLQIIREALANTHKHAQAHW--AGVTV---------RF------AD
A----RLL-VRIEDD------GIGL-----------E----D---D----SS--------
-----PPMHYGLVIIRDRT-TTLNGELSI-TN-R--P-----------------------
-----------T----G--GASIE-IVF------------TP-------------L-TA-
---------RL-------------------IQQ------Q----------------PVT-
------------------AASD-SHLGTGTS--------------
>A0A265DZW6
------------------------------------------------------------
------------------------------------------------------------
------------------------------------------------------------
----------------M------------------------------KL---------LQ
------------------------------------------------------------
---------------------------------R--------------------------
---------------------------------------SLV------ARIIAS-L----
LAISG--MA--------------------------LISITLTMAMSNSSRGDAAAINVAG
SLRMNAYQI-LG---------AL-----------QRL-----------------------
EYVPEET----------SE-E-------------------------------Q-------
--L--EGL-----------IT--------R-------FDQ---RLHG-----TTLQQTI-
--------------------------P-ADDRH-ERR------RQLEK-LQTYWLHTL--
---------RPA-------------LQ----------AP---------------------
-------STT-AQLD------------------------------------LD-------
-T-R------E---AM----I------VAMVNDIEMLVTYLEQSTEAKVRLLGMMQVIFL
VLIAIVVAIALYDVRYNLVVPLRQLMVLAREAAQRN----FK-PR-S---QL----RG--
--S--------D-ELALLGHTFNKMSAELATSYA-------ALEDKVSRKKQELERSNQA
LRVMHDASRA-LYG--------GG-NDLCSS-AAP-MLRELEKLL------N-IGP-IRL
SL-K---DPF--------------DQ------------------RA-------MP-----
--VL--ET----------HS------R---------T-----------------RPEY--
------------C----------------------------RDQD----CH---------
------------------------------------------------------------
--------------------------------------ACLIDP-----RPLDLVANNQS
--------------------------QC-L------------------LL-PISV-----
--GD--TL---------------LGTL-------------EVWY----------P-----
---------------------------------------------------QER-LN-DS
TRRLLTILADQLATAVYLQRRIE----------EQQHVTLINERTIIARELHDSLAQSLS
YLKMQVARL----------------ERMQQ----------K---E------A-TR-----
----------------E---A-------------QS---AVFDELRTGL----NSAYRQL
RELLTTFR-LKL-E-G-PGLQFALRQTIEEFSQR-----ME--ATVELDY------DVP-
P-Y-LL-NPNEEIHVLQIIREALANTHKHAQAHW--AKVTV---------RF------AD
A----RLL-VRIEDD------GIGL-----------E----D---D----SS--------
-----PPMHYGLVIIRDRT-TTLNGQLSI-AN-R--P-----------------------
-----------A----G--GASVE-VDF------------TP-------------L-TA-
---------RL-------------------IQQ------Q----------------PAS-
------------------AAPN-SHLGTGTS--------------
>A0A285KGI1
------------------------------------------------------------
------------------------------------------------------------
------------------------------------------------------------
----------------MI----------------------------------------VK
------------------------------------------------------------
---------------------------------R--------------------------
---------------------------------------PVT------RTMARA-L----
SAIVL--LS--------------------------LLTTGLALLTLSSSLRDAEAVNVAG
SLRMQIYRL-AW---------DS-----------TRD-----------------------
------------------P-Q-------------------------------Q-------
--LA-QH------------IQ--------I-------YQQ---TLSS-----PALQH-L-
-------------------E-RPW-VP-----K-EVA------SRYRY-LRDSWPQLQ--
---QT--------------------LQ------P--------------ER----------
---------------------------------------------------AQ-------
-I-Y------Q---QR----V------AGYVSEIDRFVLALQHYAELKMHLVAASSLFGF
LAIVALALWTIRFIRRNVVRPLDSLVTASQYVEQAN----FSFPP-L---SI----SQ--
--P--------T-ELGVLAQAFTTMAERLHSHYR-------LLELAVRNKTEDLTQANRT
LKLLYESSQI-LTS---------S-PLNPEL-FQG-LLRLVQRRE------A-LTV-LSI
T--S--------------------DG---------------------------------I
--NF--Q-----------AG----------------V------------------A----
--------------------------------------------ED----DL--------
--------------------E---------------------------------------
------------------------------------------------------------
-----------------------------WQ-----------------SL-PLQQ-----
--ED--QR---------------LGEL-----------CWQTR-----------R-----
--------------------------------------------------------A-PP
ADELMQSLAHMLARSLWIWQTQK----------QYQQMLLIEERSTIARELHDSLAQSLS
FLRIQLTLL----------------RRNVD----------N---T------Q-PQ-----
----------------A---Q------------------SIIAEFDRAL----AEAYQQL
RELLTTFR-LTI-E-Q-ADLVQAMQAMIAPLQEQ-----SQ--AAITFDY------QSG-
L-Q-TL-DAQQQVHVLQIAREALLNAIRHAQAQQ--IHIFY--------QRD------ED
A----FHL-LTIEDD------GCGI----------------R---SL---EE--------
-----PPGHYGLTIMAERA-ARLSGSLLI-TP-Q--------------------------
-----------T----R--GTRVT-LRF------------PP-------------R----
---------------------------------------PAH--------------RLA-
---------------------------------------------
>A0A290ZS09
------------------------------------------------------------
------------------------------------------------------------
---------------------MGLMLPRW-------------------------------
----------------L-----------------------------------------VR
------------------------------------------------------------
---------------------------------H--------------------------
---------------------------------------SIL------LVVALA-L----
IALAL--IG--------------------------LAGMSASVMVAEGMRGSASAINVAG
SLRRLTHRV-AG---------LV-----------ATD-----------------------
ALGGGL-----------SG-E-------------------------------R-------
--V--HGA-----------ID--------D-------FER---GLAH-----PALQRAV-
--------------------------Q-RNPGG-LFA------ATYRG-IDVTWHTSL--
---------RPR-------------LE---------------------------------
-----ATMGE-K----APM-AQEN---------------------------VE-------
-K-L------L---VE----V------DLFVGQLDTLVTVLEQDTEARIADLKQILAAAI
AAILVVIALALLMLHRSVHRPLVDLLRAAQGIARGN----FS-AR-V---TH----VG--
--Y--------D-ELGRVGATFNLMANEMSRQYQ-------TLEQRVADKTAALQRSNRS
LELLYHAIAR-LYQ---------T-PTAPEA-YEA-TLRDIEQIA------G-LAS-SFV
CI-E---PR---------------HD------------------GP-------AT-----
--VI--AS----------TL------G---------A---------C-PER------L--
------------A----------------------------LGDAA---CG---------
------------------------------------------------------------
--------------------------------------ACRA------------------
------------SAHPLRIDPPAREAEL-L------------------RI-PLRD-----
--RE--YH---------------YGML-------------RLTL----------P-----
---------------------------------------------------AGARLE-DW
QFQLVEALTRHIGMALGAARRGE----------QERLLALQEERSVIARELHDSLAQALS
YMKIQVSLL----------------QPLLG----------D---P------A-RA-----
----------------A---E-------------AA---AVLADLREGI----GAAYRQL
RELLVSFR-LEL-S-G--DFPTLLREAVQEHAAR-----GG--VQVELST------RLA-
D-C-GL-SPNQEVHVLQIVREALSNMVRHANARR--ASVSL---------SC------GP
G-GE--VG-VVIEDD------GVGLG----------G----S---P----AD--------
-----PWQHHGLAIMRERA-RGLGGTLEI-SP-R--P-----------------------
-----------G----G--GTRVG-LRF------------IA-------------S-H--
------------HAP---------------AP------------------------LPPA
L-----------------ENPLR----------------------
>A0A291PCH7
------------------------------------------------------------
------------------------------------------------------------
------------------------------------------------------------
----------------M------------------------------KL---------LQ
------------------------------------------------------------
---------------------------------R--------------------------
---------------------------------------SLV------ARIIGS-L----
LAISA--MA--------------------------LVSIAVTAWIAGSSRGDAAAINLAG
SLRMNTYQV-VA---------AL-----------QRY-----------------------
DRAPSAE----------RR-D-------------------------------R-------
--V--ETL-----------AE--------R-------FAE---RLDS-----PDLTGAL-
--------------------------P-GAEGH-RLL------TQYHR-LEARWAGEL--
---------APR-------------VV----------EA---------------------
-------VAG-GDAA------------------------------------IP-------
-P-L------T---RE----L------EGLVDEIDRLVSLLEQNSEAKIQLLGALQILFL
ALTVVVVAIALYDIRYNLVRPLHQLVVQAREAGRRN----FG-YR-T---RL----SG--
--S--------D-ELALLGRTLDTMATELGASYA-------ELEARVSHKQRQLARSNEA
MQILHDGSRA-LYG--------GG-NDLCAS-AAP-MLRRLEDLL------G-IGP-MGL
AL-H---DPY--------------DQ------------------RE-------VP-----
--IL--AT----------HS------R---------S-----------------RPTY--
------------C----------------------------RDHD----CH---------
------------------------------------------------------------
--------------------------------------ACLLDP-----EPLSLAENDEA
--------------------------EC-L------------------LL-PVSV-----
--GD--TL---------------LGTL-------------EVWY----------P-----
---------------------------------------------------RDTGLD-DS
TRRLLYTLTDQLATAVYLQRRIE----------EEQQVTLMNERTIIARELHDSLAQSLS
YLKMQVARL----------------ERMQA----------K---E------L-PR-----
----------------E---T-------------QA---PVFDELRTGL----DSAYRQL
RELLTTFR-LRL-D-G-PGLQSALRQTTLEFSER-----LG--FPVELFF------DVP-
P-H-LL-NPNEEIHVLQVVREALANVHKHARAHW--AAVTV---------RF------AE
A----RLE-VMVEDD------GIGL-----------E----D---D----TS--------
-----PPMHYGLVIMRDRA-DTLGGDFQV-RN-R--Q-----------------------
-----------A----G--GTLVS-VGF------------TP-------------Q-TA-
---------RL-------------------ITQ------Q----------------PA--
---------------------------------------------
>A0A2D4ZGJ8
------------------------------------------------------------
------------------------------------------------------------
------------------------------------------------------------
----------------MGI---------R-----------------LKE---------LK
ST----------------------------------------------------------
------------------------------------------------------------
------------------------------------FNGSVM------IYIKGS-L----
VGIIS--LA--------------------------ICTLFSSYWITELADLDARAINLSG
SLRMESYQL-GM---------LR-----------L-------------------------
-----EQ----------QQ-E-------------------------------Q-------
--L--AVQ-----------IK--------L-------FED---KLQD-----PIFIKL--
-----------------------------QDDP-HLS------PLWQS-LVTHWHQNL--
---------KPT-------------L----------------------------------
-------QTG-SIED------------------------------------KA-------
-H-L------H---QQ----V------ILLAGYADMFVSEVQVQAENKIRLLRSIQLAAL
FITLLVGIFTLHLISLRVEKPMAELTHAAYAIGKGN----FT-YH-V---NL----KG--
--D--------D-ELALLGATLNHTCNAIASMYG-------QLERRVKEQTKELELNNQA
LSFLFKTVRM-LLE---------T-PQEKIN-FQQ-TFDELAELI------E-VE-DIEL
CL-M---TAS--------------GD------------------RP-------YS-----
--QI--KP----------ST------D---------------------------EHPF--
------------C----------------------------ANQD----CG---------
------------------------------------------------------------
--------------------------------------QCTGNG----------------
---------------AFILVDQPT---V-T------------------RF-PLLY-----
--GS--RN---------------YGVI-------------VLRG----------S-----
---------------------------------------------------EKFSSD-SW
QVQLVQSVADQVALSLNLHDQQD----------QSRRIALLHERTVIARELHDSLAQALS
YLKIQVTRL----------------TKTQE----------K---E------K--Y-----
----------------E---L-------------QQ---PIIDELKTGL----DAAYRQL
RELLTTFR-LKM-V-G-EGLEAALEKTIEQLADQ-----SN--MQFHLNF------KIS-
E-V-PL-SPMEEIHLLQIAREASQNCVHHSQGNN--VWISL--------TLG--------
A-DK-HVE-LLVKDD------GIGL-----------S----N---S----RD--------
-----KLNHYGMAIMQERA-KHLHGELFV-ED-S--K-----------------------
-----------S----G--GAEVK-LVF------------RP-------------V-GGT
---------------------------------------Q--------------NY----
---------------------------------------------
>A0A2D6J8S0
------------------------------------------------------------
--------------MNH------------------RQS-------DD-------------
---------------------------QP-------------------------------
----------------MSPTE-------S----------------EQLS---------TR
------------------------------------------------------------
---------------------------------H--------------------------
---------------------------------------SIV------FNTLVA-F----
VIIIG--FS--------------------------LISMLASLYLADALEGDAEAINQAG
SLRMQAYRL-AF---------TA-------------------------------------
EQGSQAV-----------------------------------------------------
--L--EER-----------VV--------T-------LER---TLLS-----ASLRSAL-
--------------------------H-RHGAT-ELP------ALHAG-VLRHWQQRM--
---------RPL-------------LD------AQ-------------------------
-----------------------------PPR-------------------LE-------
-E-Y------R---QE----A------PEFVSELNVFVRTLQEASEGKLGVIRALQAGTL
FVIVLIAFVLIYGLHNNLATPLRSLTKMARDIGKGD----FS-GQ-V---QI----PG--
--D--------T-ELSLLARTLNQMSQELASLYA-------EMEQKVDDKTAALTRSNAT
LQLLFNSARM-LYS--------QP-DDPSQM-MGS-LLNKVQQIL------G-TGP-ITL
CL-N---RSA--------------AA------------------GS-------HT-----
--AM--TS----------RD------L---------Q-----------------PPDY--
------------C----------------------------KLPQ----CG---------
------------------------------------------------------------
--------------------------------------TCPVNQT---------------
------------------GRL-PSGEEL-M------------------TF-ELRS-----
--GQ--DD---------------LGSL-------------RVAY----------P-----
---------------------------------------------------AGDTLA-SW
QTLLLTTLADLFAASLSLAQLGQ----------KQARLALMEERAVIARELHDSLAQALS
AQKLQLARL----------------KRLMQ----------K---E------S-SQ-----
----------------A---Q-------------LD---DSVQQIDQGL----NAAYR--
------------------------------------------------------------
------------------------------------------------------------
------------------------------------------------------------
------------------------------------------------------------
------------------------------------------------------------
------------------------------------------------------------
---------------------------------------------
>A0A2D9LHP4
------------------------------------------------------------
------------------------------------------------------------
------------------------------------------------------------
----------------M------------------------------KL---------LQ
------------------------------------------------------------
---------------------------------R--------------------------
---------------------------------------SLV------ARIIAS-L----
LAISG--MA--------------------------LISITLTIAMSNSSRGDAAAINVAG
SLRMNAYQI-MG---------AL-----------QRL-----------------------
EYAPEET----------SE-E-------------------------------Q-------
--L--ASL-----------VA--------S-------FDQ---RLNG-----TTLQQTI-
--------------------------P-TDDRH-ERR------RQLEK-LQTYWQHTL--
---------RPA-------------LE----------VP---------------------
-------SSA-TALD------------------------------------LD-------
-T-L------E---MM----I------VAMVNDIEVLVTYLEQSTEAKVRLLGMIQVLFL
VLIAIVVAIALYDVRYNLVVPLRQLMVLAREAAHRN----FK-PR-S---EL----RG--
--N--------D-ELALLGHTFNKMSAELATSYA-------ALEDTVSRKKQELERSNQA
LQVMHDASRS-LYG--------GG-NDLCSS-AAP-MLRELEKLL------N-IGP-IRL
SL-N---DPF--------------DQ------------------RE-------MP-----
--VL--ET----------HS------R---------T-----------------RPEY--
------------C----------------------------RDQE----CH---------
------------------------------------------------------------
--------------------------------------ACLIDP-----RPLELVAKNQS
--------------------------QC-L------------------LL-PISV-----
--GD--TL---------------LGTL-------------EVWY----------P-----
---------------------------------------------------QEQ-LN-DS
TRRLLTMLADQLATAVYLQRRIE----------EQQHVTLINERTIIARELHDSLAQSLS
YLKMQVARL----------------ERMQQ----------K---E------A-TR-----
----------------E---A-------------QS---AVFDELRTGL----NSAYRQL
RELLTTFR-LKL-E-G-PGLQFALRQTVEEFSQR-----MG--VTVNLDY------DVP-
P-Y-LL-NPNEEIHVLQIIREALANTHKHAQAHW--AAVTV---------RF------AD
A----QLL-VRIEDD------GIGL-----------V----D---D----SS--------
-----PPMHYGLVIIRDRA-NTLNGELII-AN-R--P-----------------------
-----------A----G--GTGIE-ILF------------TP-------------L-TA-
---------RL-------------------IQQ------Q----------------PVT-
------------------AAPD-SHLGTGTS--------------
>A0A2E3D4A7
------------------------------------------------------------
------------------------------------------------------------
------------------------------------------------------------
----------------MGG--------------------------ASTT---------PK
------------------------------------------------------------
---------------------------------R--------------------------
---------------------------------------STA------MLLSLS-L----
GGIAV--AA--------------------------LVATVVAMLATETLRGDAAAINLAG
SMRMQSYRI-LT---------SR-----------L-------------------------
KQDSAIE-----------------------------------------------------
--L--ERQ-----------IA--------L-------YQD---KLHD-----PLLSRMT-
--------------------------V---GSP-DFK------AQLEL-LKSDWETQL--
---------RPA-------------FL------NP-------------------------
-----------------------------NMD-------------------AN-------
-N-L------S---AM----V------EAYVTRIDQSVQSLQQASEKKVRTLYTIQTISL
LVLFTLSALLLAAVHKKWINPLRQFMDTVLKLKEGD----FS-TR-V---NY----PH--
--E--------D-ELGLLGETINSMAEQLAELYL-------DLEQRVEDKTRRLQQSNDS
LHLLNEHSSR-LFA--------HP-DELYQL-VPG-VLADIQRLT------G-LGT-IAL
CL-R---KEE--------------QG------------------PA-------FK-----
--LL--TS----------DG------T---------R-----------------KPSF--
------------C----------------------------QMPH----CD---------
------------------------------------------------------------
--------------------------------------RCRSEKD---------------
-----------------KTVFAPHLKEV-A------------------LY-PITS-----
--GE--QH---------------VGDI-------------SVEL----------S-----
---------------------------------------------------PGQTIE-PW
QHSLLSAISEVFATTQGLSKLSH----------QHSQIALMEERAAIARELHDSLAQSLS
FQKMQTGRL----------------RKLLE----------K---N------A-GD-----
----------------T---Q-------------LY---DAIDQVQEGL----NDAYRQL
RDLISTFR-ISV-S-E-PGFEQAIRNAIAQISGR-----HA--LEIELDF------QIA-
H-C-PL-NANEETHCLHIVREALSNVGQHAQATK--AKVSL---------QQ------LP
D-GL--IR-IQVEDN------GIGI-----------T----A---Q----PE--------
-----KPGHFGLAILSERT-SYLHGNLMI-TR-G--D-----------------------
-----------P----I--GTLVD-VTF------------EP-------------T-FL-
---------NNIIPK------------------------PKY--------------ATEN
N-------------------SHRISGG------------------
>A0A2E4U3U3
------------------------------------------------------------
------------------------------------------------------------
------------------------------------------------------------
----------------M------------------------------KL---------LQ
------------------------------------------------------------
---------------------------------R--------------------------
---------------------------------------SLV------ARIIAS-L----
LAISG--MA--------------------------LISITLTMAMSNSSRGDAAAINVAG
SLRMNAYQI-MG---------AL-----------QRL-----------------------
EYAPEET----------SA-E-------------------------------Q-------
--L--EGL-----------IS--------S-------FDQ---RLYG-----TTLQQTI-
--------------------------P-IDDRH-ERR------RQLEK-LQIYWQHTL--
---------RPA-------------LE----------AP---------------------
-------SPA-TALD------------------------------------LD-------
-T-L------E---MM----I------VAMVNDIEVLVTYLEESTEAKVRLLGMMQVLFL
VLIAIVVSIALYDVRFNLVVPLRQLMVLAREAAQRN----FK-PR-S---EL----RG--
--S--------D-ELALLGHTFNKMSAELATSYA-------ALEDKVSRKKQELERSNQA
LRVMHDASRS-LYG--------GG-NDLCSS-AAP-MLRELEKLL------D-IGP-IRL
SL-N---DPF--------------DQ------------------RE-------MP-----
--VL--ET----------HS------R---------T-----------------RPEY--
------------C----------------------------RDQE----CH---------
------------------------------------------------------------
--------------------------------------ACLIDP-----RPLEMVSNNQS
--------------------------QC-L------------------LL-PISV-----
--GD--TL---------------LGTL-------------EVWY----------P-----
---------------------------------------------------QER-LN-DS
TRRLLTMLADQLATAVYLQRRIE----------EQQHVTLINERTIIARELHDSLAQSLS
YLKMQVARL----------------ERMQQ----------K---E------A-TR-----
----------------E---M-------------QS---AVFDELRTGL----NSAYRQL
RELLTTFR-LKL-E-G-PGLQFALRQTVDEFSQR-----ME--VTVELEY------DVP-
P-Y-LL-NPNEEIHVLQIIREALANTHKHAQAHW--AGVTV---------RF------AD
A----RLL-VRIEDD------GIGL-----------E----D---D----SS--------
-----PPMHYGLVIIRDRT-TTLNGELSI-TN-R--P-----------------------
-----------T----G--GASIE-IVF------------TP-------------L-TA-
---------RL-------------------IQQ------Q----------------PVT-
------------------AASD-SHLGTGTS--------------
>A0A2G0XA04
------------------------------------------------------------
------------------------------------------------------------
------------------------------------------------------------
----------------ML-----------------------------DW---------LR
------------------------------------------------------------
---------------------------------S--------------------------
---------------------------------------SLP------ARAGLA-V----
ILIAI--LA--------------------------LSSSLSAGLIAWFSQGDAAAINTAG
SVRMETYHL-SW---------KL-----------AAA-----------------------
APAD------------------------------------------------E-------
--V--EAI-----------AR--------S-------LQS---RLDS-----QSLKAVL-
--------------------------E-DGPRS-ALL------QSYQQ-IQQRWHDAL--
---------RPA-------------LI------RG-------------------------
--------------D------------------------------------AA-------
-F-F------Q---LN----A------PAFVEQLNHFVSLLQQQSEQKQGWQQGIQGLAL
FSTLIILLIGLYELQYGVVNPLEELVHATRRFRDGD----FK-TR-V---NH----RS--
--E--------D-ELGQLALSFNAMAETIEASHR-------TLETQVQLKTLNLQQANAA
LELLYQSSRS-LAT---------R-LANAEG-LDE-LIRRFQQRLP-----G-LR--LSL
CL-Q---GHFLA------------PA------------------QQ--------------
--IL--AL----------HG------G---------D-----------------SRNV--
------------C----------------------------AIGD----CA---------
------------------------------------------------------------
--------------------------------------SCQKHKVAPP------------
-----------------------------Q------------------IF-SISN-----
--QG--SE---------------LGEL-------------KAHF----------L-----
---------------------------------------------------DGHAPQ-DW
EKQLIQALANLIGTSLSLKRQRE----------QDHRLLLLDERTIIARELHDSLAQALS
YMKLQVSRM----------------QTLIR----------R---G------E-PV-----
----------------E---T-------------LA---TVTAELREGL----NNAYRQL
RELLTTFR-LQI-H-D-AGLVQELSETAEEFSRR-----GE--FQVHLHV------DAL-
A-F-QL-SASEQIHVLQITREALSNCLRHAHAQN--AWLQL-RQV---------------
--GE-TVS-LSIEDD------GRGF-----------S----G---EV---D---------
-----RREHHGLTIMDERA-RSLHGQLDI-SP-R--E-----------------------
-----------P----Q--GTRVH-LGF------------RP-------------E-FL-
-----------------------------GHSL------AST--------------AS--
---------------------------------------------
>A0A2G3JCR1
MK--------AHGEMQAIR-------------LCFATLPC-----------ASPYL----
-----------AAFQAATPKKQGRQAACLSSIKMRRLPQ------VSRNGNL--------
------------------------------------------------------------
------------EVVCM-------R--------------------IGDF---------FR
QA----------------------------------------------------------
---------------------------------SIL------------------------
---------------------------------------QFI------ARALLL-M----
VLPAF--LA--------------------------FF---MSWSTVVRSTGEGAAINLAG
SLRKQVYLIVAT---------HQ-----------SPP-----------------------
APVPGSR--------------------------------------------PL-------
--L--QEV-----------VD--------E-------FEQ---RLYH-----PILLNNL-
--------------------------P-NQADD-PVR------THYNR-MEMTWRTEV--
---------KKD-------------LS------QL-----------NSQP----------
---------------------------------------------------DG-------
-S-L------L---PR----A------IRFVSLIDAYVEAIEARHEARLIWLGRIQWISL
GIMLIVLMGTLRWLSQRVTRPLIAMAHAASKVKDGD----LS-VR-A---PE----DG--
--A--------G-EITQLGQAINHMVAELARGIG-------ELESRVSEKTKALSQNQRS
LELLYRIKQR-LSD---------Q-EPDQTT-FDQ-VLSDLGSVI------G-LEH-AAI
CI-T--------------------ET------------------EQAP----LAF-----
--RL--AV----------IA------N---------K-----------------PSEH--
------------C----------------------------DQKD----CA---------
------------------------------------------------------------
--------------------------------------SCSEATGTPA------------
-----------------------------Q---SS----DFP------VF-QLTD-----
--GR--KN---------------YGIM-------------PIQL----------K-----
---------------------------------------------------PMQKLA-DW
QQQLLEAVARQIGTALANAKRTQ----------ALHRLALHEERSVIARELHDSLAQSLS
YLKIQVVRL----------------QTEFP----------E---A------A-RS-----
----------------A---T-------------AE---AVLTELRQGL----NDAYRQL
RELLNTFR-LQM-H-E-RGLAEALEQTVQEFSER-----AAH-PVI-LDN------QLM-
G-V-EL-SAHEEIHILQIVREALANIERHAHAQH--AWVTL--------TW-------LN
H----TIL-VTIRDD------GLGI-----------K----D---H----PD--------
-----KKQHYGLGIMRDRA-HSLHGELGI-AR-Q--L-----------------------
-----------P----S--GTLVS-LQF------------TP------------NT----
----P--------------------------VA------KGN--------------SQ--
---------------------------------------------
>A0A2G6U4C6
------------------------------------------------------------
------------------------------------------------------------
------------------------------------------------------------
----------------M------------------------------------------H
------------------------------------------------------------
--------------------------------GKP-------------------------
---------------------------------------SLS------TKLLLM-G----
AACLL--AA--------------------------VASIGFTLWVAWQLEGGAAAVNEAG
RLRMSMVRM-AM---------AR------------QN-----------------------
EA---------------P--A-------------------------------Q-------
--WQ-ER------------AR--------Q-------FDA---SLDL-------L-----
-RSGD--------------MSRPLFVP-WS--D-AVS------ARYER-IRGDWSALR--
---------TQ-------------WQ----------------------AEDH--------
-----V--DA-Q-------------------------------------AIMG-------
---------------S----A------DAFVREVDGFVEAIEDRLSRWTAILHLFQMCLM
ALAIIAAVSFMATSYWLVLHPVGQLRSALERMRRGH----LD-TR-M---SV----EV--
--D--------D-EFGQLAAGFNLMAQSLQSSHA-------ELEDKVREKTASLNVQHQQ
LQALYAVSVQ-AS----------E-AASLQS-LAEGFVRQVRLAA------Q-ADA-ATV
RW-S--------------------DE-----------------ANE------RYV-----
-L-L--AG----------DG-----LP---------QS--------------MSVQEH--
------------CL----------------------------HTGA-CLCGQ--------
------P-RE-------Q--A-RL-RVIPI--------------------TPS-------
-------------SD-------------------LQLPHCREAGF---------------
--------------------------ET-VV-----------------SI-PVQL-----
--QQ--RL---------------LGEVNL---------FFR-------------------
---------------------------------------------------STVVLT-DD
MRDLLSAMARHLASAMESLRATA----------LEREAAVAEERGLIARELHDSIAQSLA
FLKIQTQLL----------------RDAVA----------K---G------R-DE-----
----------------A-----------------RD---RSLGELEVGV----RECYADV
RELLVHFR-TRT-S-A-EDIEAALRATLSKFEHQ-----TG--IATSLSM-TG-------
QGL-PL-APDVQIQVLHMVQEALSNVRKHAGARH--VELRV-----------------GR
H--P--WR-FEVCDD------GCGFV----------P----A---AV---A-P-------
-----DSLHVGLGIMRERA-LLAQALVHV-HS-R--P-----------------------
----------------G-EGTRVL-IEL-------------P-------------P----
------------SASAG-------APAQAL-PS------NA-------------------
---------------------------------------------
>A0A2H2YSM1
------------------------------------------------------------
------------------------------------------------------------
------------------------------------------------------------
----------------ML-----------------------------DW---------LR
------------------------------------------------------------
---------------------------------S--------------------------
---------------------------------------SLP------ARAGLA-V----
ILIAV--LA--------------------------LASSLSAGLIAWFSQGDAAAINTAG
SVRMETYHL-SW---------KL-----------AAG-----------------------
APPG------------------------------------------------E-------
--I--ETI-----------TQ--------S-------LQG---RLDS-----QSLKAVL-
--------------------------E-DGPRS-ALL------QSYQQ-IQQRWHDDL--
---------RPA-------------LA------SG-------------------------
--------------N------------------------------------RE-------
-L-F------Q---AN----A------PAFVEQLNRFVSLLQQHSEQKQSWQQGIQGLAL
FSTLIILLLGLYELQYGVVNPLEELVHATRRFRDGD----LK-TR-V---NH----RS--
--E--------D-ELGQLALSFNAMAETIEASHR-------TLESQVQLKTLNLQQANAA
LELLYQSSSS-LAT---------R-LANAEG-LDE-LIRRFQTRLP-----G-LR--LSL
CL-Q---GHFLA------------PA------------------QQ--------------
--ML--AL----------HG------E---------H-----------------SRNI--
------------C----------------------------AIGD----CA---------
------------------------------------------------------------
--------------------------------------TCERHHVAPP------------
-----------------------------Q------------------VF-SISN-----
--QG--AE---------------LGEL-------------KAHF----------L-----
---------------------------------------------------DGHAPQ-DW
EQQLIQALANLIGTSLSLKRQRE----------QDHRLLLLDERTIIARELHDSLAQALS
YMKLQVSRM----------------QTLIR----------R---G------E-PV-----
----------------E---T-------------LA---TVTGELRDGL----NNAYRQL
RELLTTFR-LQI-H-D-AGLVHELSDTAEEFSRR-----GE--FQVHLHV------EAL-
A-F-QL-SASEQIHVLQITREALSNCLRHAHAQN--AWLQL-RQV---------------
--GE-TVS-LCIEDD------GRGF-----------C----G---DV---D---------
-----RREHHGLTIMDERA-RSLHGDLEI-NP-R--A-----------------------
-----------P----Q--GTRVQ-LRF------------QP-------------E-FL-
-----------------------------GHSL------QGT--------------AP--
---------------------------------------------
>A0A2J9DX25
------------------------------------------------------------
------------------------------------------------------------
------------------------------------------------------------
----------------MS------K---------------------------------CL
------------------------------------------------------------
---------------------------------SN-------------------------
---------------------------------------SLP------NRAWYA-A----
FIVTL--LL--------------------------VLSSISSGFLAWIAKEDAQAINVAG
SMRMATYRL-NF---------LL-----------ASDS----------------------
VSLDTLMLN-ELGSNALSN-ET------------------------------DN----TK
KRILANHL-----------IK--------D-------MKR---RHAFL----NQYQDKY-
----------------------------KNKNT-DID------YQLSS-INTQWHQQL--
---------EPL-------------LL------N--------------LD----------
---------------------------------------------------SP-------
-QFY------Q--------------HSLTYLKKVDTLVSELQYRNEARQAYQQQLQLFIL
FITILIMWFGLRELRRNVLIPVKNLVNAKKKFRSGA----LG-TR-I---DI----EGY-
--S----------EFRELGNSFNAMADTIQTNHN-------HLEHEIATKTAHLTQANQV
LTLLYDFSKR-LAK---------N-QISISE-LNS-LIVKFSEIIPELE--------LTL
CI-Q---SDT---------V----NND-----------------KD--------------
--AI--SL----------HS------R---------E-----------------LKEL--
------------C----------------------------STTT----CE---------
------------------------------------------------------------
--------------------------------------QCLIKNNQHT------------
------K-----------------------------------------SF-PIHH-----
--NK--TQ---------------YGDL-------------RVR-----------PKN-LG
ISRRLASKD--IPVIHHNQDACETNQIPLIEEPVIYT---------PDDIKMADLVI-AN
NNDAIHALANFIATAMYLLQQRQ----------QEHQIILLEERATIARELHDSLAQSLS
YLKIQVSIL----------------EKQLI----------N---HHC----TSPE-----
----------------FDNLT------------------TSITKIKDGL----TSAYQHL
RDLLVTFR-LSL-N-D-DSFDEALHNSAEEFSEK-----GG--FNIHVIN------QVI-
S-L-NL-SATEQVNIIQITREALSNICRHADATQ--VNISF-------KYVP------NS
N----DTI-LRISDN------GAGI----------------S--------HD--------
---FDQTHHHGIMIMQQRA-QSLGGTFKI-AENV--P-----------------------
-----------N-------GTMVE-VRF------------SP-------------E-FFN
---------------------------------------ESS--------------S---
---------------------------------------------
>A0A2K4J5U9
------------------------------------------------------------
------------------------------------------------------------
------------------------------------------------------------
----------------MI-----------------------------AW---------LR
------------------------------------------------------------
---------------------------------S--------------------------
---------------------------------------SLP------ARAGLA-V----
ILISV--LA--------------------------LASSLSAGLIAWFSQGDAAAINTAG
SVRMETYHL-SW---------KL-----------AAG-----------------------
AGAD------------------------------------------------E-------
--L--ERI-----------SQ--------S-------LQQ---RLNS-----PALKTVL-
--------------------------E-DGNDL-DLQ------LSYRQ-LQDDWQQIL--
---------QPA-------------LQ------RG-------------------------
--------------D------------------------------------AR-------
-L-F------Q---AS----T------QPFVERLNQFVSLLQHENEHKQGWQQLIQGAAL
FTTMIVLLFGLYELQSNVISPLKELVDATQRFRCGD----FR-AR-V---NH----QS--
--E--------D-ELGQLATSFNAMAETIEQSHR-------TLETQVRQKTLHLQQANAA
LELLYQSSRN-LAT---------R-QANAEG-LDE-LIRRFQERLP-----G-LR--LSL
CL-Q---GQAQA--------------------------------KQ--------------
--LL--AL----------HG------S---------D-----------------NRQI--
------------C----------------------------ASSD----CA---------
------------------------------------------------------------
--------------------------------------SCR--QRSDS------------
-----------------------------L------------------AF-DISH-----
--QG--GA---------------FGEL-------------KAHF----------H-----
---------------------------------------------------NGLEPQ-PW
EIELIQALANLIGTSLQLKRQRE----------QDHRLVLLEERAIIARELHDSLAQALS
YMKLQVSRM----------------QTLMR----------R---G------E-PV-----
----------------A---T-------------LE---NVTSELREGL----NTAYRQL
RELLTTFR-LRI-Q-D-AGLVQELKDTAGEFSRR-----GE--FQVHLHI------DSL-
A-F-EL-SASEQIHILQITREALSNCLRHAHAQN--AWLQL-RQH---------------
--GE-RLC-LSIEDD------GRGF-----------S----G---SH---D---------
-----LREHHGLNIMDERA-RSLRGQLQI-FS-R--E-----------------------
-----------P----Q--GTLVK-MEF------------RP-------------E-FL-
-----------------------------GRLT------EGN--------------PS--
---------------------------------------------
>A0A2K4JJB7
------------------------------------------------------------
------------------------------------------------------------
------------------------------------------------------------
----------------ML-----------------------------DW---------LR
------------------------------------------------------------
---------------------------------S--------------------------
---------------------------------------SLP------ARAGLA-V----
ILIAI--LA--------------------------LSSSLSAGLIAWFSQGDAAAINTAG
SVRMETYHL-SW---------KL-----------AAA-----------------------
APAD------------------------------------------------E-------
--V--DAI-----------AR--------S-------LQS---RLDS-----QSLKAVL-
--------------------------E-DGPRS-ALL------QSYQQ-IQQRWHDAL--
---------RPA-------------LI------RG-------------------------
--------------D------------------------------------AA-------
-F-F------Q---FN----A------PAFVEQLNHFVSLLQQQSEQKQGWQQGIQGLAL
FSTLIILLIGLYELQYGVVNPLEELVHATRRFRDGD----FK-TR-V---NH----RS--
--E--------D-ELGQLALSFNAMAETIEASHR-------TLETQVQLKTLNLQQANAA
LELLYQSSRS-LAT---------R-LANAEG-LDE-LIRRFQQRLP-----G-LR--LSL
CL-Q---GHFLA------------PA------------------QQ--------------
--IL--AL----------HG------G---------D-----------------SRNV--
------------C----------------------------AIGD----CA---------
------------------------------------------------------------
--------------------------------------SCQKHKVAPP------------
-----------------------------Q------------------IF-SISN-----
--QG--SE---------------LGEL-------------KAHF----------L-----
---------------------------------------------------DGHAPQ-DW
EKQLIQALANLIGTSLSLKRQRE----------QDHRLLLLDERTIIARELHDSLAQALS
YMKLQVSRM----------------QTLIR----------R---G------E-PV-----
----------------E---T-------------LA---TVTAELREGL----NNAYRQL
RELLTTFR-LQI-H-D-AGLVQELSETAEEFSRR-----GE--FQVHLHV------DAL-
A-F-QL-SASEQIHVLQITREALSNCLRHAHAQN--AWLQL-RQV---------------
--GE-TVS-LSIEDD------GRGF-----------S----G---EV---D---------
-----RREHHGLTIMDERA-RSLHGQLDI-SP-R--E-----------------------
-----------P----Q--GTRVH-LGF------------RP-------------E-FL-
-----------------------------GHSL------AST--------------AS--
---------------------------------------------
>A0A2K8KTJ6
------------------------------------------------------------
------------------------------------------------------------
------------------------------------------------------------
----------------M-----------------------------------------VR
------------------------------------------------------------
-------------------------------LARY-------------------------
---------------------------------------PIA------RSLSLS-L----
SLVIV--LV--------------------------SISFLLDIRLTTGLSGDAAAINHAG
SMRMQSYRL-AY---------AI-----------EKET----------------------
-----------------PL-S-------------------------------E-------
--R--EKL-----------IN--------E-------FAS---NLNA-----PTLARRI-
-------------------A-----TAQ----L-ALQ------AQFAL-VQRDFQTMK--
GF-AL---NDPP----------------------------A-------------------
------------------------------------------------------------
---Y------L---RA----V------DDFVGELDQLVKLIVLRSVSKLSLLRRLQIMIY
TIALLSGIGFTLLLFKQVISPFRHLVTAVEKLGQGD----DW-DD-L---NF----RG--
--D--------G-EFAELSQAFNRMAQKATATQL-------TLEYRIHQQTEAVKRNNRA
LELLFNLSQT-LNTE----------HPSIEV-FKNKAAADLQSLF---------------
------------------------GE------------------KS-----------IYW
---TTLKV---------NKG------A---------NR----------------------
----------------------------------VV-----------FTCA---------
------------------------------------------------------------
------------------------------------------------------------
------------------------------------------------------------
--TD-------------------DSQL--------VC-----------------------
--------------------------------------------------ITLSPLA-SW
QYQTLDTVTALFDIALNRIGAQK----------SENRIALLNERSSMARELHDSLAQSLS
YLKIQVARW----------------LALRE----------R---G------A-EM-----
----------------T---S-------------LD---AIAIELRDGL----STTYRKL
RELLVTFR-STS-G-E-LGLVPSITAAVAEVNRLGHR--TS--VHLHIDD------NWP-
--E-DL-SPSQEIHCLHIVREAMSNTLKHAQANN--AVVSL--------Q-N------RL
T----FLE-ISITDD------GVGFG---------------D---TLA------------
-----EMGQFGLQIMTERA-LRIGGRIEY-QTLQ--------------------------
-----------A----G--GASVL-LCFNA----------QP------------DN----
---------------------------------------QGSLLIE--------PYPIEH
GEPPL----------------------------------------
>A0A2M9PHM7
------------------------------------------------------------
------------------------------------------------------------
------------------------------------------------------------
----------------M------------------------------------------H
------------------------------------------------------------
--------------------------------GKP-------------------------
---------------------------------------SLS------TKLLLM-G----
AACLL--AA--------------------------VASIGFTLWVAWQLEGGAAAVNEAG
RLRMSMVRM-AM---------AR------------QN-----------------------
EA---------------P--A-------------------------------Q-------
--WQ-ER------------AR--------Q-------FDA---SLDL-------L-----
-RSGD--------------MSRPLFVP-WS--D-AVS------ARYER-IRGDWSALR--
---------TQ-------------WQ----------------------AEDH--------
-----V--DA-Q-------------------------------------AIMG-------
---------------S----A------DAFVREVDGFVEAIEDRLSRWTAILHLFQMCLM
ALAIIAAVSFMATSYWLVLHPVGQLRSALERMRRGH----LD-TR-M---SV----EV--
--D--------D-EFGQLAAGFNLMAQSLQSSHA-------ELEDKVREKTASLNVQHQQ
LQALYAVSVQ-AS----------E-AASLQS-LAEGFVRQVRLAA------Q-ADA-ATV
RW-S--------------------DE-----------------ANE------RYV-----
-L-L--AG----------DG-----LP---------QS--------------MSVQEH--
------------CL----------------------------HTGA-CLCGQ--------
------P-RE-------Q--A-RL-RVIPI--------------------TPA-------
-------------SD-------------------LQLPHCREAGF---------------
--------------------------ET-VV-----------------SI-PVQL-----
--QQ--RL---------------LGEVNL---------FFR-------------------
---------------------------------------------------STVVLT-DD
MRDLLSAMARHLASAMESLRATA----------LEREAAVAEERGLIARELHDSIAQSLA
FLKIQTQLL----------------RDAVA----------K---G------R-DE-----
----------------A-----------------RD---RSLGELEVGV----RECYADV
RELLVHFR-TRT-S-A-EDIEAALRATLSKFEHQ-----TG--IATSLSM-SG-------
QGL-PL-APDVQIQVLHMVQEALSNVRKHAGARH--VELRV-----------------GR
H--P--WR-FEVCDD------GCGFV----------P----A---AV---A-P-------
-----DSLHVGLGIMRERA-LLAQALVHV-HS-R--P-----------------------
----------------G-VITRVL-IEL-------------P-------------P----
------------SASAG-------APAQAL-PS------NA-------------------
---------------------------------------------
>A0A2M9VKY3
------------------------------------------------------------
------------------------------------------------------------
------------------------------------------------------------
----------------MI-----------------------------GW---------LR
------------------------------------------------------------
---------------------------------S--------------------------
---------------------------------------SLP------ARAGLA-V----
ILIAV--LA--------------------------LASSLSAGLIAWFSQGDAAAINTAG
SVRMETYHL-SW---------KL-----------AAG-----------------------
AERA------------------------------------------------D-------
--L--ERI-----------RD--------S-------LQQ---RLNS-----QALIAVL-
--------------------------E-DGNNL-ELQ------ASYQQ-LQQYWQQTL--
---------LPA-------------LQ------RG-------------------------
--------------D------------------------------------AT-------
-A-F------Q---AS----T------LPFVNQLNQFVNLLQRQSEHKQGWQQVIQGAAL
FTTMIVLLFGLYELQYNVITPLKELVDATQRFRRGE----FQ-AR-V---NH----QS--
--E--------D-ELGELATSFNAMAETIEQSHR-------TLETQVRQKTLNLQQANAA
LELLYQSSRS-LAT---------R-LANAEG-LDE-LIRRFQQRLP-----G-LR--LSL
CL-Q---GQLQA------------PA------------------QQ--------------
--LL--AL----------HG------A---------D-----------------SRKI--
------------C----------------------------ASSD----CA---------
------------------------------------------------------------
--------------------------------------SCQRHQRTHH------------
-----------------------------H------------------TF-SISN-----
--QG--ST---------------LGEL-------------KAHF----------I-----
---------------------------------------------------DGHEPQ-AW
ETELIQALANLIGTSLSLKRQRE----------QDHRLVLLEERAIIARELHDSLAQALS
YMKLQVSRM----------------QTLMR----------R---G------E-PV-----
----------------A---T-------------LE---NVTAELREGL----NNAYRQL
RELLTTFR-LQI-H-D-AGLVQELKDTAEEFSRR-----GE--FQVHLHV------DSL-
A-F-EL-SASEQIHILQITREALSNCLRHAHAQN--AWLQL-RQY---------------
--GE-TVC-LSIEDD------GRGF-----------S----G---TH---D---------
-----LREHHGLNIMDERA-RSLRGQLQI-VG-R--E-----------------------
-----------P----Q--GTRVQ-MEF------------RP-------------E-FL-
-----------------------------GHLT------EGN--------------PA--
---------------------------------------------
>A0A2M9WGM4
------------------------------------------------------------
------------------------------------------------------------
------------------------------------------------------------
----------------MI----------------------------------------VK
------------------------------------------------------------
---------------------------------R--------------------------
---------------------------------------PVT------RTMARA-L----
SAIVL--LS--------------------------LLTTGLALLTLSSSLRDAEAVNVAG
SLRMQIYRL-AW---------DT-----------TRD-----------------------
------------------P-Q-------------------------------L-------
--LA-QH------------IR--------I-------YQQ---TLSS-----PALQH-L-
-------------------E-RPW-VP-----K-EVA------SRYRY-LRDSWPQLQ--
---QT--------------------LQ------P--------------ER----------
---------------------------------------------------AT-------
-I-Y------Q---QR----V------ASYVSEIDRFVLALQHYAELKMHLVAASSLFGF
LAIVALALWTIRFIRRNVVRPLDSLVTASQYVEQAN----FSFPA-L---PV----SQ--
--P--------T-ELGVLAQAFTTMAERLHSHYR-------LLELSVRNKTEDLTQANRT
LSLLYESSQI-LTS---------G-PLNLEL-FQG-LLRLVQGRE------A-LTA-ITL
T--S--------------------DS---------------------------------V
--EL--Q-----------AG----------------V------------------A----
--------------------------------------------ED----EL--------
--------------------R---------------------------------------
------------------------------------------------------------
-----------------------------WQ-----------------RL-PLQQ-----
--DD--KL---------------LGEL-----------CWQTR-----------R-----
--------------------------------------------------------A-PP
ADELMHSLASMLARSLWIWQTQK----------QVQQMLLIEERSTIARELHDSLAQSLS
FLRIQLTLL----------------RRNVD----------D---T------Q-PQ-----
----------------A---Q------------------SIIADFDRAL----AEAYQQL
RELLTTFR-LTI-E-Q-ADLVQAMQAMIAPLQEQ-----SQ--ATINFEY------QSG-
L-Q-TL-DAQQQVHVLQIAREALLNAIRHAQAQQ--IEIYY--------QRD------AD
A----SHL-LTIEDD------GCGI----------------R---SL---EE--------
-----PPGHYGLTIMAERA-ARLSGSLLI-TP-Q--------------------------
-----------A----R--GTRVT-LRF------------PP-------------R----
---------------------------------------PAH--------------RLV-
---------------------------------------------
>A0A2N0G9U1
------------------------------------------------------------
------------------------------------------------------------
------------------------------------------------------------
----------------M------------------------------KV---------LR
------------------------------------------------------------
---------------------------------H--------------------------
---------------------------------------SLI------ARIVAF-L----
VVISG--IS--------------------------MASIVLTMLIAQSSQGDATAINIAG
ALRWNTSQI-KE---------AL-----------NDP-----------------------
SDTPQQV----------VQ-Q-------------------------------Q-------
--V--ESL-----------SE--------L-------LTA---RLEQ-----LNALQQD-
--------------------------G-YPSNA-AVM------RELTQ-LTHQWRDQY--
---------STE-------------LE----------II---------------------
-------ISE-AFMP------------------------------------RD-------
-A-I------N---SR----L------DGFIADIDQFVSRLEASTEAKLSLLSTMQVLFL
TLIGLLLLIAFFDIRHSLVTPLRQLMVLSREAGRRN----FH-YR-A---NF----RS--
--Q--------D-ELGQLGRTFDQMASELSTSYQ-------ELEDRVSHKKAELERQNQA
LQVIHDGCRT-LYG--------GG-NDLCAS-ALP-MLRELENVL------D-VGP-VKL
AL-H---NEH--------------DA------------------SD-------IE-----
--IL--ST----------HS------T---------H-----------------RPRY--
------------C----------------------------RNLS----CF---------
------------------------------------------------------------
--------------------------------------ACLENV-----D-LLTQENNTN
DLG----------GQSDDTPAFGQQSDC-L------------------VL-TLSV-----
--GH--SV---------------MGYL-------------TVYY----------------
----------------------------------------------------QTPPD-AS
SRQLLNTLADHLATAIYLQQRIE----------EQQQLSLIKERTIIARELHDSLAQSLS
YLKMQVARL----------------ERMQA----------R---N------M-PQ-----
----------------E---Q-------------QN---GVMSDLREGL----NSGYRQL
RELLSTFR-LSL-D-K-PGLQPALQQTVDEFSER-----LT--FPVALTY------QLP-
P-H-LL-SANEEVHLLQIAREALANTLKHANAHW--AQVSL---------TF------EE
A----TVH-LDIEDD------GIGL-----------S----D---D----CS--------
-----PPMHYGLVIMRDRA-RNINAKLTF-KN-R--P-----------------------
-----------E----G--GAGVH-LAF------------TP-------------Q-TD-
---------RL-------------------IHE------G----------------ES--
---------------------------------------------
>A0A2N1AQ08
------------------------------------------------------------
------------------------------------------------------------
------------------------------------------------------------
----------------M------------------------------KL---------LQ
------------------------------------------------------------
---------------------------------R--------------------------
---------------------------------------SLV------ARIIAS-L----
LAISG--MA--------------------------LISITLTMTMSNSSRGDAAAINVAG
SLRMNAYQI-MG---------AL-----------QRL-----------------------
EYAPEGA----------SE-E-------------------------------Q-------
--L--DDL-----------IS--------G-------FDQ---RLHG-----TRLQQTI-
--------------------------P-ADDSH-ERR------RQLEK-LQVYWQHTL--
---------RPA-------------LE----------TP---------------------
-------PSA-TALD------------------------------------LD-------
-T-L------E---MM----I------VAMVSDIEILVTYLEQSTEAKVRLLGMMQVLFL
VLIAIVVAIALYDIRYNLVVPLRQLMVLAREAAHRN----FK-PR-S---EL----RG--
--S--------D-ELALLGHTFNKMSAELATSYA-------ALEDTVSRKKQELERSNQA
LRVMHDASRS-LYG--------GG-NDLCSS-AAP-MLRELEKLL------N-IGP-IRL
SL-N---DPF--------------DQ------------------RQ-------MP-----
--VL--ET----------HS------R---------T-----------------RPEY--
------------C----------------------------RDQD----CH---------
------------------------------------------------------------
--------------------------------------ACLIDP-----RPLELVAKNQS
--------------------------QC-L------------------LL-PISV-----
--GD--TL---------------LGTL-------------EVWY----------P-----
---------------------------------------------------QER-LN-DS
TRRLLTMLADQLATAVYLQRRIE----------EQQHVTLINERTIIARELHDSLAQSLS
YLKMQVARL----------------ERMQQ----------K---E------A-TQ-----
----------------E---A-------------QS---AVFDELRTGL----NSAYRQL
RELLTTFR-LKL-E-G-PGLQFALRQTVEEFSQR-----MG--VTVDLDY------DVP-
P-Y-LL-NPNEEIHVLQIIREALANTHKHAKAHW--AGVTV---------RF------AD
A----RLL-VRIEDD------GIGL-----------V----D---D----NS--------
-----PPMHYGLVIIRDRA-TTLNGELSI-AN-R--T-----------------------
-----------A----G--GTGIE-ILF------------TP-------------L-TA-
---------RL-------------------IQQ------Q----------------PVT-
------------------AAPD-SHLGTGTS--------------
>A0A2N1FLX3
------------------------------------------------------------
------------------------------------------------------------
------------------------------------------------------------
----------------M------------------------------KL---------LQ
------------------------------------------------------------
---------------------------------R--------------------------
---------------------------------------SLV------ARIIAS-L----
LAISG--MA--------------------------LISITLTMAMSNSSRGDAAAINVAG
SLRMNAYQI-MG---------AL-----------QRL-----------------------
EYAPEET----------SA-E-------------------------------Q-------
--L--EGL-----------IS--------S-------FDQ---RLYG-----TTLQQTI-
--------------------------P-IDDRH-ERR------RQLEK-LQIYWQHTL--
---------RPA-------------LE----------AP---------------------
-------SPA-TALD------------------------------------LD-------
-T-L------E---MM----I------VAMVNDIEVLVTYLEESTEAKVRLLGMMQVLFL
VLIAIVVSIALYDVRFNLVVPLRQLMVLAREAAQRN----FK-PR-S---EL----RG--
--S--------D-ELALLGHTFNKMSAELATSYA-------ALEDKVSRKKQELERSNQA
LRVMHDASRS-LYG--------GG-NDLCSS-AAP-MLRELEKLL------D-IGP-IRL
SL-N---DPF--------------DQ------------------RE-------MP-----
--VL--ET----------HS------R---------T-----------------RPEY--
------------C----------------------------RDQE----CH---------
------------------------------------------------------------
--------------------------------------ACLIDP-----RPLEMVSNNQS
--------------------------QC-L------------------LL-PISV-----
--GD--TL---------------LGTL-------------EVWY----------P-----
---------------------------------------------------QER-LN-DS
TRRLLTMLADQLATAVYLQRRIE----------EQQHVTLINERTIIARELHDSLAQSLS
YLKMQVARL----------------ERMQQ----------K---E------A-TR-----
----------------E---M-------------QS---AVFDELRTGL----NSAYRQL
RELLTTFR-LKL-E-G-PGLQFALRQTVDEFSQR-----ME--VTVELEY------DVP-
P-Y-LL-NPNEEIHVLQIIREALANTHKHAQAHW--AGVTV---------RF------AD
A----RLL-VRIEDD------GIGL-----------E----D---D----SS--------
-----PPMHYGLVIIRDRT-TTLNGELSI-AN-R--P-----------------------
-----------T----G--GASIE-IVF------------TP-------------L-TA-
---------RL-------------------IQQ------Q----------------PVT-
------------------AASD-SHLGTGTS--------------
>A0A2N2UPM0
------------------------------------------------------------
------------------------------------------------------------
---------------------MTGRLFDA-------------------------------
----------------L-----------------------------------------AR
------------------------------------------------------------
---------------------------------R--------------------------
---------------------------------------SIL------WLVALA-M----
AALTL--IG--------------------------LAGMSASVLVAETVQGSASAINVAG
SLRRLTHRM-AS---------LV-----------VAD-----------------------
VLEEKV-----------AT-Q-------------------------------R-------
--V--LAS-----------IK--------E-------FEE---SLVH-----PALLRVL-
--------------------------E-RTPDS-VFA------ATYRG-AEAAWRLSV--
---------KPR-------------VD---------------------------------
-----SILTD-G----PPP-SREG---------------------------VI-------
-A-L------L---TE----V------DAFVEQLNTLVAVLERDTEQRIGDLRQILALAI
GLTLLVVALALVLLQRRVYRPLNALLLAARRIAAGD----LS-AQ-V---SH----TG--
--R--------N-ELGQLGTAFNTMTGELSKLYR-------DLENRVETKTAELQRSNRA
LELLYHAIAR-LYH---------A-PAAPEA-YEA-TLRDIEQVT------G-LRG-SLA
CI-E---PR---------------HD------------------GP-------AS-----
--VV--AS----------SI------G---------P---------C-PDH------V--
------------E----------------------------SGVDAELACA---------
------------------------------------------------------------
--------------------------------------RCRS------------------
-------------HSGGWNYEREGDHDL-L------------------RV-PLRD-----
--AE--RH---------------FGML-------------RLAL----------A-----
---------------------------------------------------PGQRLE-DW
QQQLVEALSRHVGMALGAARRSE----------QARLLALQEERSVIARELHDSLAQALS
YMKIQVSLV----------------QPLVG----------D---P------A-RS-----
----------------A---E-------------AE---AILADLREGI----SAAYRQL
RELLVSFR-LKM-T-G--DFSELLQAAVDEYASK-----GK--LEVGLET------RLA-
D-C-HL-GPNQEVHVLHIIREGLSNMVRHAHASK--AWLSL---------TC------AA
D-GE--FS-VVLDDN------GVGLG----------E----P---V----SD--------
-----ARNHHGLAIMRERA-RSLGGRFEI-AP-R--P-----------------------
-----------G----G--GTRVS-LRF------------LA------------------
-----------GSAI---------------VT------------------------ETPI
AFG---------------SVK------------------------
>A0A2N3P745
------------------------------------------------------------
------------------------------------------------------------
------------------------------------------------------------
----------------MI-----------------------------RW---------LR
------------------------------------------------------------
---------------------------------S--------------------------
---------------------------------------SLP------ARAGLA-V----
ILIAV--LA--------------------------LASSLSAGLIAWFSQGDAAAINTAG
SVRMETYRL-SW---------KL-----------AAG-----------------------
ADNE------------------------------------------------E-------
--I--SGI-----------RQ--------S-------LQQ---RLNS-----QTLKAVL-
--------------------------E-DGRNA-ELE------ASYQQ-LQLFWQQTL--
---------IPA-------------LE------RN-------------------------
--------------D------------------------------------AA-------
-A-F------Q---AS----A------LPFVEQLNQFVNLLQRQSEHKQTWQQLIQGAAL
FITMIVLLVGLHELQSNVISPLQELVDATQRFRRGE----FQ-AR-V---NH----QS--
--E--------D-ELGQLATSFNAMAETIEQSHR-------TLETQVQQKTLHLQQANAA
LELLYQSSSS-LAT---------R-LANAEG-LDE-LIRRFQQRLP-----G-LR--LSL
CL-Q---GQMQA------------PA------------------QQ--------------
--LL--AL----------HG------A---------D-----------------DRKV--
------------C----------------------------ASSD----CA---------
------------------------------------------------------------
--------------------------------------TCQRHDQRNP------------
-----------------------------L------------------SY-SISN-----
--QG--SS---------------LGEL-------------KAHF----------I-----
---------------------------------------------------DGHHPQ-AW
ETQLIQALANLIGTSLSLKRQRE----------QDHRLLLLEERAIIARELHDSLAQALS
YMKLQVSRM----------------QTLMR----------R---G------E-PL-----
----------------E---T-------------LE---GVTAELREGL----NNAYRQL
RELLTTFR-LQI-H-D-AGLAQGLKDTAQEFTRK-----GA--FQVHLHI------DNL-
A-F-EL-SASEQIHILQITREALSNCLRHAHADN--AWLQL-RQN---------------
--GE-NVC-LSIEDD------GRGF-----------V----G---SR---D---------
-----PREHHGLNIMDERA-RSLYGQLQI-LT-R--A-----------------------
-----------P----Q--GTRVQ-MEF------------RP-------------E-FL-
-----------------------------GRPT------QGN--------------VT--
---------------------------------------------
>A0A2N5C533
------------------------------------------------------------
------------------------------------------------------------
------------------------------------------------------------
--------------MLG------------------------------------------P
-TNPTPL---DNTTEASASAAA--------------------------------------
-------APHP----LPETGHVP-DTVRLTP-PRY-------------------------
---------------------------------------RLS------TRIILL-S----
LVSLL--AV--------------------------LTMIAGTLYLSWKLEGAGAAINDAG
SLRMRANRV-AI---------EL-----------SLS------------A----SG----
KPN-------------------------------------------------T-------
--LA-EQ------------IT--------T-------LDN---TLAQ-------L-----
-RKGN--------------PARPLFLP-DE--P-AIH------AQLDA-VLADWSQQL--
---------KP-------------LAL------TGN------------------------
--------SS--------------------------------------------------
-Q-Y------V---RA----L------PGFVDRADRLVRQIENNSARKTDMLRLSQVGLA
VMACVGTVAVIYLLYLWIILPVLRLQDGLRRMAARE----FS-LR-L---PV----ET--
--R--------D-EFGTLTSGFNRMAAELQDLYH-------DLAARVTSKTAELARQNRD
LEALYDMAAF-LN----------Q-AGDSES-LAHGFLERVMQQF------G-ADG-GSV
RV-Y--------------------DA-----------------RQG------KLH-----
-R-V--AS----------VG-----LS---------MT--------------LADNDH--
------------CA----------------------------DIDA-CHCGH--------
---------AT------Q--A-GI-VTVA--------------DL-----RRAMSP----
-------ALAPMPPA-----VP---------------SPCRREGF---------------
--------------------------LS-MA-----------------AF-RLDT-----
--LR--GQ---------------VGTVTL---------HFR-------------------
---------------------------------------------------VARELP-PS
DRQLLETMAQHLATALDHIRLSA----------SARQLAVVEERNLVAQGLHDSIAQGLN
FLNLQVQLL----------------EDAVD----------R---H------A-DG-----
----------------E-----------------VQ---EIIPLLRHGV----EESYQDV
RELLHNFR-SRL-T-T-GDLRPAVEETVARFRRQ-----CR--TEASLTI-DD-------
KGL-PL-QPEDQLQVLFILQEALSNVRKHAMAEH--VAISI-----------------RH
D--R-LFR-LVVQDD------GDGFD----------A----G---RL---NEH-------
-----DASHIGLHIMRERA-ARLGAQLAI-DA-R--P-----------------------
----------------G-LGVRIE-LTL-------------P-------------R----
-------GDQ--AP-------------------------DAG--------------PEAS
T-------VSTPP------VTHVTPATAPVTAPA-----------
>A0A2N5F4U1
------------------------------------------------------------
------------------------------------------------------------
------------------------------------------------------------
----------------ML-----------------------------DW---------LR
------------------------------------------------------------
---------------------------------S--------------------------
---------------------------------------SLP------ARAGLA-V----
ILIAI--LA--------------------------LASSLSAGLIAWFSQGDAAAINTAG
SVRMETYHL-SW---------KL-----------AAG-----------------------
AQPG------------------------------------------------E-------
--I--TEV-----------SQ--------S-------LQR---RLDS-----QSLKAVL-
--------------------------E-DGPQS-ALL------QSYQQ-IQQRWNTEL--
---------RPA-------------VL------RG-------------------------
--------------D------------------------------------AA-------
-L-F------Q---AS----A------PAFVEQLNHFVSLLQQQSERKQGWQQGIQGLAL
FSTLIILLIGLYELQYGVVNPLEELVHATRRFRDGD----FK-IR-V---NH----RS--
--E--------D-ELGQLALSFNTMAETIEASHR-------TLESQVQLKTLNLQQANAA
LELLYQSSRS-LAT---------R-LANAEG-LDE-LIRRFQKRLP-----G-LR--LSL
CL-Q---GHFLA------------PA------------------QQ--------------
--ML--AL----------HG------E---------N-----------------SRNV--
------------C----------------------------AVGD----CA---------
------------------------------------------------------------
--------------------------------------TCERHHAAPP------------
-----------------------------Q------------------VF-SISN-----
--QG--AE---------------LGEL-------------KAHF----------L-----
---------------------------------------------------DGHAPQ-DW
EKQLIQALANLIGTSLSLKRQRE----------QDHRLLLLDERTIIARELHDSLAQALS
YMKLQVSRM----------------QTLIR----------R---G------E-PV-----
----------------E---T-------------LA---TVTGELRDGL----NNAYRQL
RELLTTFR-LQI-H-D-AGLVHELQDTAEEFSRR-----GE--FQVHLHV------DAL-
A-F-QL-SASEQIHVLQITREALSNCLRHAHAQN--AWLQL-RQV---------------
--GE-TVS-LSIEDD------GRGF-----------S----G---EV---D---------
-----RREHHGLTIMDERA-RSLHGDLDI-SP-R--T-----------------------
-----------P----Q--GTRVQ-LRF------------QP-------------E-FL-
-----------------------------GHSL------QGT--------------AS--
---------------------------------------------
>A0A2N6G8Y2
------------------------------------------------------------
------------------------------------ME-------TEKD-----------
------------------------KASSK-------------------------------
----------------I-----------------------------------------LK
------------------------------------------------------------
---------------------------------K--------------------------
---------------------------------------SLL------LRVGFS-M----
AIIIT--LA--------------------------VVGMLSSGFIAQTSEGYAAAINQAG
TLRMQSYRI-AT---------SL-----------VHG-----------------------
TAVS--------SEY--VG-A-------------------------------R-------
--T--KEL-----------VD--------E-------FEE---RLFS-----PRIHNVL-
--------------------------S-KRSSL-RVE------EAYHS-VEQKWKEHI--
---------QPQ-------------LL---------------------------------
-----DYVML-QSN--ARESVLGG----------------QGIGVQ-----RQ-------
-Y-Y------L---FN----V------DDFVQSIHHFVKVLELDAESKIQQLRLIQIVSL
VLILLVAVVSMYLTQKSVLKPLKELLVCATAARHGD----FS-VR-S---QY----LE--
--E--------D-ELGQLGNAFNVMAVDLSKTYA-------DLELRVKEKTADLERSNRS
LELLYLTTRR-LSE---------A-PPNQEI-LQE-VINDIEQQI------D-IRG-GVI
CL-K---HL---------------AD------------------EQ-------TV-----
--CT--AT----------RL------G---------D---------D-AIE---------
-------------------------------------------DLE---CN---------
------------------------------------------------------------
--------------------------------------LCF------------------G
DGT--------SHIVQL----HHRKRMI-F------------------ST-PIRD-----
--QD--EQ---------------YGVL-------------LVEV----------PE----
--------------------------------------------------GEGQHLE-DW
QKRLLETVASHIALAINMARRAM----------QSRMVSLLEERSVIARELHDSLAQSLS
YLKIQVSRL----------------EKQLV----------D---G------R-ST-----
----------------G---D-------------IL---KISHVLRTAL----NGAYRQL
RELLTTFR-LRI-S-E-AGLGAALEDTVAEFRER-----SG--IRIELDN------RLI-
N-R-KL-NPNSEIHVLQIIRESLSNVIRHADATH--ARVYL---------DC------SD
S-----------------------------------------------------------
------------------------------------------------------------
------------------------------------------------------------
------------------------------------------------------------
---------------------------------------------
>A0A2N7UAE0
------------------------------------------------------------
------------------------------------------------------------
------------------------------------------------------------
----------------M------------------------------KL---------LQ
------------------------------------------------------------
---------------------------------R--------------------------
---------------------------------------SLV------ARIVAS-L----
LAISA--MA--------------------------LISIVVTMAVAGGSRGDAAAINVAG
SLRMNTYQI-VA---------AL-----------QRF-----------------------
ERTPSME----------HQ-A-------------------------------E-------
--V--HVL-----------KR--------R-------FET---RLAS-----DNLTGAI-
--------------------------P-VSEAH-ELR------QQYRL-VLSRWHNEL--
---------APE-------------VS----------QA---------------------
-------VAS-QHVR------------------------------------VE-------
-A-L------N---RA----L------DGLVGEIDTMVTQLEQNTEAKIRLLSALQILFL
GLTAVVVAIALYDIRHNLVAPLRQLMVLARETARRN----FS-HR-T---RL----RG--
--S--------D-ELAMLGSTFDDMAEQLASSYA-------ELEARVTYKTQELERSNQV
MRVLHDGSRW-LYG--------GG-NDLCTS-AAP-MLRQVEQLL------E-IGP-IRL
SI-N---DPH--------------ED------------------RQ-------IP-----
--IL--AT----------HA------A---------R-----------------RPEY--
------------C----------------------------RDHD----CH---------
------------------------------------------------------------
--------------------------------------ACLIDP-----NPMTLPNTEEG
--------------------------EC-L------------------LL-PVSV-----
--GD--EM---------------LGTL-------------EIWH----------A-----
---------------------------------------------------RDRRLS-DS
VRRLLNALADQLATAVYLQRRIE----------EEQQVSLMNERTIIARELHDSLAQSLS
YLKMQVARL----------------ERMQS----------K---G------S-PR-----
----------------E---M-------------QA---AVFDELRTGL----NSAYRQL
RELLTTFR-LKL-E-G-SGLQSALQQTTEEFSDR-----MG--APVELHY------DVP-
P-H-LL-NPNEEIHVLQIAREALSNTHKHAQAHW--AAVTV---------QF------QN
A----RIV-LRIEDD------GVGL-----------A----N---D----DS--------
-----PPMHYGLVIMRDRA-NTLGGELRL-AN-R--A-----------------------
-----------E----G--GTRVE-VIF------------TP-------------Q-TA-
---------RL-------------------ITR------Q----------------PVE-
------------------EPTI-HDHGN-----------------
>A0A2N7ZBB4
------------------------------------------------------------
------------------------------------------------------------
------------------------------------------------------------
----------------ML-----------------------------DW---------LR
------------------------------------------------------------
---------------------------------S--------------------------
---------------------------------------SLP------ARAGLA-V----
ILIAI--LA--------------------------LASSLSAGLIAWFSQGDAAAINTAG
SVRMETYHL-SW---------KL-----------AAG-----------------------
ARAD------------------------------------------------E-------
--V--AEV-----------SQ--------S-------LQR---RLDS-----PSLKAAL-
--------------------------E-DGPQS-ALL------QSYQQ-IRQRWDTEL--
---------RPA-------------VI------RG-------------------------
--------------D------------------------------------AD-------
-L-F------Q---AR----A------PAFVEQLNQFVSLLQQQSEQKQSWQQGIQGLAL
FSTLIILLLGLYELQYGVVNPLEELVHATRRFRDGD----FK-TR-V---NH----RS--
--E--------D-ELGQLALSFNAMAETIEASHR-------TLETQVQLKTLNLQQANAA
LELLYQSSRS-LAT---------R-LANAEG-LDE-LIRRFQKRLP-----G-LR--LSL
CL-Q---GHFLA------------PA------------------QQ--------------
--ML--AL----------HG------E---------N-----------------SRNV--
------------C----------------------------AIGD----CA---------
------------------------------------------------------------
--------------------------------------TCQKHKAAPP------------
-----------------------------Q------------------VF-SISN-----
--QG--TE---------------LGEL-------------KAHF----------L-----
---------------------------------------------------DGHPPQ-DW
EKQLIQALANLIGTSLSLKRQRE----------QDHRLLLLDERTIIARELHDSLAQALS
YMKLQVSRM----------------QTLIR----------R---G------E-PV-----
----------------E---T-------------LA---SVTSELRDGL----NNAYRQL
RELLTTFR-LQI-H-D-AGLVQELQDTAEEFSRR-----GE--FQVHLHA------DAL-
A-F-QL-SASEQIHMLQITREALSNCLRHAHAQN--AWLQL-RQV---------------
--GE-TVS-LSIEDD------GRGF-----------C----G---AV---D---------
-----QREHHGLTIMDERA-RSLHGLLEI-SP-R--E-----------------------
-----------P----Q--GTRVQ-LRF------------QP-------------E-FL-
-----------------------------GHTL------QGS--------------TS--
---------------------------------------------
>A0A2N7ZJ52
------------------------------------------------------------
------------------------------------------------------------
------------------------------------------------------------
----------------MF-----------------------------SW---------LR
------------------------------------------------------------
---------------------------------S--------------------------
---------------------------------------SLP------ARAGLA-V----
ILIAI--LA--------------------------LASSLSAGLIAWFSQGDAAAINTAG
SVRMETYHL-SW---------KL-----------AAG-----------------------
APAD------------------------------------------------E-------
--I--DSI-----------TQ--------S-------LQG---RLDS-----QSLKAVL-
--------------------------E-DGPRS-ALL------QSYQQ-IQQRWHDDL--
---------RPA-------------LA------RG-------------------------
--------------D------------------------------------AA-------
-L-F------Q---AS----A------PGFVEQLNQFVSLLQQQSEHKQGWQQGIQGLAL
FSTLIILLIGLYELQYGVVNPLQELVQATRRFRDGD----FK-TR-V---NH----RS--
--E--------D-ELGQLALSFNTMAETIEASHR-------TLESQVRLKTLNLQQANAA
LELLYQSSRS-LAT---------R-LANAEG-LDE-LIRRFQKRLP-----G-LR--LSL
CL-Q---GHFLA------------PA------------------QQ--------------
--ML--AL----------HG------G---------D-----------------SRNV--
------------C----------------------------AIGD----CA---------
------------------------------------------------------------
--------------------------------------TCQKHKVAPP------------
-----------------------------Q------------------VF-SISN-----
--QG--SE---------------LGEL-------------KAHF----------I-----
---------------------------------------------------DGHAPQ-DW
EKQLIQALANLIGTSLSLKRQRE----------QDHRLLLLDERTIIARELHDSLAQALS
YMKLQVSRM----------------QTLIR----------R---G------E-PV-----
----------------E---T-------------LA---TVTAELRDGL----NNAYRQL
RELLTTFR-LQI-H-D-AGLVQELQDTAEEFSRR-----GE--FQVHLHV------DAL-
A-F-QL-SASEQIHLLQITREALSNCLRHAHAQN--AWLQL-RQE---------------
--GE-TVS-LCIEDD------GRGF-----------C----G---DV---D---------
-----QREHHGLTIMDERA-RSLHGQLDI-GP-R--E-----------------------
-----------P----Q--GTRVQ-LRF------------HP-------------E-FL-
-----------------------------GQPL------QGT--------------HA--
---------------------------------------------
>A0A2R4BIR5
------------------------------------------------------------
------------------------------------------------------------
--------------M-----RMNMQLPPP-------------------------------
----------------V-----------------------------------------LR
------------------------------------------------------------
---------------------------------R--------------------------
---------------------------------------SIM------LLVTVA-M----
LTLAL--IG--------------------------LAGMSASVLVVERARSSTEAIKVAG
SLRRYAQRI-PS---------LA-----------AVD-----------------------
SLGGRG-----------LS-A-------------------------------R-------
--G--LAV-----------IG--------D-------FER---QLEH-----PALAQAI-
--------------------------A-RAPQA-SFA------VAYRG-VHAAWRSSL--
---------KPR-------------FE---------------------------------
-----ALSGA------GAL-SAGG---------------------------IE-------
-R-L------L---TE----V------DAFVEQIDALVAGLEHDNETRIHGLHQTLALAM
GLTLIVAVIALGLLYRALLRPLGGLLEAARRIAGGD----FS-VR-V---GN----TG--
--E--------D-EIGRVGTSFNLMAGELEKLYG-------NLERHVAEKTAELQRSNRA
LELLYHAITR-LYH---------S-PTAPEA-YEA-TLRDIDRVA------G-LSG-SFV
CI-E---PQ---------------AE------------------AA-------AA-----
--VI--AS----------TF------G---------A---------C-PER------I--
------------A----------------------------RGGDA---CA---------
------------------------------------------------------------
--------------------------------------DCRT------------------
-------------SMVPGDG------DL-L------------------RF-PLRD-----
--RE--HH---------------YGML-------------RLAL----------P-----
---------------------------------------------------PGAGLE-DW
QRQLVEALSRHIGMALGAARRGE----------QERLLALQDERSVIARELHDSLAQALS
YMKIQASLL----------------QRVAG----------D---P------A-RA-----
----------------A---E-------------AG---PILVDLRAGI----NAAYRQL
RELLVSFR-LGL-S-G--DLDRLLGDAAREYGAR-----GK--LEVALEL------RLG-
D-C-VL-SPNQEVHVLQIVREALSNMVRHAGARR--ARVAV---------LG------NA
G-GE--VG-IEVEDD------GVGLG----------A----P---P----ED--------
-----ARNHHGLSIMRERA-HSLGGEIEI-GN-R--A-----------------------
-----------E----G--GTRVG-VRF------------AA-------------A-R--
------------VL------------------------------------------AGGA
FGG---------------K---VARTATD----------------
>A0A2R8CHN9
------------------------------------------------------------
------------------------------------------------------------
------------------------------------------------------------
------------------------------------------------------------
------------------------------------------------------------
------------------------------------------------------------
------------------------------------------------------------
--------------------------------------MLASGWLADTARLDARVINQAG
SLRMQTWRL-AA---------QA-----------PTA-----------------------
D-AERWQ---------------------------------------------G-------
--L--LKG-----------VD--------D-------TWQ---RLAT-----A-------
-------------------------VA-LEYEP-DVV------AQLAD-VRLEWREAL--
---------RPD-------------MR---------------------------------
----------------------------TPAQ-------------------AV-------
-S-V-----EP---RR----I------VDHVRALDNLTEALQTLAEARISRLRTLQVVLL
LLTLPLIAWGAYQLHCHVRRPLGRLLNVIEALRAGE----LK-AR-S---GY----WR--
--N--------D-EIGLLAATIDDMAGQLDAFCQ-------HLNDQVEERGHRLEQSHLA
LTLLYDNARY-LAT---------T-PPEAID-PEQ-ALRPFGTLMA--P--------AEL
RL-V---SPGDHS-----------DD----------------------------------
-------------------------------------------------NA---------
------------------------------------------------------------
------------------------------------------------------------
------------------------------------------------------------
-----------------------------Y------------------CI-LLKG-----
--DA--QT---------------PLIL-------------TARL----------P-----
---------------------------------------------------GGAPLP-VW
KCRLCETLADQLGAALALRAQGR----------QKRRLALMDERAVIARELHDSLAQSLS
YLNIQALRL----------------ARALP---------------------E-TT-----
----------------D-R-E-------------AF---TVVGELRDGI----NHAYRQL
RELLVTFR-LRL-T-E-DGINAAVQATVAEFAER-----GG--LDIDMRL------SLA-
D-D-VL-SPDQELHLVQILREALANVVQHARAER--VAVTL---------TD------QA
G----SIE-LIVEDD------GVGL-----------P----D---Q--------------
---VERLHHYGTIIMEERA-RSLGTVLTL-VR-R--Q-----------------------
-----------A----G--GTRVA-LNF-------------I-------------N----
------------DPHI----------------------------------------PGDI
TA-------------------------------------------
>A0A2S8XXQ7
------------------------------------------------------------
------------------------------------------------------------
------------------------------------------------------------
----------------ML-----------------------------RW---------LR
------------------------------------------------------------
---------------------------------S--------------------------
---------------------------------------SLP------ARAGLA-V----
ILIAM--LA--------------------------LASSLSAGLIAWFSQGDAAAINTAG
SVRMETYHL-SW---------KL-----------AAG-----------------------
ADRE------------------------------------------------Q-------
--L--NAV-----------RD--------S-------LQR---RLDS-----QPLKAVL-
--------------------------D-DGPST-ALQ------TSYKQ-ILDQWNDVL--
---------RPA-------------LE------RG-------------------------
--------------D------------------------------------AA-------
-A-F------Q---VH----T------QPFVEQLNQFVNLLQRHSEEKQSWQQVIQGLAL
FTTMIVLLVGLYELQYGVVSPLKELVEATQRFRRGD----YR-AR-V---NH----QS--
--E--------D-ELGQLATSFNAMAETIEESHR-------TLESQVRQKTLNLQQANAA
LELLYQSSGS-LAT---------R-LANAEG-LDE-LIRRFQQRLP-----G-LR--LTL
CL-Q---GQQQA------------PA------------------QQ--------------
--LL--AL----------HG------A---------S-----------------TRDV--
------------C----------------------------ASSD----CA---------
------------------------------------------------------------
--------------------------------------GCQKHHSSSL------------
-----------------------------Q------------------TF-SISN-----
--QG--SE---------------LGEL-------------KAHF----------V-----
---------------------------------------------------DGHTAQ-AW
ETQLIQALANLIGTSLSLKRQRE----------QDHRLLLLDERTIIARELHDSLAQALS
YMKLQVSRM----------------QTLMR----------R---G------E-PV-----
----------------Q---T-------------LE---QVTGELREGL----NNAYRQL
RELLTTFR-LQI-D-D-AGLVQELKDTAAEFSRR-----GE--FAVHLHL------DTL-
A-F-EL-SASEQIHILQITREALSNCLRHAHAQN--AWLEL-RQD---------------
--GE-TVR-LLVEDD------GRGF-----------S----G---NV---D---------
-----QREHHGLNIMDERA-RSLRGQLKI-FS-R--E-----------------------
-----------P----Q--GTLVQ-LEF------------LP-------------E-FL-
-----------------------------GRHT------EGS--------------VT--
---------------------------------------------
>A0A2T0HLJ2
------------------------------------------------------------
------------------------------------------------------------
------------------------------------------------------------
----------------MF-----------------------------DW---------LR
------------------------------------------------------------
---------------------------------S--------------------------
---------------------------------------SLP------ARAGLA-V----
ILIAI--LA--------------------------LASSLSAGLIAWFSQGDAAAINTAG
SVRMETYHL-SW---------KL-----------AAG-----------------------
ARAD------------------------------------------------E-------
--V--AVV-----------SQ--------S-------LQR---RLDS-----QSLKAVL-
--------------------------E-DGPRS-ALL------QSYQQ-IQRRWNDEL--
---------RPA-------------VM------RG-------------------------
--------------D------------------------------------AV-------
-L-F------Q---AS----A------PAFVEQLNQFVSLLQQQSEHKQSWQQAIQGLAL
FSTLIILLIGLYELQYGVVTPLQELVHATRRFRDGN----YQ-TR-V---NH----RS--
--E--------D-ELGQLALSFNAMAETIEASHR-------TLEAQVQLKTLNLQQANAA
LELLYQSSRS-LAT---------R-LANAEG-LDE-LIRRFQKRLP-----G-LR--LSL
CL-Q---GHFLA------------PA------------------QQ--------------
--ML--AL----------HG------E---------H-----------------SRNV--
------------C----------------------------AIGD----CA---------
------------------------------------------------------------
--------------------------------------TCERHHAAPP------------
-----------------------------E------------------VF-SISN-----
--QG--AE---------------LGEL-------------KAHF----------L-----
---------------------------------------------------DGHPPQ-DW
EKQLIQALANLIGTSLSLKRQRE----------QDHRLLLLEERTIIARELHDSLAQALS
YMKLQVSRM----------------QTLIR----------R---G------E-PV-----
----------------E---T-------------LA---CVTSELRDGL----NNAYRQL
RELLTTFR-LQI-H-D-AGLVQELRETAEEFSRR-----GE--FQVHLHV------DAL-
A-F-QL-SASEQIHVLQITREALSNCLRHAHAQN--AWLQL-RQV---------------
--GE-TVS-LCIEDD------GRGF-----------G----G---DV---D---------
-----QREHHGLTIMDERA-RSLHGHLDI-SP-R--E-----------------------
-----------P----Q--GTRVQ-LRF------------QP-------------E-FL-
-----------------------------GHSL------QGT--------------AS--
---------------------------------------------
>A0A2T0V899
------------------------------------------------------------
------------------------------------------------------------
------------------------------------------------------------
----------------M------------------------------KL---------LQ
------------------------------------------------------------
---------------------------------R--------------------------
---------------------------------------SLV------ARIIAS-L----
LAISG--MA--------------------------FISITLTMAMSSGTRGDAAAINVAG
SLRMNAYQI-MG---------EL-----------QRA-----------------------
EYAPETA----------NE-S-------------------------------R-------
--F--EAL-----------MT--------R-------FDQ---RLHG-----ATLQQSV-
--------------------------R-NGDRH-G---------QLEN-IQSYWQRML--
---------RPR-------------LT----------EA---------------------
-------GAG-GERD------------------------------------LD-------
-A-L------Q---AM----I------TTVVSDIDTLVMHLEQSTEAKVRLLGMMQVLFL
ALISIVVLIALYDVRHNLVVPLRQLMVLAREAAQRN----FN-HR-S---QI----RG--
--S--------D-ELALLGNTFNKMSADLSASYA-------ALEEKVSRKEQELERSNQA
LRLMHDASRS-LYG--------GG-NDLCSS-AAP-MLRELEKLL------D-IGP-IRL
SL-N---DPF--------------DQ------------------RE-------MA-----
--VL--QT----------HS------H---------T-----------------RPEY--
------------C----------------------------RDQE----CN---------
------------------------------------------------------------
--------------------------------------ACLIDP-----RPLDMVASDQA
--------------------------QC-L------------------LL-PISV-----
--GD--TL---------------LGTL-------------EVWY----------P-----
---------------------------------------------------KEK-LH-DS
TRRLLTMLADQLATAVYLQRRIE----------EQQQTTLINERTIIARELHDSLAQSLS
YLKMQVARL----------------ERMQQ----------K---E------A-SR-----
----------------E---V-------------QA---AVFDELRNGL----NSAYRQL
RELLTTFR-LKL-E-G-SGLQSALRQTVDEFTQR-----LG--ATVELDY------DVP-
P-Y-LL-NPNEEIHVLQIIREALANTHKHAQAHW--AAVTV---------RF------AD
A----QLL-VRIEDD------GIGL-----------E----D---D----SS--------
-----PPMHYGLVIIRDRA-NTLNGELSI-AN-R--P-----------------------
-----------A----G--GTGVE-LVF------------TP-------------L-TA-
---------RL-------------------IQQ------Q----------------PAS-
------------------TATH-SHSGTGTSS-------------
>A0A2T3CPM8
------------------------------------------------------------
------------------------------------------------------------
------------------------------------------------------------
----------------MI-----------------------------RW---------LR
------------------------------------------------------------
---------------------------------S--------------------------
---------------------------------------SLP------ARAGLA-V----
ILIAV--LA--------------------------LASSLSAGLIAWFSQGDAAAINTAG
SVRMETYRL-SW---------KL-----------ASG-----------------------
ADSA------------------------------------------------E-------
--I--SHI-----------SQ--------S-------LQQ---RLNS-----QTLKAVL-
--------------------------D-DGSNA-QLN------DSYQR-LQDYWQQTL--
---------NPA-------------LE------RG-------------------------
--------------D------------------------------------AT-------
-A-F------Q---AS----A------LPFVEQLNQFVNLLQRQSEHKQTWQQMIQGAAL
FITMIVLLIGLYELQSSVISPLQELVDATQRFRRGE----FQ-AR-V---NH----QS--
--E--------D-ELGQLATSFNAMAETIEQSHR-------TLETQVQQKTLHLQQANAA
LELLYQSSSS-LAT---------R-LANAEG-LDE-LIRRFQQRLP-----G-LR--LSL
CL-Q---GQMQA------------PA------------------QQ--------------
--LL--AL----------HG------A---------D-----------------DRKV--
------------C----------------------------ASSD----CA---------
------------------------------------------------------------
--------------------------------------TCQRHDQRNP------------
-----------------------------L------------------SY-SISN-----
--QG--ST---------------LGEL-------------KAHF----------I-----
---------------------------------------------------DGHHPQ-AW
ETQLIQALANLIGTSLSLKRQRE----------QDHHLLLLEERAIIARELHDSLAQALS
YMKLQVSRM----------------QTLMR----------R---G------E-PQ-----
----------------E---T-------------LE---GVTAELREGL----NNAYRQL
RELLTTFR-LQI-H-D-AGLAQGLKDTAREFTRK-----GA--FQVHLHI------DNL-
A-F-EL-SASEQIHILQITREALSNCLRHAHAQN--TWLQL-RQI---------------
--GE-SVC-LSIEDD------GRGF-----------L----G---SR---D---------
-----PREHHGLNIMDERA-RSLHGQLQI-LT-R--E-----------------------
-----------P----Q--GTRVQ-MEF------------RP-------------E-FL-
-----------------------------GRPT------QGN--------------VT--
---------------------------------------------
>A0A2U8GSD9
------------------------------------------------------------
------------------------------------------------------------
---------------------MTGRLFDG-------------------------------
----------------L-----------------------------------------AR
------------------------------------------------------------
---------------------------------R--------------------------
---------------------------------------SIL------WLVALA-M----
AALTL--IG--------------------------LAGMSTSVLVAETVQGSASAINVAG
SLRRLTHRM-AS---------LV-----------VAD-----------------------
VLEEKV-----------AT-E-------------------------------R-------
--V--LAS-----------VR--------E-------FEE---SLVH-----PALLRVI-
--------------------------E-RTPDS-VFA------ATYRG-AEAAWRLSV--
---------KPR-------------VD---------------------------------
-----AILTE-G----PPP-SREG---------------------------VA-------
-A-L------L---TE----V------DAFVEQLNTLVAVLEFDTEERIGDLRQILALAI
GLTLFVVVLALVLLQRRVYRPLNALLLAANRIAAGD----LS-AQ-V---SH----TG--
--R--------N-ELGQLGTAFNTMTGELSKLYR-------DLESRVEAKTAELQRSNRA
LELLYHAIAR-LYH---------A-PAAPEA-YEA-TLRDIEQVA------G-LRG-SLA
CI-E---PR---------------HD------------------GP-------AS-----
--VI--AS----------SI------G---------P---------C-PDH------V--
------------E----------------------------SGVEAELACA---------
------------------------------------------------------------
--------------------------------------RCRS------------------
-------------HSGGWNYEREGDHDL-L------------------RV-PLRD-----
--AE--RH---------------FGTL-------------RLAL----------A-----
---------------------------------------------------PGQRLE-AW
QQQLVEALSRHVGMALGAARRSE----------QARLLALQEERSVIARELHDSLAQALS
YMKIQVSLV----------------QPLVG----------D---P------A-RS-----
----------------A---E-------------AE---AILADLREGI----SAAYRQL
RELLVSFR-LKM-T-G--DFSELLQAAVDEYASK-----GK--IEVELET------RLA-
D-C-HL-GPNQEVHVLHIIREGLSNMVRHAHASK--AWLSL---------KC------DA
D-GE--FS-VVLDDN------GVGLG----------E----P---V----SD--------
-----ARNHHGLAIMRERA-CSLGGRFDI-AP-R--P-----------------------
-----------G----G--GTRVS-LRF------------RA------------------
-----------GTAI---------------VT------------------------ETPI
AFG---------------SVK------------------------
>A0A2U8H368
------------------------------------------------------------
------------------------------------------------------------
---------------------MTGRLFDA-------------------------------
----------------L-----------------------------------------AR
------------------------------------------------------------
---------------------------------R--------------------------
---------------------------------------SIL------WLVALA-M----
AALTL--IG--------------------------LAGMSASVLVAETVQGSASAINVAG
SLRRLTHRM-AS---------LV-----------VAD-----------------------
VLEEKV-----------AT-Q-------------------------------R-------
--V--LAS-----------IK--------E-------FEE---SLVH-----PALLRVL-
--------------------------E-RTPDS-VFA------ATYRG-AEAAWRLSV--
---------KPR-------------VD---------------------------------
-----SILTD-G----PPP-SREG---------------------------VI-------
-A-L------L---TE----V------DAFVEQLNTLVAVLERDTEQRIGDLRQILALAI
GLTLLVVALALVLLQRRVYRPLNALLLAARRIAAGD----LS-AQ-V---SH----TG--
--R--------N-ELGQLGTAFNTMTGELSKLYR-------DLENRVETKTAELQRSNRA
LELLYHAIAR-LYH---------A-PAAPEA-YEA-TLRDIEQVT------G-LRG-SLA
CI-E---PR---------------HD------------------GP-------AS-----
--VV--AS----------SI------G---------P---------C-PDH------V--
------------E----------------------------SGVDAELACA---------
------------------------------------------------------------
--------------------------------------RCRS------------------
-------------HSGGWNYEREGDHDL-L------------------RV-PLRD-----
--AE--RH---------------FGML-------------RLAL----------A-----
---------------------------------------------------PGQRLE-DW
QQQLVEALSRHVGMALGAARRSE----------QARLLALQEERSVIARELHDSLAQALS
YMKIQVSLV----------------QPLVG----------D---P------A-RS-----
----------------A---E-------------AE---AILADLREGI----SAAYRQL
RELLVSFR-LKM-T-G--DFSELLQAAVDEYASK-----GK--LEVGLET------RLA-
D-C-HL-GPNQEVHVLHIIREGLSNMVRHAHASK--AWLSL---------TC------AA
D-CE--FS-VVLDDN------GVGLG----------E----P---V----SD--------
-----ARNHHGLAIMRERA-RSLGGRFEI-AP-R--P-----------------------
-----------G----G--GTRVS-LRF------------LA------------------
-----------GSAI---------------VT------------------------ETPI
AFG---------------SVK------------------------
>A0A2W5J0Z9
------------------------------------------------------------
------------------------------------------------------------
------------------------------------------------------------
----------------M------------------------------------------H
------------------------------------------------------------
--------------------------------GKP-------------------------
---------------------------------------SLS------TKLLLM-G----
AACLL--AA--------------------------VASIGFTLWVAWQLEGGAAAVNEAG
RLRMSMVRM-AM---------AR------------QN-----------------------
EA---------------P--A-------------------------------Q-------
--WQ-AR------------AR--------Q-------FDA---SLDL-------L-----
-RSGD--------------MSRPLFVP-WS--D-EVR------ARYER-IRRDWSALR--
---------TQ-------------WQ----------------------AEDH--------
-----V--DA-Q-------------------------------------VIMG-------
---------------S----A------DAFVREVDGFVEAIEDRLSRWTAILHLFQMCLM
ALAIIAAVSFMATSYWLVLHPVGQLRSALERMRRGH----LD-TR-M---SV----EV--
--D--------D-EFGQLAAGFNLMAQSLQSSHD-------ELEDKVREKTASLNVQHQQ
LQALYAVSVQ-AS----------E-AASLQS-LAEGFVRQVRLAA------Q-ADA-ATV
RW-S--------------------DE-----------------ANE------RYV-----
-L-L--AG----------DG-----LP---------QS--------------MSVQEH--
------------CL----------------------------HTGA-CLCGQ--------
------P-RE-------Q--A-RL-RVIPI--------------------TPA-------
-------------SD-------------------LQLPHCREAGF---------------
--------------------------ET-VV-----------------SI-PVQL-----
--QQ--RL---------------LGEVNL---------FFR-------------------
---------------------------------------------------SSVVLT-DD
MRDLLSAMARHLASAMESLRATA----------LEREAAVAEERGLIARELHDSIAQSLA
FLKIQTQLL----------------RDAVA----------K---G------R-DE-----
----------------A-----------------RD---RSLGELEVGV----RECYADV
RELLVHFR-TRT-S-A-EDIEAALRATLSKFEHQ-----TG--IATSLSM-TG-------
QGL-PL-APDVQIQVLHMVQEALSNVRKHAGARH--VQLRV-----------------GR
H--P--WR-FEVSDD------GCGFV----------P----A---AV---A-P-------
-----DSLHVGLGIMRERA-LLAQALVHV-HS-R--P-----------------------
----------------G-EGTRVL-IEL-------------P-------------P----
------------SASAG-------APAQAL-PS------SA-------------------
---------------------------------------------
>A0A2X2C3W5
------------------------------------------------------------
------------------------------------------------------------
------------------------------------------------------------
----------------M-----------------------------KMH---------NI
------------------------------------------------------------
---------------------------------QW-----HYRF----------------
---------------------------------------SII------NQIAIL-M----
LLFTL--FG--------------------------VVGMAISNHIILSVQGNAHAINKSG
SLRMQSYRL-LS---------AL-----------PLD-----------------------
DK------------------H-------------------------------R-------
------DY-----------LQ--------E-------LEN---DLDS-----KELRQVL-
-------------------STSSL------------------QSQYVQ-LTHYWKETL--
---------KPT-------------LS------AA-------------KQ----------
---------------------------------------------------PN-------
-D-A------K---QE----V------IFFVSQLDTLVSSIDQLTEQKIRLVAYTQLIFT
ALTLLLLFGSVWHFRRRLLLPWQQLMSMANSIGHGD----FS-TR-F---RP----RP--
--H-----H--D-EIATLGIALNTMSEELSTLYS-------ELEQRVIEKTHDLQQKNKV
LSYLYHSSQQ-LHS---------Q-APLCAR-LRQ-ILAELQHII------P-DSY-LQI
RL-Y---ED---------------NQ------------------HT------LFN-----
--EI--SLAP----------------S---------S-----------------RPEY--
------------C------------------------------PTP--DCE---------
------------------------------------------------------------
--------------------------------------RCNEDT----------------
-----------------SITTPLNN-RL-L------------------HW-ELTD-----
--QI--HR---------------YGLF-------------VMQL----------P-----
---------------------------------------------------ENSVLT-DE
QNNLMLLLTKQISAMLAMEQQNE----------QQQQLLLMDERSAIARELHDSIAQSLS
CLKMQVSYL----------------Q-MQS----------E---T----L---PD-----
----------------N-----------------CQ---KLLKEMREEL----NVAYRQL
RELLTTFR-LKL-T-E-PGLLAALENTLNEFNQR-----LG--FAIHFDY------QLP-
A-K-CV-NSHQSIHVVQIVREALNNILQHANANW--AEVAL---------TL------NN
G----IVE-LQINDN------GEGI-----------T----P---N----PE--------
-----KINHYGLIIMRERA-NSLNGSYSI-RV-R--K-----------------------
-----------E----G--GTQVF-VTF------------PL------------IT----
--------THKDPIE------------------------KGA--------------NHNE
---------------------------------------------
>A0A2X3IH78
------------------------------------------------------------
------------------------------------------------------------
------------------------------------------------------------
----------------MT----------------------------------------VK
------------------------------------------------------------
---------------------------------R--------------------------
---------------------------------------SVS------TSLARA-F----
FSIVL--LS--------------------------LLSTGIAMLTLASSLKDAEAVNIAG
SLRMQSYRL-GY---------DL-----------QGD-----------------------
------------------P-K-------------------------------A-------
--VA-AH------------LQ--------Q-------YQQ---SLDS-----PTLQQ-L-
-------------------N-RFW-VP-----D-EVK------TRYNS-LQDAWQQMQ--
---KH--------------------IQ------N--------------ED----------
---------------------------------------------------ID-------
-W-Y------R---YN----I------AAYVEQIDLFVLALQHYAERKMMQVVAASVVGF
MAIFTLVFFTLRRIRQQVVAPLNTMVEASQAIERGE----FTPPN-L---DR----SL--
--P--------N-ELGALAQAFIRMADELQKLYR-------SLEQQVEQKTLRLQEANRM
LEVLYSCSQA-LNV---------S-TINRDC-FVQ-ILQIIHQHE------A-VSA-LQM
QV-G--------------------EN---------------------------------W
--RL--T-----------EG----------------S------------------P----
--------------------------------------------VQ----DE--------
--------------------E---------------------------------------
------------------------------------------------------------
-----------------------------WH-----------------TL-PLVQ-----
--QD--SA---------------FGTL-----------RWQSSG----------K-----
----------------------------------------------------------PP
SPQLMKSVATMLGRGVYFNQAQK----------HYQQLLLMEERATIARELHDSLAQVLS
YLRIQLTLL----------------KRAVP----------E---D------N-QP-----
----------------A---Q------------------RIVGDFSQAL----NDAYRQL
RELLTTFR-LTL-Q-Q-ADLPAALQELLEPLREQ-----TQ--AEISLAC------SMP-
T-Q-AL-DASQQIHLLQIIREAVLNAIKHANASH--IEIVC--------RSE------SG
G-----------------------------------------------------------
-----------------RA-LRLGL-----------------------------------
------------------------------------------------------------
------------------------------------------------------------
---------------------------------------------
>A0A327I7G5
------------------------------------------------------------
------------------------------------MP-------D--------------
------------------------------------------------------------
------------------------------------------------V---------MP
------------------------------------------------------------
---------------------------------R--------------------------
---------------------------------------SLS------FRAGLA-M----
AGIVL--LA--------------------------LTSMLGSIIIAENARGDAAAINQAG
ALRMQAYRL-LS---------TT-------------------------------------
------------QRADADS-E-------------------------------A-------
--R--RAQ-----------IA--------E-------LER---SLAS-----PAITGRL-
--------------------------A-DDPRH-PLN------RQYRT-VIAQWHDRL--
---------RPR-------------MQ---------------------------------
-------AAG-VPAT------------------------------------LP-------
--------------------V------GDFVDQVDRLVDQLQREAESRIQLMRLFQGVIL
FLTLGLVFLAMYKLTTDVIPPLRDLLRVVDRSRRGD----FS-GR-T---RY----AA--
--D--------D-ELGLLSRTINQMNDSLSRIYG-------QLEARVEAKTAELERSNET
LEVLYQAARQ-LNG---------A-PIGDAS-YRR-VLEDLAAVT------G-LGP-VTL
CL-S---QSD--------------AE------------------RA-------YL-----
--RL--ST----------R-----------------------------PDD---CPDF--
------------C----------------------------RAPA----CQ---------
------------------------------------------------------------
--------------------------------------PCLD-----------------G
NGD--------T-------------PWV-Y------------------RV-AVNE-----
--AG--RN---------------YGVL-------------LLEY----------S-----
---------------------------------------------------PESPPR-RW
QCDLVETIAGLIATSLSLSQGYA----------EQRRLALMDERAVIARELHDSLAQSLS
YLKIQVSRL----------------QAQAR---------AG----------G-AH-----
----------------A---D-------------TE---AIVDELREGL----NAAYRQL
RELLNTFR-LKM-S-D-AGLEAALEETVREFVRR-----GE--LSLRLDY------CLD-
H-C-PL-SPNEEVHTLQIVREALSNVVHHSRAKR--CEVSL---------ST------DE
A-GR--VA-VSIRDD------GIGL-----------G----G---T----SN--------
-----QPEHYGTIIMHERA-ASLSGRLEL-HE-P--A-----------------------
-----------E----G--GTEVR-LHF------------TP-------------Q-LH-
---------R-ETTA---------------TSL------PGDTP----------------
---------------------------------------------
>A0A328XZP3
------------------------------------------------------------
------------------------------------MRR---------------------
------------------------------------------------------------
--------------ISL------------------------------VI---------IK
R-----------------------------------------------------------
-------------------------------RRY--------------------------
---------------------------------------SLT------LTLTLV-F----
GMISL--LA--------------------------IASMLSTVYLADTAEGDARAINLAG
SLRMQAWRA-LA-----------------------TA-----------------------
DAPASRQ---------------------------------------------R-------
--Y--LAG-----------IE--------E-------SHA---RLGE-----TR------
-------------------------LV-QDGDG-DIA------RRLAT-IRRQWQQEL--
---------APR-------------L----------------------------------
----------------------------TAGE-------------------RG-------
-E-L-----PT---AR----L------DAHVDALDALVGRLEAAAEQRLRWLKWLQLTLL
TLTLPLLAYGGYRLLRHVLMPLRDLLGVIERLRQGD----FA-AH-S---GY----RR--
--Q--------D-EIGLLATTVDDMAAHLE------------------------------
------------------------------------------------------------
------------------------------------------------------------
------------------------------------------------------------
------------------------------------------------------------
------------------------------------------------------------
------------------------------------------------------------
------------------------------------------------------------
------------------------------------------------------------
------------------------------------------------------------
-------------AAIAERARQR----------QARRLALMEERAVMARELHDSLAQALS
YQNIQALRL----------------QRRLA---------------------A-SDG----
----------------D-P-H-------------SG---AIVEELRGGI----EHAYRQL
RELLTTFR-TRL-T-E-HGLRAAVEDAAESFTQR-----GG--IWIHQEV------TLA-
D-D-VL-GPDEELHVVQILREALANVVQHARASR--AAIHL---------TG------DA
D----GVT-LRVDDD------GSGL-----------P----D---D--------------
---LTRPEHYGIIIMKERA-QGLGGRLHF-AA-S--D-----------------------
-----------W----G--GARLE-LHF------------TP-------------H-GE-
--------PHDAT-----------------------------------------------
---------------------------------------------
>A0A329Q7F7
------------------------------------------------------------
------------------------------------------------------------
------------------------------------------------------------
----------------M------------------------------KL---------LQ
------------------------------------------------------------
---------------------------------R--------------------------
---------------------------------------SLA------ARITAS-L----
LAISA--MA--------------------------LISIAVTTWIASGSRGDAATINWAG
SLRMNTYQV-VT---------AL-----------QRY-----------------------
QHQPDAA----------QR-Q-------------------------------H-------
--V--ADM-----------ME--------R-------FTE---RLGN-----PQPIDSL-
--------------------------R-ISEKH-PIR------THYQQ-LERHWQNQL--
---------APR-------------IA----------AT---------------------
-------IDD-D-AE------------------------------------ID-------
-P-L------L---SE----L------ERQVDDIDQMVSLLEQHSYTKLQRLATLQLFFL
ALTAMVVAIALYDIRHHLVRPLRQLVVLARETSRHN----FN-HR-S---HL----QG--
--D--------D-ELALLGRALDSMAEELGTSYA-------ELQDRVSRKKQELARSNAA
MQILHDGSRA-LYG--------GG-NDLCTS-AAP-MLRRLEELL------E-IGP-IGL
SL-H---DPF--------------DH------------------RE-------VP-----
--IL--VT----------HS------P---------S-----------------RPAY--
------------C----------------------------RDHD----CN---------
------------------------------------------------------------
--------------------------------------ACLIDP-----SPEIFTAEGRE
G------------------------LER-L------------------LL-PVSV-----
--GT--TL---------------LGTL-------------EVYY----------S-----
---------------------------------------------------ADLGLT-DS
TRRLLNALSDQLATAVYLQRRIE----------QQQQVTLMNERTIIARELHDSLAQSLS
YLKIQVARL----------------ERMQS----------K---G------L-SR-----
----------------E---D-------------QA---PVFDELRTGL----DSAYRQL
RELLTTFR-LRF-D-S-PGLQSSLSQTAAEFSER-----LG--FAVEFDF------DVP-
P-Q-LL-NPNEEIHVLQIVREALANILKHARAHW--ARISV---------RF------VE
A----HLR-VVIEDD------GVGL-----------E----S---D----TS--------
-----PPMHHGLVIMRDRA-DTLGGNLQV-RR-R--D-----------------------
-----------V----G--GTLVA-LDF------------TP-------------Q-TA-
---------RL-------------------IAQ------Q----------------TA--
---------------------------------------------
>A0A350CW52
------------------------------------------------------------
------------------------------------MNSS--------------------
--------------------CTVCSFMEKP------------------------------
---------------KVN----------------------------------------LK
------------------------------------------------------------
---------------------------------KL-----LVTF----------------
--SH-----------------------------------SLF------WQISCL-L----
LVVTA--FA--------------------------FGALFLVLQISEDSTGKGSAINVSG
SLRMQSYVL-AL---------TV-----------ARS-----------------------
SGSPEAV----------RS-K-------------------------------D-------
--I--KAA-----------IA--------E-------FER---RLNL-----PGLTNAI-
--------------------------P-EEASN-ELR------KSYDI-ISSDFYSKI--
---------KPLALE---------TIQ------QP-------------Q-K---------
---------------------------------------------------IH-------
-D-F------L---NA----V------PKFVSVIDTFVFDLEQDLESKSNFIHAGLIAFM
LLAFVLFFGVRYFLRHTLFEPLEDLANLASSVRNGD----FS-KS-S---SY----KK--
--H--------N-EIGTLSESMNFMIRDLSRMYS-------SLEEQVREKTADLNRQNKA
LNLLYGLKNV-L-----------SAELNRSV-LEK-ALDFCSENLEALS--------CAV
YL-R--------------------NDGD----------------KT--------------
-LRL--AA----------------------------------------------------
-----------------------------------------RFSQH--------------
------------------------------------------------------------
------------------------------------------------------------
---------------------------------------------------PIDPEEIRK
FFEGQNIS---------------FEKY----------NFFKREVLGKDCTLVLVP-----
-------------------GAVGTTRLS-----------FAAIF-------CGEAPV-HI
DRELLRSIAREFALAINNSEKNV----------ESRRLILFEERSTIARELHDSIAQSLS
FSRIQITRL----------------DAALK----------N---K------S-DE-----
----------------A---E-------------VR---SILDELKLGV----ITAYQQL
RSVLTTFR-LKP-K-S-PDLRENILSSLDEFKER-----SG--IDYTVDN------QIQ-
S-F-EL-DAQSHVHLLHILREALTNVEKHSRATA--VEVSF-KPM-------------GE
G----TFE-MRVSDN------GQGF----------------D-----L--KS--------
-----KKGHYGLEIMHERA-KVLGGELHV-EP-V-IP-----------------------
-----------H-------GTSVV-LRF------------NS-------------L----
---------------------------------------KKT--------------VA--
---------------------------------------------
>A0A352S2I5
------------------------------------------------------------
------------------------------------------------------------
------------------------------------------------------------
--------------MLA------------------------------------------P
-TTPDT------------------------------------------------------
--------TAP----LPDNGHVP-EAVRLTP-LRH-------------------------
---------------------------------------RLS------TRIILL-S----
FASLM--VV--------------------------LGMISGTLYLSWKLEGAGAAINDAG
SLRMRANRV-AI---------EL-----------TRA------------Q----SG----
SPN-------------------------------------------------D-------
--LA-GQ------------VA--------A-------LDA---TLAQ-------L-----
-RRGN--------------PARPLFLP-DE--P-AIR------AKLDL-VVADWQQRL--
---------KP-------------LAV------ATAS-----------TTP---------
--------AN--------------------------------------------------
-A-Y------I---DA----L------PVFVNEADSLVKLIERDNARKTDLLRLSQASLA
IIACVGTVAVIYLLYLWIILPVLRLQDGLQRMAARE----FS-LR-L---PI----AT--
--R--------D-EFGTLNAGFNRMADELQELYQ-------DLAARVDSKTAELARQNRD
LEALYDMTAF-LN----------R-ASDAEA-MARGFLERVMRQF------E-ADG-GTV
RV-I--------------------DA-----------------THG------KLH-----
-R-L--AS----------VG-----LS---------DE--------------LADNSR--
------------CS----------------------------AIHD-CHCGA--------
---------AA------E--A-GM-ITVT--------------DL-----RQFV------
----------RQGSE-----TPE--------------SPCGREGF---------------
--------------------------TG-MA-----------------AF-RLDS-----
--PR--GT---------------LGTFTL---------HFR-------------------
---------------------------------------------------NPRELP-PS
DRQLLQTLARHLGTALEHLRLAA----------SARQLAVVEERNLVAQGLHDSIAQGLN
FLNLQVQLL----------------GDAVE----------R---N---------------
------------------------------------------------------------
------------------------------------------------------------
------------------------------------------------------------
------------------------------------------------------------
------------------------------------------------------------
------------------------------------------------------------
------------------------------------------------------------
---------------------------------------------
>A0A368AS04
------------------------------------------------------------
------------------------------------------------------------
------------------------------------------------------------
----------------ML-----------------------------SW---------LK
------------------------------------------------------------
---------------------------------S--------------------------
---------------------------------------SLP------ARAGLA-V----
VLLAA--LS--------------------------LASTFSAVMIARVSENDAAAMNTAG
SLRMATYRL-DW---------QL-----------EAN-----------------------
AAPA------------------------------------------------L-------
--L--DQL-----------RD--------D-------MQQ---RLQS-----PTLAHML-
--------------------------D-DGDHS-PVG------KAFAQ-VLGQWQTHL--
---------LPA-------------LQ------AN-------------------------
--------------D------------------------------------KQ-------
-R-F------Q---QE----A------ERFVEHLEDFVLQLQKQSERRQGWQQNIQGAAL
LITVVILLIGLYELNSGVIAPLQELVRTTERFRAGK----LD-AR-I---RH----RS--
--S--------D-ELGQMADSFNAMADAIEQSHR-------TLASRVAEKTQELEQSNAA
LDLLCHASRS-IAT---------Q-PTSAEH-LDE-LISSFQQRLP-----G-LR--LSL
CL-H---GENAA------------GH------------------AQ--------------
--LI--AL----------HG------D---------D----------------GTRDV--
------------C----------------------------APGD----CH---------
------------------------------------------------------------
--------------------------------------SCQRQFLANR------------
-----------------------------F------------------SL-PVSS-----
--QG--VL---------------LGDL-------------RAYF----------L-----
---------------------------------------------------DGHAAH-AW
ERELIQALADLIGTSLSLERQRE----------RENRLLLLDERNTIARELHDSLAQALS
YMKLQVSRL----------------QTLIR----------R---G------E-NT-----
----------------E---T-------------LL---AVSDELRTGL----NNGYRQL
RELLTTFR-LQI-Q-D-GGLEQALEDTAHEFAER-----GN--MRVRLQQ------QPL-
A-F-TL-GANEQIHVLQIAREALSNCARHAKASE--AWVYL-RQD---------------
--GE-LIE-LLVEDD------GIGL-----------Q----P---DY---D---------
-----GRQHHGLNIMQERA-RSLGGQLSL-AP-R--A-----------------------
-----------P----Q--GTQVR-LRF------------AP-------------G-FL-
-----------------------------RQPE------TET--------------PT--
---------------------------------------------
>A0A369L489
------------------------------------------------------------
------------------------------------------------------------
------------------------------------------------------------
----------------M------------------------------KL---------LQ
------------------------------------------------------------
---------------------------------R--------------------------
---------------------------------------SLV------ARIVAS-L----
LAISA--MA--------------------------LISIVVTMAVAGGSRGDAAAINVAG
SLRMNTYQI-VG---------AL-----------QRY-----------------------
ERTPLMV----------HQ-A-------------------------------E-------
--V--NVL-----------KR--------R-------FEE---RLAS-----DALTGAI-
--------------------------P-VSEAH-ELR------RQYRL-VLSRWHNEL--
---------APE-------------VG----------EA---------------------
-------VAS-QYVR------------------------------------ID-------
-S-L------N---RA----L------DGLVGEIDTMVNQLEQNTEAKIRLLSALQILFL
GLTAVVLIIALYDIRHNLVAPLRQLMVLAREAARRN----FS-QR-I---RL----SG--
--N--------D-ELAMLGRTFDTMAEQLASSYA-------ELEERVADKTRELERSSQV
MQVLHDGSRW-LYG--------GG-NDLCAS-AAP-MLRQVEQLL------E-IGP-IRL
SL-N---DPH--------------DN------------------RQ-------IP-----
--IL--AT----------RS------A---------R-----------------RPDY--
------------C----------------------------RDHD----CH---------
------------------------------------------------------------
--------------------------------------ACLIDP-----SPMRLADTEGG
--------------------------DC-L------------------LL-PVSV-----
--GE--EM---------------LGTL-------------EIWH----------P-----
---------------------------------------------------KGQRLS-DS
VRRLLNALADQLATAVYLQRRIE----------EEQQISLMNERTIIARELHDSLAQSLS
YLKMQVARL----------------ERMQS----------K---D------A-PR-----
----------------E---T-------------QA---AVFDELRTGL----NSAYRQL
RELLTTFR-LKL-E-G-PGLQSALHQTTVEFSDR-----MG--AMVALHY------DVP-
P-H-LL-NPNEEIHVLQIAREALSNIHKHAQAHW--AAVTV---------YF------QD
A----RIV-LRIEDD------GVGL-----------A----D---D----ES--------
-----PPMHYGLVIMRDRA-HTLGGELTL-TN-R--T-----------------------
-----------E----G--GTRVE-LIF------------TP-------------Q-TA-
---------RL-------------------ITR------Q----------------PLP-
------------------TAIT-EEKGN-----------------
>A0A369ZX10
------------------------------------------------------------
------------------------------------------------------------
------------------------------------------------------------
----------------MNTFV------VN-----------------------------PK
------------------------------------------------------------
---------------------------------N--------------------------
---------------------------------------SIA------RRIGLY-F----
FTIIA--FA--------------------------TLISGISLGIMWSNHADARLINVAG
SLRYQSYRF-LH---------EM-----------EFH-----------------------
------------------P-E-------------------------------I-------
--RS-SR------------LA--------E-------YQA---SLNAL---YEELH----
---------------------SDC-AP-----E-KVT------QGYQN-LKAHWSQMA--
---TY--------------------IE------T--------------QD----------
---------------------------------------------------KR-------
-Q-Y------L---SN----I------EYYVDEIDTFVKNLQKFAEQKLMIAIGVIAISM
LLIIALAYYGVWYTRRRIIRHLDQLVLASQQIQQED----FNHVE-L---AI----NE--
--P--------N-ELGVLSKTFTQMASELEKLYS-------SLEEKVADKTRRLTAVNRS
IMVLYHCSQI-LTS---------K-PISKDL-LHQ-VLETVLDNE------Q-LKG-IAI
EV-Y--------------------GA-------------------------------DYW
--NV--K-----------ID----------------Q------------------D----
--------------------------------------------LL----SS--------
--------------------H---------------------------------------
------------------------------------------------------------
-----------------------------WQ-----------------QH-EIAI-----
--EN--EK---------------IAML-----------RWKPSL----------L-----
----------------------------------------------------------CP
DERLIQSVSEMIGRSVYVVKNHK----------QQQQLILMEERSIIARELHDSLAQSLT
FFKIQLSLL----------------KRNGE----------K---A------Q-DW-----
----------------Q---KQA----------------SILNDLEKAL----NDAYSQL
RELLSTFR-LTI-E-E-SNLTSALERMLDTLRSR-----TS--AQIRLNC------KLP-
S-L-MF-NAQEQVHVLQITREAVINAIKHADATE--IDVLA--------DTN------SE
G----EHY-LIIQDN------GKGV----------------E---TV---LE--------
-----PEGHYGLTIMKERA-AELNGELSF-SN-R--S-----------------------
-----------D----G--GFQVM-VVL------------PN------------------
------------------------------------------------------------
------------------MLGQR----------------------
>A0A370K645
------------------------------------------------------------
------------------------------------------------------------
------------------------------------------------------------
---------------ML------------------------------------------T
-SAKSRLIH---------------------------------------------------
----LASSELPV--------------------QWH-------------------------
---------------------------------------RLS------TRIIAV-S----
LTALA--LV--------------------------LGMIFSTLLLSWRLEGAGAAINDAG
SLRMRANRM-AI---------EL-----------MDA------------R----GG----
RPS-------------------------------------------------G-------
--LP-EQ------------MA--------L-------FED---TLTR-------L-----
-RYGN--------------AARPLFLP-NE--S-SIR------AQFDR-VAQDWQQRI--
---------KP-------------ALV------AD------------MRRS---------
--------PA----E----------------------------------AA---------
-R-Y------L---AI----L------PDFVGEADQLVQMIERDNTQKTALLRLSQIALA
VLACLGTVAMVHLLYLWIIRPVRSLQDGLLRMAGHD----FA-VR-L---PV----ET--
--R--------D-EFGELAMGFNRMAGELQELYW-------NLERRVEDKTAELASRNSA
LASLYDMTTF-LN----------L-PNDIEP-MCRGFLQRVMAQF------H-ADG-GAL
RV-L--------------------GP-----------------EED------KLH-----
-L-L--VS----------EG-----FS---------PA--------------WSATEH--
------------CM----------------------------AVDA-CFCGD--------
---------PV------R--L-GA-PSAL--------------DL-----RSAVHE----
-------------SS------RA--------------HPCLREGL---------------
--------------------------AG-LW-----------------VF-RIGA-----
--QG--GV---------------MGSFSL---------HFH-------------------
---------------------------------------------------APRRLS-PA
ESDLLETLGQHLGVAINHLRLSA----------SARQLAVVEERNLVAQGLHDSIAQALN
YLNLQIQML----------------ADAAG----------A---G------N-LS-----
----------------D-----------------IE---AIVPRLRRGV----EESYQDV
RELLANFR-TKL-G-H-GDLRLAIENTMERFQRQ-----SG--VNVVFRF-ADC------
GGA-PM-ALEQQLQVLFILQEALSNVRKHAMARQ--VVIEV-----------------SD
G--A-DFT-LEITDD------GLGYD----------S----A---KV---FAG-------
-----DHQRVGLGIMRERA-ARLRADLEL-DG-R--P-----------------------
----------------G-NGASVR-LTL-------------S-------------R----
---------------------------------------DHR--------------QPA-
---------------------------------------------
>A0A376FCG7
------------------------------------------------------------
------------------------------------------------------------
------------------------------------------------------------
----------------M-----------------------------------------LK
------------------------------------------------------------
---------------------------------RC-----LSPL----------------
---------------------------------------TLV------NQLALI-V----
LLSTA--IG--------------------------VTGMAISGWLVQGVQGNAHAINEAG
SLRMQSYRL-LA---------SV-----------PLT-----------------------
QD------------------D-------------------------------R-------
------PL-----------ID--------E-------MER---TVFS-----PELENAA-
-------------------IRAGQ------------------QSQLNA-LQGYWHTQL--
---------EPG-------------LK------QA-------------RS----------
---------------------------------------------------TE-------
-T-V------A---QD----V------AGFVSRIDALVSSFDQTTELRIDRVVMVHRAMA
LFMGLLLIFTIVWLRARLLNPWKQLLAMARAVTARD----FT-QR-T---HI----SG--
--R--------N-EMAMLGQALNTMSAELSESYA-------VLEQRVQEKTAGLEQKNEI
LSFLWQANRR-LHM---------Q-VPLCER-LSP-VLNGLQNLT------L-LHD-LEL
RV-Y---DV---------------ED------------------ED------NHQ-----
--EF--TC----------------------------Q-----------------SDMS--
------------C------------------------------DDK--GCH---------
------------------------------------------------------------
--------------------------------------LCPR------------------
----------------GLPPLTS-GGTT-L------------------KW-RLTD-----
--SH--TQ---------------YGIL-------------LATL----------P-----
---------------------------------------------------AGRHLS-HD
QQQLVDTLVEQLTATLALDRHQE----------KQQQLIVMEERATIARELHDSIAQSL-
------------------------------------------------------------
------------------------------------------------------------
----------------------LLYEKCR-------------------------------
------------------------------------------------------------
------------------------------------------------------------
------------------------------------------------------------
------------------------------------------------------------
------------------------------------------------------------
---------------------------------------------
>A0A376J605
------------------------------------------------------------
------------------------------------------------------------
------------------------------------------------------------
----------------M-----------------------------------------LK
------------------------------------------------------------
---------------------------------RC-----LSPL----------------
---------------------------------------TLV------NQVALI-V----
LLSTA--IG--------------------------LAGMAVSGWLVQGVQGSAHAINKAG
SLRMQSYRL-LA---------AV-----------PLS-----------------------
EK------------------D-------------------------------K-------
------PL-----------IK--------E-------MEQ---TAFS-----AELTRAA-
-------------------ERDGQ------------------LAQLQG-LQDYWRNEL--
---------IPA-------------LM------RA-------------QN----------
---------------------------------------------------RE-------
-T-V------S---AD----V------SQFVAGLDQLVSGFDRTTEMRIETVVLVHRVMA
VFMALLLVFTIIWLRARLLQPWRQLLAMASAVSHRD----FT-QR-A---NI----SG--
--R--------N-EMAMLGTALNNMSAELAESYA-------VLEQRVQEKTAGLEHKNQI
LSFLWQANRR-LHS---------R-APLCER-LSP-VLNGLQNLT------L-LRD-IEL
RV-Y---DT---------------DD------------------EE------NHQ-----
--EF--TC----------------------------Q-----------------PDMT--
------------C------------------------------DDK--GCQ---------
------------------------------------------------------------
--------------------------------------LCPR------------------
----------------GVLPVGD-RGTT-L------------------KW-RLAD-----
--SH--TQ---------------YGIL-------------LATL----------P-----
---------------------------------------------------QGRHLS-HD
QQQLVDTLVEQLTATLALDRHQE----------RQQQLIVMEERATIARELHDSIAQSLS
CMKMQVSCL----------------Q-MQG----------D---A----L---PE-----
----------------S-----------------SR---ELLSQIRNEL----NASWAQL
RELLTTFR-LQL-T-E-PWITSGAGGELRRVQRQ-----IW--LP---------------
--------------------------------GE--AELSI---------AA------S-
--------------S------GAFA-----------S----G---N----PL--------
-----VAN------------------C---------------------------------
-----------------------------------------P------------------
------------------------------------------------------------
---------------------------------------------
>A0A376RJT1
------------------------------------------------------------
------------------------------------------------------------
------------------------------------------------------------
----------------M-----------------------------------------LK
------------------------------------------------------------
---------------------------------RC-----LSPL----------------
---------------------------------------TLV------NQVALI-V----
LLSTA--IG--------------------------LAGMAVSGWLVQGVQGSAHAINKAG
SLRMQSYRL-LA---------AV-----------PLS-----------------------
EK------------------D-------------------------------K-------
------PL-----------IK--------E-------MEQ---TAFS-----AELTRAA-
-------------------ERDGQ------------------LAQLQG-LQDYWRNEL--
---------IPA-------------LM------RA-------------QN----------
---------------------------------------------------RE-------
-T-V------S---AD----V------SQFVAGLDQLVSGFDRTTEMRIETVVLVHRVMA
VFMALLLVFTIIWLRARLLQPWRQLLAMASAVSHRD----FT-QR-A---NI----SG--
--R--------N-EMAMLGTALNNMSAELAESYA-------VLEQRVQEKTAGLEHKNQI
LSFLWQANRR-LHS---------R-APLCER-LSP-VLNGLQNLT------L-LRD-IEL
RV-Y---DT---------------DD------------------EE------NHQ-----
--EF--TC----------------------------Q-----------------PDMT--
------------C------------------------------DDK--GCQ---------
------------------------------------------------------------
--------------------------------------LCPR------------------
----------------GVLPVGD-RGTT-L------------------KW-RLAD-----
--SH--TQ---------------YGIL-------------LATL----------P-----
---------------------------------------------------QGRHLS-HD
QQQLVDTLVEQLTATLALDRHQE----------RQQQLIVMEERATIARELHDSIAQSLS
CMKMQVSCL----------------Q-MQG----------D---A----L---PE-----
----------------S-----------------SR---ELLSQIRNEL----NASWAQL
RELLHHIP-LAA-H-R-AWITSGAGGELRRVQRQ-----IW--LP---------------
--------------------------------GE--AGLSI---------AA------S-
--------------S------GAFA-----------S----G---N----PL--------
-----VAN------------------C---------------------------------
-----------------------------------------P------------------
------------------------------------------------------------
---------------------------------------------
>A0A376U5T5
------------------------------------------------------------
------------------------------------------------------------
------------------------------------------------------------
----------------MI----------------------------------------VK
------------------------------------------------------------
---------------------------------R--------------------------
---------------------------------------PVS------ASLARA-F----
FYIVL--LS--------------------------ILSTGIALLTLASSLRDAEAINIAG
SLRMQSYRL-GY---------DL-----------QSG-----------------------
------------------S-P-------------------------------Q-------
--LN-AH------------RQ--------L-------FQQ---ALHS-----PVLTN-L-
-------------------N-VWY-VP-----E-AVK------TRYAH-LNANWLEMN--
---NR--------------------LS------K--------------GD----------
---------------------------------------------------LP-------
-W-Y------Q---AN----I------NNYVNQIDLFVLALQHYAERKMLLVVAISLAGG
IGIFTLVFFTLRRIRHQVVAPLNQLVTASQRIEHGQ----FDSPP-L---DT----SL--
--P--------N-ELGLLAKTFNQMSSELHKLYL-------SLEASVEEKTRDLHEAKRR
LEVLYQCSQA-LNT---------S-QIDVHC-FRH-ILQIVRDNE------A-AEY-LEL
NV-G--------------------EN---------------------------------W
--RI--S-----------EG----------------Q------------------P----
--------------------------------------------NP----EL--------
--------------------P---------------------------------------
------------------------------------------------------------
-----------------------------MQ-----------------IL-PVTM-----
--QE--TV---------------YGEL-----------HWQNSH----------V-----
----------------------------------------------------------SS
SEPLLNSVSSMLGRGLYFNQAQK----------HFQQLLLMEERATIARELHDSLAQVLS
YLRIQLTLL----------------KRSIP----------E---D------N-AT-----
----------------A---Q------------------SIMADFSQAL----NDAYRQL
RELLTTFR-LTL-Q-Q-ADLPSALREMLDTLQIK-----PA--PN---------------
------------------------------------------------------------
------------------------------------------------------------
------------------------------------------------------------
------------------------------------------------------------
------------------------------------------------------------
---------------------------------------------
>A0A377C7D6
------------------------------------------------------------
------------------------------------------------------------
------------------------------------------------------------
----------------MI----------------------------------------VK
------------------------------------------------------------
---------------------------------R--------------------------
---------------------------------------PVS------ASLARA-F----
FYIVL--LS--------------------------ILSTGIALLTLASSLRDAEAINIAG
SLRMQSYRL-GY---------DL-----------QSG-----------------------
------------------S-P-------------------------------Q-------
--LN-AH------------RQ--------L-------FQQ---ALHS-----PVLTN-L-
-------------------N-VWY-VP-----E-AVK------TRYAH-LNANWLEMN--
---NR--------------------LS------K--------------GD----------
---------------------------------------------------LP-------
-W-Y------Q---AN----I------NNYVNQIDLFVLALQHYAERKMLLVVAISLAGG
IGIFTLVFFTLRRIRHQVVAPLNQLVTASQRIEHGQ----FDSPP-L---DT----SL--
--P--------N-ELGLLAKTFNQMSSELHKLYL-------SLEASVEEKTRDLHEAKRR
LEVLYQCSQA-LNT---------S-QIDVHC-FRH-ILQIVRDNE------A-AEY-LEL
NV-G--------------------EN---------------------------------W
--RI--S-----------EG----------------Q------------------P----
--------------------------------------------NP----EL--------
--------------------P---------------------------------------
------------------------------------------------------------
-----------------------------MQ-----------------IL-PVTM-----
--QE--TV---------------YGEL-----------HWQNSH----------V-----
----------------------------------------------------------SS
SEPLLNSVSSMLGRGLYFNQAQK----------HFQQLLLMEERATIARELHDSLAQVLS
YLRIQLTLL----------------KRSIP----------E---D------N-AT-----
----------------A---Q------------------SIMADFSQAL----NDAYGSY
------------------------------------------------------------
--------------------------------------ASC-------------------
------------------------------------------------------------
------------------------------------------------------------
------------------------------------------------------------
------------------------------------------------------------
---------------------------------------------
>A0A377LE94
------------------------------------------------------------
------------------------------------------------------------
------------------------------------------------------------
----------------MI----------------------------------------VK
------------------------------------------------------------
---------------------------------R--------------------------
---------------------------------------PVS------ASLARA-F----
FYIVL--LS--------------------------ILSTGIALLTLASSLRDAEAINIAG
SLRMQSYRL-GY---------DL-----------QSG-----------------------
------------------S-P-------------------------------Q-------
--LN-AH------------RQ--------L-------FQQ---ALHS-----PVLTN-L-
-------------------N-VWY-VP-----E-AVK------TRYAH-LNANWLEMN--
---NR--------------------LS------K--------------GD----------
---------------------------------------------------LP-------
-W-Y------Q---AN----I------NNYVNQIDLFVLALQHYAERKMLLVVAISLAGG
IGIFTLVFFTLRRIRHQVVAPLNQLVTASQRIEHGQ----FDSPP-L---DT----SL--
--P--------N-ELGLLAKTFNQMSSELHKLYR-------SLEASVEEKTRDLHEAKRR
LEVLYQCSQA-LNT---------S-QIDVHC-FRH-ILQIVRDNE------A-AEY-LEL
NV-G--------------------DN---------------------------------W
--RI--S-----------EG----------------Q------------------P----
--------------------------------------------NP----EL--------
--------------------P---------------------------------------
------------------------------------------------------------
-----------------------------MQ-----------------IL-PVTM-----
--QE--TV---------------YGEL-----------HWQNSH----------V-----
----------------------------------------------------------SS
SEPLLNSVSSMLGRGLYFNQAQK----------HFQQLLLMEERATIARELHDSLAQVLS
YLRIQLTLL----------------KRSIP----------E---D------N-AT-----
----------------A---Q------------------SIMADFSQAL----NDAYRQL
RELLTTFR-LTL-Q-Q-ADLPSALREMLDTLQNQ-----TS--AKLTLDC------RLP-
T-L-AL-DAQMQVHLLQIIRES--------------------------------------
---------------------GAEC----------------D---EA---RQ--------
---------------RQRN-RR--------------------------------------
--------------------------QL------------RH------------------
---------------------------------------R-----------------AGR
Q--S--------------HGL-YP---------------------
>A0A377Q8K9
------------------------------------------------------------
------------------------------------------------------------
------------------------------------------------------------
----------------M-------R--------------------IGDY---------FR
QA----------------------------------------------------------
---------------------------------SIL------------------------
---------------------------------------QFI------ARALLL-M----
VLPAF--LA--------------------------FF---MSWSTVVRSTGEGAAINLAG
SLRKQVYLIVAT---------HA-----------SPP-----------------------
APVPGSR--------------------------------------------PL-------
--L--QEV-----------ID--------E-------FEL---RLYH-----PILLNNL-
--------------------------P-DQADD-PVR------TRYNR-MEMAWRTEV--
---------KKD-------------LS------QL-----------NSQQ----------
---------------------------------------------------DG-------
-S-L------L---PR----A------IRFVSLIDAYVEAIEAKHEARLIWLGRIQWISL
GIMLIVLMGTLHWLSQRVTRPLIAMAHAASKVKDGD----LS-VR-A---PE----DG--
--A--------G-EITQLGQAINHMVAELARGIG-------ELESRVSEKTKALSQNQRS
LELLYRIKQR-LSD---------Q-EPDQTT-FDQ-VLSDLGSVI------E-LEH-AAI
CI-T--------------------ET------------------EQAP----LAF-----
--RL--AV----------VA------N---------Q-----------------PSTH--
------------C----------------------------DQRD----CA---------
------------------------------------------------------------
--------------------------------------SCSEATATPA------------
-----------------------------Q---SS----DFP------VF-QLTD-----
--GR--KN---------------YGIM-------------PIQL----------K-----
---------------------------------------------------PMQKLA-DW
QQQLLEAVARQIGTALANAKRTQ----------ALHRLALHEERSVIARELHDSLAQSLS
YLKIQVVRL----------------QTEFP----------E---A------A-RS-----
----------------A---T-------------AE---AVLTELRQGL----NDAYRQL
RELLNTFR-LQM-H-E-RGLAEALEQTVQEFSER-----AAH-PVI-LDN------QLM-
G-V-EL-SAHEEIHILQIVREALANIERHAHAQH--AWVTL--------SG-------LN
H----TIL-VTIRDD------GLGI-----------K----D---H----PD--------
-----KKQHYGLGIMRDRA-HSLHGELDI-AR-Q--L-----------------------
-----------P----S--GTLVS-LQF------------TP------------NT----
----P--------------------------AA------KGK--------------KQ--
---------------------------------------------
>A0A377TUY3
------------------------------------------------------------
------------------------------------------------------------
------------------------------------------------------------
----------------M-----------------------------------------LK
------------------------------------------------------------
---------------------------------RL-----FTPL----------------
---------------------------------------TLV------NQLALI-V----
LLATI--IG--------------------------VAGMAISARLVNGVQGSAHAINKAG
SLRMQSYRL-LA---------AI-----------PLN-----------------------
EN------------------D-------------------------------Q-------
------KL-----------VA--------D-------MTA---TVFS-----PELQNSA-
-------------------RRDGQ------------------EIQLKA-LQQYWQLAL--
---------APG-------------MQ------RA-------------VN----------
---------------------------------------------------QA-------
-E-V------A---QD----V------ADFVDRIDQLVTAFDHTTEQRIERVVWIHRILA
IGMALLLIFTIIWLRARLLRPWKQLLSMARAVSQRD----FT-QR-A---HI----SG--
--R--------N-EMATLGMALNNMSEELAESYA-------VLERRVQEKTAGLEQKNEI
LAFLWQANRR-LHS---------S-APLCER-ISP-VLNGLQGLT------L-LRD-IEV
RV-Y---DL---------------ED------------------ED------NHQ-----
--EF--TC----------------------------H-----------------SDDD--
------------C------------------------------DDK--GCY---------
------------------------------------------------------------
--------------------------------------LCPR------------------
----------------NLPPLPD-GGTT-L------------------KW-RLSD-----
--AH--SQ---------------YGIL-------------LATL----------P-----
---------------------------------------------------VGRHLS-HD
QQQLVDTLVEQLTSTLALDRHQE----------KQQQLIVMEERATIARELHDSIAQSLS
CMKMQVSCL----------------Q-MQG----------D---A----L---PT-----
----------------E-----------------SR---QLLGQIRNEL----NTSWAQL
RELLTTFR-LQL-T-E-PGLRPALEASCQEYSAH-----FG--FTVQLDY------QLP-
P-R-FV-PSHQAIHLL--------------------------------------------
------------ADR------SRSV-----------E----Q---R----SE--------
-----ACQ-------RDRS-D--RDGVTT-R-----------------------------
------------------------------------------------------------
------------------------------------------------------------
---------------------------------------------
>A0A379FKC2
------------------------------------------------------------
------------------------------------------------------------
------------------------------------------------------------
----------------M-----------------------------KMH---------NI
------------------------------------------------------------
---------------------------------QW-----HYRF----------------
---------------------------------------SII------NQIAIL-M----
LLFTL--FG--------------------------VVGMAISNHIILSVQGNAHAINKSG
SLRMQSYRL-LS---------AL-----------PLD-----------------------
DK------------------H-------------------------------R-------
------DY-----------LQ--------E-------LEN---DLDS-----KELRQVL-
-------------------STSSL------------------QSQYVQ-LTHYWKETL--
---------KPT-------------LS------AA-------------KQ----------
---------------------------------------------------PN-------
-D-A------K---QE----V------IFFVSQLDTLVSSIDQLTEQKIRLVAYTQLIFT
ALTLLLLFGSVWHFRRRLLLPWQQLMSMANSIGHGD----FS-TR-F---RP----RP--
--H-----H--D-EIATLGIALNTMSEELSTLYS-------ELEQRVIEKTHDLQQKNKV
LSYLYHSSQQ-LHS---------Q-APLCAR-LRQ-ILAELQHII------P-DSY-LQI
RL-Y---ED---------------NQ------------------HT------LFN-----
--EI--SLAP----------------S---------S-----------------RPEY--
------------C------------------------------PTP--DCE---------
------------------------------------------------------------
--------------------------------------RCNEDA----------------
-----------------SITTPLNN-RL-L------------------HW-ELTD-----
--QI--HR---------------YGLF-------------VMQL----------P-----
---------------------------------------------------ENSVLT-DE
QNNLMLLLTKQISAMLAMEQQNE----------QQQQLLLMDERSAIARELHDSIAQSLS
CLKMQVSYL----------------Q-MQS----------E---T----F---AR-----
------------------------------------------------------------
------------------------------------------------------------
------------------------------------------------------------
------------------------------------------------------------
------------------------------------------------------------
------------------------------------------------------------
------------------------------------------------------------
---------------------------------------------
>A0A380Q8C8
------------------------------------------------------------
------------------------------------------------------------
------------------------------------------------------------
----------------------------------------------------------MK
------------------------------------------------------------
---------------------------------RY-----LTPL----------------
-----------------------------------------V------NQIALL-M----
ILLGM--LG--------------------------LAGMVISSWMAQSIQGNAHAINQAG
SLRMQSYRL-LS---------MI-----------PLD-----------------------
NK------------------E-------------------------------L-------
------SY-----------LV--------A-------LEQ---DKTS-----HDLQQAL-
-------------------LREGL------------------MGQYQQ-IERYWQDTL--
---------KPQ-------------LQ------QA-------------KH----------
---------------------------------------------------PD-------
-E-V------A---AS----V------ADFVHQLDALVLAIDHKTEQRLLQVTLIPLVFS
LLTLSLLLATIYYLRRRLLRPWLKLISMANAIGRGD----FS-QR-Y---TL----DY--
--Q-----R--D-EMGMLGTALNRMSQELSLIYG-------DLEQRVVNKTADLQQKNQV
LAFLYHSSRQ-LHT---------H-QPLSER-LAP-VIEQLQMLT------T-LEN-VQI
CL-Y---EN-------------------------------------------HLY-----
--RD--HINHNADA----EY----------------L-----------------MPKN--
------------R------------------------------AAS--LTI---------
------------------------------------------------------------
--------------------------------------SGPV------------------
----------------RPISPP-ELWQS-L------------------SW-SLSD-----
--KL--GQ---------------YGLL-------------LAKQ----------P-----
---------------------------------------------------LDNPLN-SD
QQQLVDMLVEQLTSTLALESQAR----------HQQQLLLMEERSAIARELHDSIAQSLS
CLKIQISCL----------------Q-MQT----------P---D----L---PE-----
----------------N-----------------SK---LLIKQMRDEL----NIAYRQL
RELLTTFR-LKL-N-E-ATLEAALQALVNEFSER-----AS--LTITFKY------QLP-
P-D-QV-PNHQAIHMVNIAREALNNIYKHAHASE--AMVNV---------HL------EQ
G----DVV-MFITDN------GCGI-----------G----Q---A----SE--------
-----QPNHYGLMIMQDRA-NSLHGHCRI-NQ-K--E-----------------------
-----------G----G--GTEVR-VQF------------TP-------------E----
--------NND-------------------------------------------------
--------------------LD-----------------------
>A0A380SXT2
------------------------------------------------------------
------------------------------------------------------------
------------------------------------------------------------
----------------MI-----------------------------GW---------LR
------------------------------------------------------------
---------------------------------S--------------------------
---------------------------------------SLP------ARAGLA-V----
ILIAV--LA--------------------------LASSLSAGLIAWFSQGDAAAINTAG
SVRMETYHL-SW---------KL-----------AAG-----------------------
AEPV------------------------------------------------E-------
--L--ERI-----------RD--------S-------LQQ---RLNS-----PALEAVL-
--------------------------E-DGKNL-ELQ------ASYQQ-LQDYWQQTL--
---------LPA-------------LQ------RG-------------------------
--------------D------------------------------------AA-------
-G-F------Q---AS----T------LPFVNQLNQFVSLLQRQSEHKQGWQQVIQGAAL
FTTMIVLLFGLYELQYNVITPLKELVDATQRFRRGE----FQ-AR-V---NH----QS--
--E--------D-ELGELATSFNAMAETIEQSHR-------TLETQVQHKTLNLQQANAA
LELLYQSSRS-LAT---------R-LANAEG-LDE-LIRRFQQRLP-----G-LR--LSL
CL-Q---GQLQA------------PA------------------QQ--------------
--LL--AL----------HG------A---------D-----------------SRKI--
------------C----------------------------ASSD----CA---------
------------------------------------------------------------
--------------------------------------SCQRHQRTNR------------
-----------------------------H------------------TF-SISN-----
--QG--ST---------------LGEL-------------KAHF----------I-----
---------------------------------------------------DGHEPQ-AW
ETELIQALANLIGTSLSLKRQRE----------QDHRLVLLEERAIIARELHDSLAQALS
YMKLQVSRM----------------QTLMR----------R---G------E-PV-----
----------------A---T-------------LE---NVTAELREGL----NNAYRQL
RELLTTFR-LQI-H-D-AGLVQELKDTAEEFSRR-----GE--FQVHLHV------DSL-
A-F-EL-SASEQIHILQITREALSNCLRHAHAQN--AWLQL-RQH---------------
--GE-NVC-LSIEDD------GRGF-----------S----G---TH---D---------
-----LREHHGLNIMDERA-RSLRGQLQI-VG-R--E-----------------------
-----------P----Q--GTRVQ-MEF------------RP-------------E-FL-
-----------------------------GHLT------EGN--------------PV--
---------------------------------------------
>A0A381C5V9
------------------------------------------------------------
------------------------------------------------------------
------------------------------------------------------------
----------------MI----------------------------------------VK
------------------------------------------------------------
---------------------------------R--------------------------
---------------------------------------SVS------TSLARA-F----
FCIVL--LS--------------------------LLSTGIAMLTLASSLRDAEAVNVAG
SLRMQSYRL-GY---------DL-----------QGD-----------------------
------------------R-R-------------------------------E-------
--LE-KH------------LE--------Q-------YAQ---SLRS-----PALLK-T-
-------------------E-KFW-VP-----A-EVR------DRFKV-INYAWLEME--
---EH--------------------IR------N--------------GD----------
---------------------------------------------------LA-------
-W-Y------Q---AH----I------SGYVEQIDLFVLALQHYAERKMMQVVFASVVGF
IAIFTLVFFTLRRFRHQVVAPLNKLMEASASIERGE----FDYPP-L---NT----QL--
--P--------N-ELGLLSQTFTRMSGELQKLYR-------TLEESVQEKTRDLQEANRT
LEVLYACSQA-LTV---------S-TIDKQC-FER-VLQQVRQKT------P-VNY-LEM
KT-G--------------------EN---------------------------------W
--KI--Q-----------DG----------------E------------------E----
--------------------------------------------QD----SE--------
--------------------S---------------------------------------
------------------------------------------------------------
-----------------------------WQ-----------------TL-PIVL-----
--EQ--KE---------------LGLL-----------RWQAAA----------G-----
----------------------------------------------------------VP
PLPLMQSLANMLGRGLYFNQAQK----------HYQQLLLMEERATIARELHDSLAQVLS
YLRIQLTLL----------------KRTVP----------A---E------N-QP-----
----------------A---Q------------------RIINDFSQAL----NDAYRQL
RELLTTFR-LTL-Q-Q-ADLPSALQEMIAPLRNQ-----TD--AIITLDC------DIP-
T-Q-AL-DASQQVHLLQIIREGVLNAIKHAQARK--ISVSC--------NTS------AS
G----IHT-VNILDD------GLGI----------------V---SL---TE--------
-----PEGHYGLNIMHERA-ARLGGELTI-SR-P--A-----------------------
-----------Q----G--GTLIT-MNF------------HS------------------
---------------------------------------PSA--------------GLAA
HE------------------NPIDL--------------------
>A0A386X2F5
------------------------------------------------------------
------------------------------------------------------------
------------------------------------------------------------
----------------M------------------------------KL---------LQ
------------------------------------------------------------
---------------------------------R--------------------------
---------------------------------------SLV------ARIIAS-L----
LAISG--MA--------------------------LISITLTMAMSNSSRGDAAAINVAG
SLRMNAYQI-MG---------AL-----------QRL-----------------------
EYAPEKT----------SE-E-------------------------------Q-------
--L--ERL-----------IS--------R-------FDQ---RLHG-----TTLQQTI-
--------------------------P-IDDRH-ERR------RQLEK-LQSYWQHSL--
---------RPA-------------LE----------AP---------------------
-------ADA-TALD------------------------------------LA-------
-T-L------E---MM----I------VEMVSDIEVLVTYLEQSTEAKVRLLGMMQLLFL
VLIAIVVSIALYDVRHNLVVPLRQLMVLAREAAQRN----FK-PR-S---EL----RG--
--S--------D-ELALLGHTFNKMSAELATSYA-------ALEDKVSRKKQELERSNQA
LRVMHDASRS-LYG--------GG-NDLCSS-AAP-MLRELENLL------D-IGP-IRL
SL-N---DPF--------------DQ------------------RE-------MP-----
--VL--ET----------HS------R---------T-----------------RPEY--
------------C----------------------------RDQE----CH---------
------------------------------------------------------------
--------------------------------------ACLIDP-----RPLEMVSNNQS
--------------------------QC-L------------------LL-PISV-----
--GD--TL---------------LGTL-------------EVWY----------H-----
---------------------------------------------------QER-LN-DS
TRRLLTMLADQLATAVYLQRRIE----------EQQHVTLINERTIIARELHDSLAQSLS
YLKMQVARL----------------ERMQQ----------K---E------A-SR-----
----------------E---M-------------QS---AVFDELRTGL----NSAYRQL
RELLTTFR-LKL-E-G-PGLQFALRQTIEEFSQR-----ME--ITVELDY------DVP-
P-Y-LL-NPNEEIHVLQIIREALANTHKHAQAHW--AGVTV---------HF------AD
A----RLL-VRIEDD------GIGL-----------E----D---D----SS--------
-----PPMHYGLVIIRDRT-TTLNGELSI-TN-R--P-----------------------
-----------A----G--GASIE-IVF------------TP-------------L-TA-
---------RL-------------------IQQ------Q----------------PVT-
------------------AASD-SHLGTGAS--------------
>A0A3A5JP06
------------------------------------------------------------
------------------------------------------------------------
------------------------------------------------------------
----------------MI----------------------------------------VK
------------------------------------------------------------
---------------------------------R--------------------------
---------------------------------------SVS------TSLARA-F----
FYIVL--LS--------------------------LLSTGIAMLTLASSLRDAEAVNVAG
SLRMQSYRL-GY---------DL-----------QGD-----------------------
------------------R-G-------------------------------Q-------
--LD-KH------------LE--------Q-------YAQ---SLRS-----PALLK-T-
-------------------E-KFW-VP-----A-EVR------ERFKV-INYAWLEME--
---SH--------------------IR------N--------------GD----------
---------------------------------------------------IA-------
-W-Y------Q---AH----I------SGYVEQIDLFVLALQHYAERKMMQVVIASVVGF
IAIFTLVFFTLRRFRHQVVAPLNKLMEASRTIERGE----FDYPP-L---NT----QL--
--P--------N-ELGLLSQTFTRMSGELHKLYR-------SLEESVQEKTLDLQEANRT
LEVLYACSQA-LTV---------S-TIDQHC-FER-VLQQVRQKT------P-VNY-LEM
KT-G--------------------EN---------------------------------W
--KI--Q-----------EG----------------V------------------Q----
--------------------------------------------QD----NA--------
--------------------P---------------------------------------
------------------------------------------------------------
-----------------------------WQ-----------------TL-PIVL-----
--ED--KE---------------LALL-----------RWQAPA----------G-----
----------------------------------------------------------VP
PLPLMQSLANMLGRGLYFNQAQK----------HYQQLLLMEERATIARELHDSLAQVLS
YLRIQLTLL----------------KRAVP----------A---E------N-QP-----
----------------A---Q------------------RIINDFSQAL----NDAYRQL
RELLTTFR-LTL-Q-Q-ADLPSALQEMIAPLRNQ-----TE--AAITLDC------HIP-
T-Q-AL-DASQQVHLLQIIREGVLNAIKHAQARK--ISVSC--------STS------AS
G----IHT-VNILDD------GTGI----------------A---SL---TE--------
-----PEGHYGLNIMHERA-ARLGGELTI-SR-P--D-----------------------
-----------S----G--GTLIT-MSF------------RA------------------
---------------------------------------PPG--------------DWVT
HE-T--------------PVKP-----------------------
>A0A3B8KLJ7
------------------------------------------------------------
------------------------------------------------------------
------------------------------------------------------------
----------------MF-----------------------------NW---------LR
------------------------------------------------------------
---------------------------------S--------------------------
---------------------------------------SLP------ARAGLA-V----
ILIAI--LA--------------------------LASSLSAGLIAWFSQGDAAAINTAG
SVRMETYHL-SW---------KL-----------AAG-----------------------
APAD------------------------------------------------E-------
--I--DAI-----------TH--------S-------LQG---RLDS-----QSLKAVL-
--------------------------E-DGPRS-ALL------QSYQQ-IQQRWDTDL--
---------RPA-------------LA------RG-------------------------
--------------D------------------------------------AM-------
-L-F------Q---AS----A------PGFVEQLNQFVSLLQQHSEQKQGWQQSIQGLAL
FSTLIILLIGLYELQYGVVNPLEELVHATRRFRDGD----FK-TR-V---NH----RS--
--E--------D-ELGQLALSFNTMAETIEHSHR-------TLESQVRQKTLNLQQANAA
LELLYQSSRS-LAT---------R-LANAEG-LDE-LIRRFQKRLP-----G-LR--LSL
CL-Q---GHFLA------------PA------------------QQ--------------
--ML--SL----------NG------G---------D-----------------SRNV--
------------C----------------------------AIGD----CA---------
------------------------------------------------------------
--------------------------------------TCQKQKVALP------------
-----------------------------Q------------------VF-SISN-----
--QG--SE---------------LGEL-------------KAHF----------L-----
---------------------------------------------------DGHAPQ-DW
EKQLIQALANLIGTSLSLKRQRE----------QDHRLLLLDERTIIARELHDSLAQALS
YMKLQVSRM----------------QTLIR----------R---G------E-PV-----
----------------E---T-------------LA---TVTAELRDGL----NNAYRQL
RELLTTFR-LQI-H-D-AGLVQELQDTAEEFSRR-----GE--FQVHLHV------DAL-
A-F-QL-SASEQIHLLQVTREALSNCLRHAHAQN--AWLQL-RQE---------------
--GE-TVS-LSIEDD------GRGF-----------C----G---EV---D---------
-----TREHHGLTIMDERA-RSLLGHLDI-SP-R--E-----------------------
-----------P----Q--GTRVQ-LRF------------QP-------------E-FL-
-----------------------------GHSL------QGT--------------AS--
---------------------------------------------
>A0A3D0KIY2
------------------------------------------------------------
------------------------------------------------------------
------------------------------------------------------------
----------------M------------------------------KL---------LQ
------------------------------------------------------------
---------------------------------R--------------------------
---------------------------------------SLV------ARIIAS-L----
LAISG--MA--------------------------LISITLTMTMSNSSRGDAAAINVAG
SLRMNAYQI-MG---------AL-----------QRL-----------------------
EYAPEKT----------SA-K-------------------------------Q-------
--L--EGL-----------IS--------S-------FDQ---RLYG-----TTLQQTI-
--------------------------P-IDDRH-ERR------RQLEK-LQNYWQHSL--
---------RPA-------------LE----------AP---------------------
-------AAA-TALD------------------------------------LA-------
-T-L------E---MM----I------VEMVSDIEVLVTYLEQSTEAKVRLLGMMQLLFL
VLIAIVVSIALYDVRHNLVVPLRQLMVLAREAAQRN----FK-PR-S---EL----RG--
--S--------D-ELALLGHTFNKMSAELATSYA-------ALEDKVSRKKQELERSNQA
LRVMHDASRS-LYG--------GG-NDLCSS-AAP-MLRELEKLL------D-IGP-IRL
SL-N---DPF--------------DQ------------------RE-------MP-----
--VL--ET----------HS------R---------T-----------------RPEY--
------------C----------------------------RDQE----CH---------
------------------------------------------------------------
--------------------------------------ACLIDP-----RPLEMVSNNQS
--------------------------QC-L------------------LL-PISV-----
--GD--TL---------------LGTL-------------EVWY----------H-----
---------------------------------------------------QER-LN-DS
TRRLLTMLADQLATAVYLQRRIE----------EQQHVTLINERTIIARELHDSLAQSLS
YLKMQVARL----------------ERMQQ----------K---D------A-SR-----
----------------E---M-------------QS---AVFDELRTGL----NSAYRQL
RELLTTFR-LKL-E-G-PGLQFALRQTIEEFSQR-----MA--ITVELDY------DVP-
P-Y-LL-NPNEEIHVLQIIREALANTHKHAQAHW--AGVTV---------HF------AD
A----RLL-VRIEDD------GIGL-----------E----D---D----SS--------
-----PPMHYGLVIIRDRT-TTLNGELSI-TN-R--P-----------------------
-----------A----G--GASIE-IAF------------TP-------------L-TA-
---------RL-------------------IQQ------Q----------------PVT-
------------------AASD-SHLGTGTS--------------
>A0A3D2B803
------------------------------------------------------------
------------------------------------------------------------
------------------------------------------------------------
----------------MR----------------------------------------VK
------------------------------------------------------------
---------------------------------Q--------------------------
---------------------------------------PVS------RSLARA-F----
FSIIA--LS--------------------------LLTSAIALFTLASGQRDAEAINLAG
SLRMQSYRL-GY---------DI-----------QRG-----------------------
------------------S-V-------------------------------D-------
--LV-PH------------RR--------I-------WQQ---TLDA-----PALQT-L-
-------------------N-SWY-VP-----D-EVK------QRYRQ-LQIRWLAVD--
---QK--------------------LA------Q--------------GD----------
---------------------------------------------------YA-------
-W-Y------Q---AQ----M------DEYVARIDAFVLSLQHYAERKITLVFAISFAGG
ASIFLLVFVTLRRIRQQVVAPLNHLVTSSLRIEQGH----FDTPV-P---NT----DL--
--S--------N-ELGLLSRTFNHMSAELHTLYR-------SLEISVEEKTHHLHEAHQQ
LEMLFTCSQA-LNT---------G-KIDSHC-FRH-ILHIVCEYT------G-ITY-LAL
HT-S--------------------DG---------------------------------W
--QM--Q-----------EG----------------E------------------A----
--------------------------------------------AL----HL--------
--------------------D---------------------------------------
------------------------------------------------------------
-----------------------------TQ-----------------VL-PVVM-----
--ME--TR---------------FGEL-----------RWQSAQ----------R-----
----------------------------------------------------------PV
PMPLMKSVATMLGRGLFSNQAQK----------HYHQLLLMEERATIARELHDSLAQVLS
YLRIQLTLL----------------KHAVP----------E---E------N-ET-----
----------------A---Q------------------GIITDFSQAL----NAAYRQL
REL---------------------------------------------------------
------------------------------------------------------------
------------------------------------------------------------
------------------------------------------------------------
------------------------------------------------------------
------------------------------------------------------------
---------------------------------------------
>A0A3D2D7F1
------------------------------------------------------------
--------------MNH------------------RQS-------DD-------------
---------------------------QP-------------------------------
----------------MSPTE-------S----------------EQLS---------TR
------------------------------------------------------------
---------------------------------H--------------------------
---------------------------------------SIV------FNTLVA-F----
VIIIG--FS--------------------------LISMLASLYLADALEGDAEAINQAG
SLRMQAYRL-AF---------TA-------------------------------------
EQGSQAV-----------------------------------------------------
--L--EER-----------VV--------T-------LER---TLLS-----ASLRSAL-
--------------------------H-RHGAT-ELP------ALHAG-VLRHWQQRM--
---------RPL-------------LD------AQ-------------------------
-----------------------------PPR-------------------LE-------
-E-Y------R---QE----A------PEFVSELNVFVRTLQEASEGKLGVIRALQAGTL
FVIVLIAFVLIYGLHNNLATPLRSLTKMARDIGKGD----FS-GQ-V---QI----PG--
--D--------T-ELSLLARTLNQMSQELASLYA-------EMEQKVDDKTAALTRSNAT
LQLLFNSARM-LYS--------QP-DDPSQM-MGS-LLNKVQQIL------G-TGP-ITL
CL-N---RSA--------------AA------------------GS-------HT-----
--AM--TS----------RD------L---------Q-----------------PPDY--
------------C----------------------------KLPQ----CG---------
------------------------------------------------------------
--------------------------------------TCPVNQT---------------
------------------GRL-PSGEEL-M------------------TF-ELRS-----
--GQ--DD---------------LGSL-------------RVAY----------P-----
---------------------------------------------------AGDTLA-SW
QTLLLTTLADLFAASLSLAQLGQ----------KQARLALMEERAVIARELHDSLAQALS
AQKLQLARL----------------KRLMQ----------K-------------------
------------------------------------------------------------
------------------------------------------------------------
------------------------------------------------------------
------------------------------------------------------------
------------------------------------------------------------
------------------------------------------------------------
------------------------------------------------------------
---------------------------------------------
>A0A3D4KNN9
------------------------------------------------------------
------------------------------------------------------------
------------------------------------------------------------
----------------M------------------------------NL---------LR
------------------------------------------------------------
---------------------------------H--------------------------
---------------------------------------SLV------ARITAY-L----
LAITG--MT--------------------------VLSIGFTMMIAQNSQGDAAAINVAG
SLRLNSAQL-SE---------AL-----------GPL-----------------------
TQT-QNG----------SQ-Q-------------------------------N-------
--V--NQL-----------TD--------Q-------LTA---KLEG-----PALAVGY-
--------------------------H-YTHDE-VLQ------EQLAG-LKALWHNTL--
---------IPL-------------LD----------DA---------------------
-------IHG-SSND------------------------------------IA-------
-Q-A------R---VA----L------NNLIHHIDQYVSTLESSTKSKMHLLGSLQLLFF
LLIGVLLFIALYDIRHNLVTPLRQLRVLSREAGHGN----FQ-YR-S---NF----SS--
--H--------D-ELGQLGRAFDQMAARLDTRYQ-------ALEARVSRKQAELKRHNRA
LQIIHNGSRT-LYG--------GG-NDLCAS-TAP-ILRELEDLL------D-IGP-IVL
SL-R---SEH--------------DD------------------TD-------MA-----
--IL--AT----------HS------S---------E-----------------RPLY--
------------C----------------------------RDLN----CL---------
------------------------------------------------------------
--------------------------------------ACLEP-----------QRGN--
--------------------AVARNAEA-I------------------VL-PVAV-----
--GE--EI---------------LGSL-------------TVGY----------------
----------------------------------------------------SAPIN-AS
KQQLLNTLTDNLATAIFLQKRIE----------EEQQLSLVNERTIIARELHDSLAQSLS
YLKMQVTRL----------------ERMQA----------K---Q------F-SA-----
----------------E---Q-------------QR---GVTSDLREGL----NSAYRQL
RELLSTFR-LSL-D-T-PGLQPALQQTIKEFSQR-----LG--FPVELTY------RLP-
P-H-LL-SASEEIHLLQITREALANTHKHAKAHW--AHVSL---------VF------NQ
A----TLH-LAIEDD------GIGL-----------Q----D---D----QS--------
-----PPMHYGLVIMRDRA-NNINADLHF-NN-R--P-----------------------
-----------E----G--GTGVY-LCF------------TP-------------L-TE-
---------RL-------------------IKE------G----------------ST--
---------------------------------------------
>A0A3D9DW64
------------------------------------------------------------
------------------------------------------------------------
------------------------------------------------------------
----------------M------------------------------GV---------FT
RF----------------------------------------------------------
-----------------------------VPSHY--------------------------
---------------------------------------ALS------LTLGLI-L----
AGVSL--LA--------------------------LGGMVASGWLADTARHDARVINQAG
SLRMQTWRL-MA---------QA-----------PTA-----------------------
D-PAQWQ---------------------------------------------A-------
--L--LNG-----------ID--------D-------TWQ---HLDD-----A-------
-------------------------VR-REYDD-DVA------RRAGG-LRLEWGSTL--
---------RPA-------------MR---------------------------------
----------------------------TPEL-------------------AA-------
-R-V-----DP---GR----I------TAHVSDLDALTGELQTLAEARITRLRALQVVLL
LLTLPLIGWGAYQLHWHVRRPLGRLLNVIEALRAGE----LK-VR-S---GY----WR--
--N--------D-EIGLLAATIDDMAGQLDLFYC-------RLNDQVEDRSHRLEQSHLA
LTLLYDNARY-LAM---------T-APEAID-PEL-ALRPFEALMA--P--------AEL
TL-L---P---HQ-----------DD------------------GE--------------
-------------------------------------------EE---AGA---------
------------------------------------------------------------
------------------------------------------------------------
------------------------------------------------------------
-----------------------------W------------------RF-PLQG-----
--DA--ET---------------PLVL-------------VARL----------P-----
---------------------------------------------------GGAPLP-GW
KGRICETLADHLGAALALRAQGR----------HRRRLALMDERAVIARELHDSLAQSLS
YLNIQALRL----------------ARALP---------------------D-TT-----
----------------D-S-D-------------AP---AILGELREGI----DQAYRQL
RELLVTFR-LRL-T-E-HGINAAVQATIEEFAER-----GA--LAIDTTL------AIG-
D-D-VL-SPDAELHLVQILREALANVVQHARAQR--VTVTL---------ID------QG
G----CID-LAIEDD------GVGL-----------P----E---H--------------
---PTRTHHYGTIIMEERA-RSLGTTLTL-AR-R--E-----------------------
-----------A----G--GTRVA-LSF-------------I-------------N-GA-
-----------TSQEA----------------------------------------PQDE
---------------------------------------------
>A0A3D9XAF8
------------------------------------------------------------
------------------------------------------------------------
------------------------------------------------------------
----------------ML-----------------------------DW---------LR
------------------------------------------------------------
---------------------------------S--------------------------
---------------------------------------SLP------ARAGLA-V----
ILIAV--LA--------------------------LASSLSAGLIAWFSQGDAAAINTAG
SVRMETYHL-SW---------KL-----------AAG-----------------------
APPG------------------------------------------------E-------
--I--ETI-----------TQ--------S-------LQG---RLDS-----QSLKAVL-
--------------------------E-DGPRS-ALL------QSYQQ-IQQRWHDDL--
---------RPA-------------LA------SG-------------------------
--------------N------------------------------------RE-------
-L-F------Q---AN----A------PAFVEQLNRFVSLLQQHSEQKQSWQQGIQGLAL
FSTLIILLLGLYELQYGVVNPLEELVHATRRFRDGD----LK-TR-V---NH----RS--
--E--------D-ELGQLALSFNAMAETIEASHR-------TLESQVQLKTLNLQQANAA
LELLYQSSSS-LAT---------R-LANAEG-LDE-LIRRFQTRLP-----G-LR--LSL
CL-Q---GHFLA------------PA------------------QQ--------------
--ML--AL----------HG------E---------H-----------------SRNI--
------------C----------------------------AIGD----CA---------
------------------------------------------------------------
--------------------------------------TCERHHVAPP------------
-----------------------------Q------------------VF-SISN-----
--QG--AE---------------LGEL-------------KAHF----------L-----
---------------------------------------------------DGHAPQ-DW
EQQLIQALANLIGTSLSLKRQRE----------QDHRLLLLDERTIIARELHDSLAQALS
YMKLQVSRM----------------QTLIR----------R---G------E-PV-----
----------------E---T-------------LA---TVTGELRDGL----NNAYRQL
RELLTTFR-LQI-H-D-AGLVHELSDTAEEFSRR-----GE--FQVHLHV------EAL-
A-F-QL-SASEQIHVLQITREALSNCLRHAHAQN--AWLQL-RQV---------------
--GE-TVS-LCIEDD------GRGF-----------C----G---DV---D---------
-----RREHHGLTIMDERA-RSLHGDLEI-NP-R--A-----------------------
-----------P----Q--GTRVQ-LRF------------QP-------------E-FL-
-----------------------------GHSL------QGT--------------AP--
---------------------------------------------
>A0A3F3GJM8
------------------------------------------------------------
------------------------------------------------------------
---------------------MNFPTLRP-------------------------------
----------------L-----------------------------------------AR
------------------------------------------------------------
---------------------------------R--------------------------
---------------------------------------SIM------LLVSVA-M----
LTLTL--IT--------------------------LAGMSASVLVVESARGSASAINVAG
SLRRYTHRL-AN---------LI-----------AVD-----------------------
ALSGRS-----------ES-Q-------------------------------R-------
--V--EAA-----------VR--------D-------FET---HLEH-----PALLRFV-
--------------------------E-RAPGE-LFA------ATYRG-VHASWHLSL--
---------KPR-------------IE---------------------------------
-----ALGAQ-S----PPP-PNEQ---------------------------VE-------
-I-L------L---TE----V------DAFVDQLNTLVAVLEHDTEKRIQDLRLILAGAI
VLTVLVVVVALLLLKRALLTPLRGLLDAARRIAGGD----FG-VR-V---SY----TG--
--Q--------D-ELGRVGLAFNLMADELAGHYR-------TLEQRVADKTSELQRSNRS
LELLYHAIAR-LYQ---------T-PTATEA-YEA-TLRDIDRVA------G-LEG-SFV
CI-E---PR---------------HG------------------GP-------AS-----
--VI--AS----------SM------G---------G---------C-PDR------N--
------------E----------------------------RGEDA---CG---------
------------------------------------------------------------
--------------------------------------ACRA------------------
-------------A-SDGVGLALHHPAL-L------------------RF-PLRD-----
--RE--HH---------------YGML-------------RLSL----------P-----
---------------------------------------------------DGARLE-DW
QRQLVEALSRHIGMALGASRRSE----------QERLLALQEERSVIARELHDSLAQALS
YMKIQVSLL----------------QGVLA----------D---P------Q-RR-----
----------------A---E-------------AE---PILADLREGI----NAAYRQL
RELLVSFR-LGL-A-G--DLKTLLADAVREYGAR-----GG--VEVQLEV------ALG-
E-C-TL-RPNQEVHVLQIAREALSNMVRHAQARR--ARVSL---------IG------TD
D-GM--VE-LTVMDD------GVGLG----------M----P---P----AD--------
-----AHNHHGMAIMRERA-SSLGGSIAF-DD-Q--A-----------------------
-----------D----G--GTCLR-VRF------------QA-------------A-A--
------------SLA---------------EP----------------VVP-----PAPA
-EA---------------RSH-AGESRA-----------------
>A0A3G6ZZ99
------------------------------------------------------------
------------------------------------------------------------
------------------------------------------------------------
----------------MI-----------------------------AW---------LR
------------------------------------------------------------
---------------------------------S--------------------------
---------------------------------------SLP------ARAGLA-V----
ILISV--LA--------------------------LASSLSAGLIAWFSQGDAAAINTAG
SVRMETYHL-SW---------KL-----------AAG-----------------------
AGAD------------------------------------------------E-------
--L--ERI-----------SQ--------S-------LQQ---RLNS-----PALKAVL-
--------------------------E-DGNDL-DLQ------LSYRQ-LQDDWQQIL--
---------QPA-------------LQ------RG-------------------------
--------------D------------------------------------AR-------
-L-F------Q---AS----T------QPFVERLNQFVSLLQHENEHKQGWQQLIQGAAL
FTTMIVLLFGLYELQSNVISPLKELVDATQRFRCGD----FR-AR-V---NH----QS--
--E--------D-ELGQLATSFNAMAETIEQSHR-------TLETQVRQKTLHLQQANAA
LELLYQSSRN-LAT---------R-QANAEG-LDE-LIRRFQERLP-----G-LR--LSL
CL-Q---GQAQA--------------------------------KQ--------------
--LL--AL----------HG------S---------D-----------------NRQI--
------------C----------------------------ASSD----CA---------
------------------------------------------------------------
--------------------------------------SCR--QRSDS------------
-----------------------------L------------------AF-DISH-----
--QG--GT---------------FGEL-------------KAHF----------H-----
---------------------------------------------------NGLEPQ-PW
EIELIQALANLIGTSLQLKRQRE----------QDHRLVLLEERAIIARELHDSLAQALS
YMKLQVSRM----------------QTLMR----------R---D------E-PV-----
----------------A---T-------------LE---NVTSELREGL----NTAYRQL
RELLTTFR-LRI-Q-D-AGLVQELKDTAGEFSRR-----GE--FQVHLHI------DSL-
A-F-EL-SASEQIHILQITREALSNCLRHAHAQN--AWLQL-RQH---------------
--GE-RLC-LSIEDD------GRGF-----------S----G---SH---D---------
-----LREHHGLNIMDERA-RSLRGQLQI-FS-R--E-----------------------
-----------P----Q--GTLVK-MEF------------RP-------------E-FL-
-----------------------------GRLT------EGN--------------PS--
---------------------------------------------
>A0A3G7AHS8
------------------------------------------------------------
------------------------------------------------------------
------------------------------------------------------------
----------------MI-----------------------------AW---------LR
------------------------------------------------------------
---------------------------------S--------------------------
---------------------------------------SLP------ARAGLA-V----
ILISV--LA--------------------------LASSLSAGLIAWFSQGDAAAINTAG
SVRMETYHL-SW---------KL-----------AAG-----------------------
AGAD------------------------------------------------E-------
--L--ERI-----------SQ--------S-------LQQ---RLNS-----PALKTVL-
--------------------------E-DGNDL-DLQ------LSYRQ-LQDDWQQIL--
---------QPA-------------LQ------RG-------------------------
--------------D------------------------------------AR-------
-L-F------Q---AS----T------QSFVERLNQFVSLLQHENEHKQGWQQLIQGAAL
FTTMIVLLFGLYELQSNVISPLKELVDATQRFRCGD----FR-AR-V---NH----QS--
--E--------D-ELGQLATSFNAMAETIEQSHR-------TLETQVRQKTLHLQQANAA
LELLYQSSRN-LAT---------R-QANAEG-LDE-LIRRFQERLP-----G-LR--LSL
CL-Q---GQAQA--------------------------------KQ--------------
--LL--AL----------HG------S---------D-----------------NRQI--
------------C----------------------------ASSD----CA---------
------------------------------------------------------------
--------------------------------------SCR--QRSDS------------
-----------------------------L------------------AF-DISH-----
--QG--GA---------------FGEL-------------KAHF----------H-----
---------------------------------------------------NGLEPQ-PW
EIELIQALANLIGTSLQLKRQRE----------QDHRLVLLEERAIIARELHDSLAQALS
YMKLQVSRM----------------QTLMR----------R---G------E-PV-----
----------------A---T-------------LE---NVTSELREGL----NTAYRQL
RELLTTFR-LRI-Q-D-AGLVQELKDTAGEFSRR-----GE--FQVHLHI------DSL-
A-F-EL-SASEQIHILQITREALSNCLRHAHAQN--AWLQL-RQH---------------
--GE-RLC-LSIEDD------GRGF-----------S----G---SH---D---------
-----LREHHGLNIMDERA-RSLRGQLQI-FS-R--E-----------------------
-----------P----Q--GTLVK-MEF------------RP-------------E-FL-
-----------------------------GRLT------EGK--------------PS--
---------------------------------------------
>A0A3G8H0X9
------------------------------------------------------------
------------------------------------------------------------
--------------------------MSAF------------------------------
--------------ASH------------------------------------------P
-STESP-------PQASQTPDG--------------------------------------
-------PSDPPSAAFPDTAHVS-ETVQLTP-LRY-------------------------
---------------------------------------RLS------TRIILL-S----
LVSLL--AV--------------------------LAMIAGTLYLSWKLEGAGAAINDAG
SLRMRANRV-AI---------EL-----------SLS------------A----AG----
KPH-------------------------------------------------T-------
--LT-SQ------------IA--------A-------LDR---TLAQ-------L-----
-RKGN--------------PARPLFVP-DD--P-AIH------AQLEA-VLADWSERL--
---------KP-------------MAL------AGQ------------------------
--------AA--------------------------------------------------
-A-Y------V---QA----L------PGFVDQADRLVGQIEQNSARKTDMLRLSQVGLA
AMACVGTVAVIYLLYLWIILPVLRLQDGLRRMASRE----FS-LR-L---PV----ET--
--R--------D-EFGTLNAGFNRMAAELQDLYH-------DLAARVTSKTAELARQNRD
LESLYDMAAF-LN----------Q-AGDAET-LARGFLERVLQQF------G-ADG-GTV
RV-Y--------------------DA-----------------RQG------RLH-----
-R-L--AA----------VG-----LS---------AT--------------LADNDH--
------------CA----------------------------DIDA-CHCGR--------
---------AT------H--T-GI-VTVA--------------DL-----RRAVLP----
-------DMFAEAMP-----VPAPSNGA--------LSPCRSEGF---------------
--------------------------LS-MA-----------------AF-RLDT-----
--LH--GP---------------AGTLTL---------HFR-------------------
---------------------------------------------------VARELP-PS
DRQLLETMAQHLATALEHVRLSA----------SARQLAVVEERNLVAQGLHDSIAQGLN
FLNLQVQLL----------------EDAVE----------R---G------A-DA-----
----------------E-----------------VH---DIIPLLRHGV----EESYQDV
RELLHNFR-SRL-T-T-GDLRPAVEETVARFRRQ-----CR--TEATLTM-DD-------
KGL-PL-QPEHQLQVLFILQEALSNVRKHAMAEH--VTITI-----------------RH
G--R-VFQ-LVVQDD------GDGFD----------A----S---RL---AQR-------
-----DASHIGLHIMRERA-ARLGARLAI-DA-R--P-----------------------
----------------G-LGVRIE-LTL-------------P-------------R----
--------DD--MP-------------------------PSR--------------GAPP
A-------GQRRQ------APQEEPAS------------------
>A0A3L0VD99
------------------------------------------------------------
------------------------------------------------------------
------------------------------------------------------------
----------------M-----------------------------------------LK
------------------------------------------------------------
---------------------------------RC-----LSPL----------------
---------------------------------------TLV------NQVALI-V----
LLSTA--IG--------------------------LAGMAVSGWLVQGVQGSAHAINKAG
SLRMQSYRL-LA---------AV-----------PLS-----------------------
EK------------------D-------------------------------K-------
------PL-----------IK--------E-------MEQ---TAFS-----AELTRAA-
-------------------ERDGQ------------------LAQLQG-LQDYWRNEL--
---------IPA-------------LM------RA-------------QN----------
---------------------------------------------------RE-------
-T-V------S---AD----V------SQFVAGLDQLVSGFDRTTEMRIETVVLVHRVMA
VFMALLLVFTIIWLRARLLQPWRQLLAMASAVSHRD----FT-QR-A---NI----SG--
--R--------N-EMAMLGTALNNMSAELAESYA-------VLEQRVQEKTAGLEHKNQI
LSFLWQANRR-LHS---------R-APLCER-LSP-VLNGLQNLT------L-LRD-IEL
RV-Y---DT---------------DD------------------EE------NHQ-----
--EF--TC----------------------------Q-----------------PDMT--
------------C------------------------------DDK--GCQ---------
------------------------------------------------------------
--------------------------------------LCPR------------------
----------------GVLPVGD-RGTT-L------------------KW-RLAD-----
--SH--TQ---------------YGIL-------------LATL----------P-----
---------------------------------------------------QGRHLS-HD
QQQLVDTLVEQLTATLALDRHQE----------RQQQLIVMEERATIARELHDSIAQSLS
CMKMQVSCL----------------Q-MQG----------D---A----L---PE-----
----------------S-----------------SR---ELLSQIRNEL----NA-----
------------------------------------------------------------
------------------------------------------------------------
------------------------------------------------------------
------------------------------------------------------------
------------------------------------------------------------
------------------------------------------------------------
---------------------------------------------
>A0A3M3SY23
------------------------------------------------------------
------------------------------------------------------------
------------------------------------------------------------
----------------MI-----------------------------RW---------LR
------------------------------------------------------------
---------------------------------S--------------------------
---------------------------------------SLP------ARASLA-V----
ILISV--LA--------------------------LASSLSAGLIAWFSQGDAAAINTAG
SVRMETYHL-SW---------KL-----------STG-----------------------
ASAE------------------------------------------------T-------
--I--TAI-----------SE--------S-------LQQ---RLDS-----PSLRMVL-
--------------------------K-EDAEP-ELL------SSYRD-IRQRWSDTL--
---------QPA-------------LM------RG-------------------------
--------------D------------------------------------AA-------
-G-F------Q---AQ----A------QTFVERLNQFVNLLQRQSEHKQTWQQLIQGTAL
FTTLFVLFIGLYELQNSVVSPLQELVDATRRFRRGD----FQ-AR-V---NH----QS--
--L--------D-ELGQLASSFNAMAETIEQSHH-------TLETQVRQKTLNLQQANAA
LELLYQSSRN-LAT---------R-LANAEG-LDE-LIRHFQQRLP-----G-LR--LSL
YL-Q---GQQQS------------PA------------------RQ--------------
--RL--VL----------HG------A---------S-----------------NRDV--
------------C----------------------------TDNH----CE---------
------------------------------------------------------------
--------------------------------------TCQQHQQLNR------------
-----------------------------Q------------------SF-NISN-----
--QG--SE---------------LGEL-------------KAYF----------I-----
---------------------------------------------------DGHMPQ-TW
ETELIQALANLIGTSLSLKRQRE----------QDHRLLLFEERAIIARELHDSLAQALS
YMKLQVSRM----------------QTLMR----------R---G------E-PV-----
----------------E---T-------------LE---NVTAELREGL----SNAYRQL
RELLTTFR-LQI-H-E-AGLAQELKDTAEDFSRR-----AG--FQVHLHA------ESL-
A-F-EL-SASEQIHILQITREALSNCLRHAHAQN--VWLQL-RQY---------------
--GE-TVR-LSIEDD------GRGF-----------G----Q---PR---D---------
-----RHEHHGLNIMEERA-RSLHGLLQI-SS-R--S-----------------------
-----------P----Q--GTLVR-MEF------------RP-------------E-FL-
-----------------------------RHLT------EGS--------------VI--
---------------------------------------------
>A0A3M5DDH6
------------------------------------------------------------
------------------------------------MN-------KATA-----------
---------------------------PD-------------------------------
----------------ADQRD-------RFFG-------GSDRA-GKPI---------LR
------------------------------------------------------------
---------------------------------R--------------------------
---------------------------------------SLV------VRFGCY-L----
TLLVS--LA--------------------------LIGMFSALLFADYTHQDAAVINHAG
SLRMLTYRV-AL---------EP-------------------------------------
SLEGRQA-----------------------------------------------------
--L--LG----------------------T-------LGE---RLDS-----GDIRRLL-
-------------------Q------R-QDADD-PIR------QLH---------QEL--
---------REG-------------LA------RL-------------------------
-----------------------------DPR-------------------AL-------
-P-G------R---AV----L------DAYVGDIDRFVGILQAKAERRSQLLSTVQGLCL
FLSLLVVFVTLYDLSYHVIGPLRELTSTARRLGRGE----LD-AR-V---TY----SG--
--E--------D-ELAQLGERFNQMAGELKSIYG-------DLEERVEDKTRALSQSHQR
LELLYASARR-LGE--------NP-YDS-RT-LQP-LLNQLEKVL------D-AGR-VTL
CL-N---KDG--------------VE------------------RA-------YS-----
--SL--TT-----------T------E---------R-----------------PADF--
------------C----------------------------LQGD----CG---------
------------------------------------------------------------
--------------------------------------SCREQAS---------------
----------------ACDQPSSLAQPL-L------------------MQ-PLSI-----
--AG--HR---------------FGEL-------------FIES----------R-----
---------------------------------------------------SGR-LE-NW
QQQLIETFCDNIARTFALSLQQE----------QESRLALFAERGTIARELHDSLAQSLS
YLKIQVSRL----------------GTLLK----------R---E------A-PA-----
----------------E---K-------------IE------------------------
------------------------------------------------------------
------------------------------------------------------------
------------------------------------------------------------
------------------------------------------------------------
------------------------------------------------------------
------------------------------------------------------------
---------------------------------------------
>A0A3M8QSS7
------------------------------------------------------------
------------------------------------------------------------
------------------------------------------------------------
----------------M------------------------------AI---------LQ
R-----------------------------------------------------------
---------------------------------Y--------------------------
---------------------------------------SLR------LRLGLA-M----
ALIVA--MS--------------------------LMGMVSSLVIANLTQGAAQAINMAG
SLRMQTYHL-ET---------LM-----------LSG-----------------------
DTGTT-----------------------------------------------R-------
-----QAV-----------VA-AD----RQ-------FQK---TLDA-----PQLTDSV-
--------------------------S-QSFGS-DTR------ERYSE-VSRRWQTEM--
---------EPL-------------LL---------------------------------
-----TFAQG-NGSV---------------A--------------------TE-------
-H-F------A---AS----A------PAFVQVIDRLVTALQNDTEDKTSLLRLIQGVGL
FTTLVVVYLLFWAMHRGVLDPLNELLAAARRVSTGD----FS-YR-L---AH----AG--
--D--------D-ELGQLGHALNRMSEELSKIYG-------QLEQRIQERTAELEQSNQS
LELLYNVSKR-LAE---------A-PQAVSS-YRY-VLQETERLM------G-SSH-GVM
CV-A---KRH--------------PG------------------GT-------AL-----
--ML--AS----------SP------D---------P-----------EDA---RLHF--
------------C----------------------------AHST----CL---------
------------------------------------------------------------
--------------------------------------DCL------------------G
DGH--------THIWPL-TGPKNPLTQV-L------------------SI-PLLE-----
--QG--LN---------------YGTL-------------SLAI----------A-----
---------------------------------------------------DGVHVQ-SW
QMQTIETVGRHLGVALGVAQRAA----------QERRIALLEERAAIARELHDSLAQSLS
YSKIQVARL----------------RACHP----------D---G------S-NP-----
--------------------R-------------LA---DIIEDLGEGL----NSAYRQL
RELLTTFR-LQL-P-E-GGLELALLQTVDEFTAK-----SG--IPIALND------RLS-
H-F-LL-NANEEINILQIVREALANVEHHAHAHR--AEVAL---------WL------ED
G-HA--AV-VRIDDD------GVG------------P----D---AK---GA--------
-----PAGHYGLAIMRERA-QSLGGILQV-ER-T--K-----------------------
-----------A----G--GTRVE-LHF------------TP-------------A-AY-
---------GGERQS---------------ATG------T---------------VAASA
RGV---------------S--------------------------
>A0A3N1Y1L3
------------------------------------------------------------
------------------------------------------------------------
------------------------------------------------------------
----------------M-----------------------------------------LR
ELL---------------------------------------------------------
--------------------------------RR--------------------------
---------------------------------------SVI------MRLGFV-L----
SAIVL--LA--------------------------WAGMTSALYIAARADGEAQAVNVAG
QLRMQSYRI-AT---------HL-----------LALV----------------------
SATPAAPA---------GP-P---------------------------------------
--L--AEL-----------VA--------G-------FER---RLTH-----PALREAI-
--------------------------H-GAAAT-GSH------ARYET-VARRWRTEI--
---------RPL-LA---------DLD------RQLEPP--------AATG---------
----LT---P-PPPD------------G-----------------------VQ-------
---LAGRY--L---AL----L------PDFVDQIDGMVKALEIEAQRRVRMLWLLEAIPL
GLTFAIVLLVLYLSYRRLLAPLHRLLSCAEGLQRGN----LA-LR-A---ET----RG--
--N--------D-EFALIGRTLNALSEDLRALYR-------DLEARVEEKTRELRHRTAS
LELLYRTVRR-LNE---------T-AEPQRT-FPA-LLDDLAAAT------G-ASG-GLI
CL----------------------GA------------------RP-------------G
--AL--AE----------SH------P---------S---------------GSLRRV--
------------C------------------------LC--------RSCA---------
------------------------------------------------------------
--------------------------------------DC-RAEAG---VRVL--ELRDD
AGV--------PH-------------RV-L------------------SV-PIAD-----
--QN--TR---------------FGVL-------------LLEF----------A-----
---------------------------------------------------QAASPE-AW
ARKLAEAVADHVGIAMRMQARHD----------AERRLALLEERSVIARELHDSLAQSLS
YLKIKTRRL----------------ETELAR--H------Q---E--------P------
----------------A-----------------AA---ALVGEIRAGL----NDAYSEL
RSLLNTFR-LRI-D-G-RGLEGALATAVAEQARL-----SG--IDMALEY------RLP-
A-G-AL-DAHEEVHVLHIVREAIANVARHSGARR--ARI-----------SL------DH
A-GA-QVV-VRVEDD------GSGL-----------P----D---E----AP--------
-----EGDHHGLAIMRERA-GELGGRLRL-ARAS--A-----------------------
-----------E----G--GTLVE-LRF------------VP------------------
---------RAAQAT------------------------QAT------------A-----
---------------------------------------------
>A0A3N7B7Q9
------------------------------------------------------------
------------------------------------------------------------
------------------------------------------------------------
----------------MV-----------------------------DW---------LR
------------------------------------------------------------
---------------------------------S--------------------------
---------------------------------------SLP------ARAGLA-V----
ILIAI--LA--------------------------LASSLSAGLIAWFSQGDAAAINTAG
SVRMETYHL-SW---------KL-----------AAG-----------------------
ARAD------------------------------------------------E-------
--I--AEV-----------SQ--------S-------LQR---RLDS-----QSLKAVL-
--------------------------E-DGPQS-ALL------QSYQQ-IQQRWNDEL--
---------RPA-------------VM------RG-------------------------
--------------D------------------------------------AA-------
-L-F------Q---AQ----A------PAFVEQLNRFVSLLQQQSEHKQGWQQAIQGLAL
FSTLIILLLGLYELQYGVVTPLQELVHATRRFRDGD----YQ-TR-V---NH----RS--
--D--------D-ELGQLALSFNAMAETIEASHR-------TLESQVQLKTLNLQQANAA
LELLYQSSSS-LAT---------R-LANAEG-LDE-LIRRFQKRLP-----G-LR--LSL
CL-Q---GHFLA------------PA------------------QQ--------------
--ML--AL----------HG------E---------H-----------------SRNV--
------------C----------------------------AIGD----CA---------
------------------------------------------------------------
--------------------------------------TCERAHVAPP------------
-----------------------------Q------------------VF-SISN-----
--QG--AE---------------LGEL-------------KAHF----------L-----
---------------------------------------------------DGHAPQ-DW
EQQLIQALANLIGTSLSLKRQRE----------QDHRLLLLDERTIIARELHDSLAQALS
YMKLQVSRM----------------QTLIR----------R---G------E-PV-----
----------------E---S-------------LA---SVTAELREGL----NNAYRQL
RELLTTFR-LQI-H-D-AGLVQELQDTAAEFSQR-----GE--FQVHLHV------DAL-
A-F-QL-SASEQIHLLQITREALSNCLRHAHAQN--AWLQL-RQV---------------
--GE-TVS-LSIDDD------GRGF-----------C----G---DV---D---------
-----KREHHGLTIMDERA-RSLHGHLDI-SP-R--E-----------------------
-----------P----Q--GTRVQ-LRF------------QP-------------E-FL-
-----------------------------GHSL------QGT--------------AP--
---------------------------------------------
>A0A3P2A422
------------------------------------------------------------
------------------------------------------------------------
------------------------------------------------------------
--------------MNL------------------------------------------S
------------------------------------------------------------
----AL--------------------------LPR-------------------------
---------------------------------------SLS------HRLKLL-T----
LLWLI--VA--------------------------LASIILTLLLSWRLEGGAAAINDAG
SLRMQTYHL-GL---------AV-----------NTR-----------------------
--L--------------PA-E-------------------------------R-------
--IH-AQ------------IR--------R-------FDH---TLAT-------L-----
-EHGD--------------PRRPLFLP-DN--A-DVS------RRLHH-LQHAWHGHI--
---------KP-------------LFE------RS------------AAQG---------
-----------SSVD----------------------------------ES---------
---------------T----L------AHFIAAIDGLTLAVEAVNTNHIKWLRFFQTALL
AMVVVSAAVTVLLLSAWIIRPLQTLQSGVQDVHDGR----FG-VQ-V---PV----SD--
--S--------S-EFAQVDSGFNQMSTRLQQLYH-------GLEQEVADKTRDLVHKNET
LQTLYFFSRF-LN----------Q-SQTAAE-AAAGFLEKIISIV------P-AQA-GSI
RL-V--------------------DF-----------------ERS------RLD-----
-L-I--AH----------HG-----LP---------PT--------------LQNAAA--
------------CR----------------------------ILDD-CLCGQ--------
---------SV------R--N-DQWQPII--------FD--------------KLP----
--------------------PLPHTE-----------AVCRQSGF---------------
--------------------------TH-LR-----------------IF-KIAC-----
--NG--QD---------------LGMMTL---------YFA-------------------
---------------------------------------------------EPYAFE-R-
TGELIEALCSQFGVALSHIRLIG----------ESRRLAVLQERNLMAQGLHDSIAQTLT
FLNLQVQML----------------ESAIA----------A---N------E-HA-----
----------------Q-----------------IK---ENLNFIKEGV----QECYEDV
RELLLNFR-TKI-T-R-KEFAEAVQTLAQRFEQQ-----TH--VAVSVRW-QG-------
DGQ-PL-SSEQELQFIFILQESLSNIRKHAQAQH--VAVDF-----------------DN
G--R-DFV-MTITDN------GRGFD----------T----R---R-----PL-------
-----ASSHVGLGIMRERA-RRIRAELDI-QS-H--P-----------------------
----------------N-RYTRIR-LTL-------------P-------------Q----
---------------------------------------SER--------------ILE-
---------------------------------------------
>A0A3P8IWV4
------------------------------------------------------------
------------------------------------------------------------
------------------------------------------------------------
----------------M-----------------------------------------LK
------------------------------------------------------------
---------------------------------RL-----FTPL----------------
---------------------------------------TLV------NQLALI-V----
LLSTA--IG--------------------------VTGIGISARLVHGVQGSAHAINKAG
SLRMQSYRL-LA---------AV-----------PLN-----------------------
ES------------------D-------------------------------S-------
------RL-----------ID--------E-------MTA---TVFS-----EELQNAA-
-------------------LRDGQ------------------QNQLKA-LQHYWQQEL--
---------SPG-------------MR------HA-------------QN----------
---------------------------------------------------QA-------
-T-V------A---TD----V------ASFVDRIDHLVTAFDHTTEQRIRHVVWIQRILA
CGMALLFLFTIVWLRARLLRPWKQLLEMARAISHRD----FT-QR-V---HI----SG--
--R--------D-EMATLGMALNNMSEELAESYS-------VLERRVQEKTAGLEQKNEI
LAFLWQANRR-LHS---------S-APLCER-ISP-VLNGLQGLT------L-LRD-IEV
RV-Y---DL---------------ED------------------ED------NHQ-----
--EF--AC----------------------------H-----------------SDLH--
------------C------------------------------DDK--GCY---------
------------------------------------------------------------
--------------------------------------LCPR------------------
----------------DLPPLPD-GGAT-L------------------KW-RLSD-----
--AH--NQ---------------YGIL-------------LATL----------P-----
---------------------------------------------------VGRHLS-HD
QQQLVDTLVEQLTSTLALDRHQE----------HQQQLIVMEERATIARELHDSIAQSLS
CMKMQVSCL----------------Q-MQG----------E---N----L---PE-----
----------------E-----------------SR---QLLGQIRNEL----NTSWAQL
RELLTTFR-LQL-T-E-PGLRPALGS------------------------------QLP-
------------------------------------------------------------
-----------------------GI-----------------------------------
------------------------------------------------------------
------------------------------------------------------------
------------------------------------------------------------
---------------------------------------------
>A0A3Q8WGF2
------------------------------------------------------------
------------------------------------------------------------
------------------------------------------------------------
----------------M------------------------------KL---------LQ
------------------------------------------------------------
---------------------------------R--------------------------
---------------------------------------SLV------ARIIAS-L----
LAISG--MA--------------------------FISITLTMAMSNSSRGDAAAINVAG
SLRMNAYQI-MG---------AL-----------QRL-----------------------
EYAPKKT----------SE-E-------------------------------Q-------
--L--EAL-----------IL--------R-------FDQ---RLHG-----TTLQQTI-
--------------------------P-RDDRH-ERR------RQLEK-LQNYWQHSL--
---------RPA-------------LE----------AP---------------------
-------AAA-TALD------------------------------------LD-------
-T-L------E---MM----I------VAMVSDIEVLVTYLEQSTEAKVRLLGMMQLLFL
ALIAIVVSIALYDVRHNLVVPLRQLMVLAREAAQRN----FK-PR-S---EL----RG--
--S--------D-ELALLGHTFNKMSAELATSYA-------ALEDKVSRKKQELERSNQA
LRVMHDASRS-LYG--------GG-NDLCSS-AAP-MLRELEKLL------D-IGP-IRL
SL-N---DPF--------------DQ------------------RE-------MP-----
--VL--ET----------HS------R---------T-----------------RPEY--
------------C----------------------------RDQE----CH---------
------------------------------------------------------------
--------------------------------------ACLIDP-----RPLEMVSNNQS
--------------------------QC-L------------------LL-PISV-----
--GD--TL---------------LGTL-------------EVWY----------H-----
---------------------------------------------------QER-LN-DS
TRRLLTMLADQLATAVYLQRRIE----------EQQHVTLINERTIIARELHDSLAQSLS
YLKMQVARL----------------ERMQQ----------K---D------A-TR-----
----------------E---M-------------QA---EVFDELRTGL----NSAYRQL
RELLTTFR-LKL-E-G-PGLQSALRQTIEEFSQR-----ME--ITVELDY------DVP-
P-Y-LL-NPNEEIHVLQIIREALANTHKHAQAHW--AGVTV---------HF------AD
A----RLL-VRIEDD------GIGL-----------E----D---D----SS--------
-----PPMHYGLVIIRDRT-TTLNGELSI-TN-R--P-----------------------
-----------T----G--GASIE-IAF------------TP-------------L-TA-
---------RL-------------------IQQ------Q----------------PVT-
------------------AASD-FHLGTGAP--------------
>A0A3S0ZM62
------------------------------------------------------------
------------------------------------------------------------
------------------------------------------------------------
-----------------M----------------------------------------VK
------------------------------------------------------------
---------------------------------R--------------------------
---------------------------------------PVS------TSLARA-F----
FYIAL--LS--------------------------FLTTGIALLTLASGLRDAEAINVAG
SMRMQSYRM-GY---------DL-----------QGD-----------------------
------------------R-A-------------------------------E-------
--LA-SH------------RR--------L-------YAQ---TLDS-----PVFHL-L-
-------------------D-RWY-VP-----R-DVR------DRYAA-LLQSWKTMD--
---ER--------------------LN------A--------------GD----------
---------------------------------------------------RV-------
-W-Y------Q---DN----I------VGYVTQIDRFVLALQHYSERKMMIVVVTSIIGS
ITIYILIFFTLRRIRRQVVVPLNKLMAACASIEKGR----FTHSR-L---DV----NL--
--P--------N-ELGLLAQTFSSMTDELQKLYR-------SLEDKVRQKTLRLQEVNRM
LKVLYNCSQA-MNV---------S-TIDRHC-FQQ-ILQIVRRYE------T-VGC-LEM
RV-G--------------------EN---------------------------------W
--RL--C-----------EG----------------Q------------------P----
--------------------------------------------DE----QT--------
--------------------A---------------------------------------
------------------------------------------------------------
-----------------------------WQ-----------------AL-PICL-----
--QD--VE---------------FGQL-----------RWQAST----------Q-----
----------------------------------------------------------QP
SAQLMESVANMLGCGLYFNQAQK----------HYQQLLLMEERATIARELHDSLAQVLS
YLNIQMTLL----------------KRAVA----------E---E------N-AQ-----
----------------A---R------------------QIITDFEQAL----SDAYRQL
RELLGTFR-LTL-Q-Q-ADLPAAMQEMIEPLRAQ-----TP--ATITIDC------RIP-
T-----------------------------QATA--ITVNC--------RTQ------PD
G----RHC-VDIRDD------GCGI----------------I---HQ---EE--------
-----PAGHYGLNIMQERA-ERLGGKLSI-GL-H--P-----------------------
-----------E----G--GTQVS-VCF------------ST------------------
---------------------------------------PTT--------------ARER
D-----------------KTNNLYPE-------------------
>A0A3T4IEF5
------------------------------------------------------------
------------------------------------------------------------
------------------------------------------------------------
----------------M-----------------------------------------LK
------------------------------------------------------------
---------------------------------RC-----LSPL----------------
---------------------------------------TLV------NQVALI-V----
LLSTA--IG--------------------------LAGMAVSGWLVQGVQGSAHAINKAG
SLRMQSYRL-LA---------AV-----------PLS-----------------------
EK------------------D-------------------------------K-------
------PL-----------IK--------E-------MEQ---TAFS-----AELTRAA-
-------------------ERDGQ------------------LAQLQG-LQDYWRNEL--
---------IPA-------------LI------RA-------------QN----------
---------------------------------------------------RE-------
-T-V------S---AD----V------SQFVAGLDQLVSGFDRTTEMRIETVVLVHRVMA
VFMALLLVFTIIWLRARLLQPWRQLLAMASAVSHRD----FT-QR-A---NT----SG--
--R--------N-EMAMLGTALNNMSAELAESYA-------VLEQRVQEKTAGLEHKNQI
LSFLWQANRR-LHS---------R-APLCER-LSP-VLNGLQNLT------L-LRD-IEL
RV-Y---DT---------------DD------------------EE------NHQ-----
--EF--TC----------------------------Q-----------------PDMT--
------------C------------------------------DDK--GCQ---------
------------------------------------------------------------
--------------------------------------LCPR------------------
----------------GVLPVGD-RGTT-L------------------KW-RLAD-----
--TH--TQ---------------YGIL-------------LATL----------P-----
---------------------------------------------------QGRHLS-HD
QQQLVDTLVEQLTATLALDRHQE----------RQQQLIVMEERATIARELHDSIAQSLS
CMKMQVSCL----------------Q-MQG----------D---A----L---PE-----
----------------S-----------------SR---ELLSQIRNEL----NASWVQL
RELLTTFR-LQL-T-E-PGLRPALEASCEEYSAK-----FG--FPVKLDY------QLP-
P-R-LV-PSHQAIHLLQIAREALSNALKHS------------------------------
------------------------------------------------------------
------------------------------------------------------------
------------------------------------------------------------
------------------------------------------------------------
---------------------------------------------
>A0A3T8T8R0
------------------------------------------------------------
------------------------------------------------------------
------------------------------------------------------------
----------------MI----------------------------------------VK
------------------------------------------------------------
---------------------------------R--------------------------
---------------------------------------PVS------ASLARA-F----
FYIVL--LS--------------------------ILSTGIALLTLASSLRDAEAINIAG
SLRMQSYRL-GY---------DL-----------QSG-----------------------
------------------S-P-------------------------------Q-------
--LN-AH------------RQ--------L-------FQQ---ALHS-----PVLTN-L-
-------------------N-VWY-VP-----E-AVK------TRYAH-LNANWLEMN--
---NR--------------------LS------K--------------GD----------
---------------------------------------------------LP-------
-W-Y------Q---AN----I------NNYVNQIDLFVLALQHYAERKMLLVVAISLAGG
IGIFTLVFFTLRRIRHQVVAPLNQLVTASQRIEHGQ----FDSPP-L---DT----NL--
--P--------N-ELGLLAKTFNQMSSELHKLYR-------SLEASVEEKTRDLHEAKRR
LEVLYQCSQA-LNT---------S-QIDVHC-FRH-ILQIVRDNE------A-AEY-LEL
NV-G--------------------EN---------------------------------W
--RI--S-----------EG----------------Q------------------P----
--------------------------------------------NP----EL--------
--------------------P---------------------------------------
------------------------------------------------------------
-----------------------------MQ-----------------IL-PVTM-----
--QE--TV---------------YGEL-----------HWQNSH----------V-----
----------------------------------------------------------SS
SEPLLNSVSSMLGRGLYFNQAQK----------HFQQLLLMEERATIARELHDSLAQVLS
YLRIQLTLL----------------KRSIP----------E---D------N-AT-----
----------------A---Q------------------SIMADFSQAL----NDAYRQL
RELLTTFR-LTL-Q-Q-ADLPSALREMLDTLQNQ-----TS--AKLTLDC------RLP-
T-L-AL-DAQMQVH----------------------------------------------
------------------------------------------------------------
------------------------------------------------------------
------------------------------------------------------------
------------------------------------------------------------
---------------------------------------------
>A0A411MIK1
------------------------------------------------------------
------------------------------------------------------------
------------------------------------------------------------
----------------MI-----------------------------GW---------LR
------------------------------------------------------------
---------------------------------S--------------------------
---------------------------------------SLP------ARAGLA-V----
ILIAV--LA--------------------------LASSLSAGLIAWFSQGDAAAINTAG
SVRMETYHL-AW---------KL-----------AAG-----------------------
AEPA------------------------------------------------E-------
--L--ERI-----------RD--------S-------LQQ---RLNS-----QALHAVL-
--------------------------E-DGKNR-ELQ------ASYQQ-LQDYWQQTL--
---------LPA-------------LQ------GG-------------------------
--------------D------------------------------------AA-------
-G-F------Q---AS----T------LPFVDQLNQFVSLLQQQSEHKQGWQQVIQGAAL
FTTMIVLLFGLYELQYNVISPLKELVDATQRFRRGE----FQ-TR-V---NH----QS--
--E--------D-ELGELATSFNAMAQTIEESHR-------TLETQVQHKTLNLQQANAA
LELLYQSSRS-LAT---------R-LANAEG-LDE-LIRRFQQRLP-----G-LR--LSL
CL-H---GQVQA------------PD------------------QQ--------------
--LL--AL----------HG------A---------D-----------------SRKI--
------------C----------------------------AVSD----CA---------
------------------------------------------------------------
--------------------------------------SCQRHQRGNH------------
-----------------------------H------------------AF-SISN-----
--QG--ST---------------LGEL-------------KAQF----------I-----
---------------------------------------------------DSHDPQ-AW
ETELIQALANLIGTSLSLKRQRE----------QDHRLVLLEERAIIARELHDSLAQALS
YMKLQVSRM----------------QTLMR----------R---G------E-PV-----
----------------A---T-------------LE---NVTAELREGL----NNAYRQL
RELLTTFR-LQI-H-D-AGLVQELKDTAEEFSRR-----GE--FQVHLHV------DSL-
A-F-EL-SASEQIHILQITREALSNCLRHAHAQN--AWLQL-RQH---------------
--GE-QVC-LSIEDD------GRGF-----------S----G---TH---D---------
-----LREHHGLNIMDERA-RSLRGQLHI-VG-R--E-----------------------
-----------P----Q--GTRVQ-MAF------------RP-------------E-FL-
-----------------------------GHLN------EGN--------------PV--
---------------------------------------------
>A0A417NFJ0
------------------------------------------------------------
------------------------------------MNGS--------------------
--------------------CNVHS-LEKP------------------------------
---------------KVN----------------------------------------LK
------------------------------------------------------------
---------------------------------KL-----LVTF----------------
--SH-----------------------------------SLF------WQISCF-L----
LVVTA--FA--------------------------FGALFLVLQISEDSTGKGSAINVSG
SLRMQSYVL-AL---------TV-----------ARS-----------------------
SEDTEVV----------RS-K-------------------------------D-------
--I--KAA-----------IA--------E-------FER---RLNL-----PGLTQAI-
--------------------------P-EESDN-ELR------KSYDL-ISSDFYSKI--
---------KPMAIE---------TIQ------QP-------------Q-K---------
---------------------------------------------------IH-------
-E-F------L---NT----V------PKFVSVIDTFVFDLEQDLESKSNFIHAGLIAFM
LLAFVLYFGVRYFLRHTLFEPLEDLANLASSVRNGD----FT-KS-S---TY----RK--
--H--------N-EIGTLSESMNFMIRDLSRMYS-------SLEEQVREKTADLNRQNKA
LNLLYGLKNV-L-----------GAELNRSV-LEK-ALDFCSENLEALS--------CAV
YL-R--------------------NDGD----------------KT--------------
-LRL--AA----------------------------------------------------
-----------------------------------------RFSHH--------------
------------------------------------------------------------
------------------------------------------------------------
---------------------------------------------------PIDPEEIRK
FFEGQNVS---------------FEKY----------NFFKKEVLGKGCTLVLVP-----
-------------------GAVGTTRLS-----------FAAIF-------CGEAPV-HI
DRELLRSIAREFALAINNSEKNV----------ESRRLILFEERSTIARELHDSIAQSLS
FSRIQITRL----------------DAALK----------N---K------S-DE-----
----------------A---E-------------VR---SILDELKLGV----ITAYQQL
RSVLTTFR-LKP-K-S-PDLRENILSSLDEFKER-----SG--IDYSVEN------QIQ-
S-F-EL-DAQSHVHLLHILREALTNVEKHSRASA--VEVTF-KPI-------------GE
Y----SFE-MRVSDN------GQGF----------------D-----L--KS--------
-----KKGHYGLEIMHERA-KVLGGELHV-EP-V-IP-----------------------
-----------H-------GTSVV-LRF------------NS-------------Q----
---------------------------------------KKA--------------VS--
---------------------------------------------
>A0A419AHN7
------------------------------------------------------------
------------------------------------------------------------
------------------------------------------------------------
-----------------M----------------------------------------VK
------------------------------------------------------------
---------------------------------R--------------------------
---------------------------------------PVS------TSLARA-F----
FYIAL--LS--------------------------FLTTGIALLTLASGLRDAEAINVAG
SMRMQSYRM-GY---------DL-----------QGD-----------------------
------------------R-A-------------------------------E-------
--LA-SH------------RR--------L-------YAQ---TLDS-----PVFHL-L-
-------------------D-RWY-VP-----R-DVR------DRYAA-LLQSWKTMD--
---ER--------------------LN------A--------------GD----------
---------------------------------------------------RV-------
-W-Y------Q---DN----I------VGYVTQIDRFVLALQHYSERKMMIVVVTSIIGS
ITIYILIFFTLRRIRRQVVVPLNKLMAACASIEKGR----FTHSR-L---DV----NL--
--P--------N-ELGLLAQTFSSMTDELQKLYR-------SLEDKVRQKTLRLQEVNRM
LKVLYNCSQA-MNV---------S-TIDRHC-FQQ-ILQIVRRYE------T-VGC-LEM
RV-G--------------------EN---------------------------------W
--RL--C-----------EG----------------Q------------------P----
--------------------------------------------DE----QT--------
--------------------A---------------------------------------
------------------------------------------------------------
-----------------------------WQ-----------------AL-PICL-----
--QD--VE---------------FGQL-----------RWQAST----------Q-----
----------------------------------------------------------QP
SAQLMESVANMLGCGLYFNQAQK----------HYQQLLLMEERATIARELHDSLAQVLS
YLNIQMTLL----------------KRAVA----------E---E------N-AQ-----
----------------A---R------------------QIITDFEQAL----SDAYRQL
RELLGTFR-LTL-Q-Q-ADLPAAMQEMIEPLRAQ-----TP--ATITIDC------RIP-
T-----------------------------QATA--ITVNC--------RTQ------PD
G----RHC-VDIRDD------GCGI----------------I---HQ---EE--------
-----PAGHYGLNIMQERA-ERLGGKLSI-GL-H--P-----------------------
-----------E----G--GTQVS-VCF------------ST------------------
---------------------------------------PTT--------------ARER
D-----------------KTNNLYPE-------------------
>A0A423DQY4
------------------------------------------------------------
------------------------------------------------------------
------------------------------------------------------------
----------------MI-----------------------------GW---------LR
------------------------------------------------------------
---------------------------------S--------------------------
---------------------------------------SLP------ARAGLA-V----
ILIAV--LA--------------------------LASSLSAGLIAWFSQGDAAAINTAG
SVRMETYHL-SW---------KL-----------AAA-----------------------
AEPA------------------------------------------------E-------
--L--ERI-----------RD--------S-------LQQ---RLNS-----PALQAVL-
--------------------------E-DGKNL-ELQ------ASYQR-LQDYWQHTL--
---------LPA-------------LQ------RG-------------------------
--------------D------------------------------------AA-------
-T-F------Q---AS----T------LPFVNQLNQFVSLLQRQSEHKQGWQQVIQGAAL
FTTMIVLLFGLYELQYNVITPLKELVDATQRFRRGE----FQ-AR-V---NH----QS--
--A--------D-ELGELATSFNAMAETIEQSHR-------TLESQVQQKTLNLQQANAA
LELLYQSSRS-LAT---------R-LANAEG-LDE-LIRRFQQRLP-----G-LR--LSL
CL-Q---GQLQA------------PA------------------QQ--------------
--LL--AL----------HG------A---------A-----------------SRKI--
------------C----------------------------ASSD----CA---------
------------------------------------------------------------
--------------------------------------SCQRHQRTLR------------
-----------------------------H------------------TF-SISN-----
--QG--ST---------------LGEL-------------KAHF----------I-----
---------------------------------------------------DGHEPQ-AW
ETELIQALANLIGTSLSLKRQRE----------QDHRLVLLEERAIIARELHDSLAQALS
YMKLQVSRM----------------QTLMR----------R---G------E-PV-----
----------------A---T-------------LE---NVTAELREGL----NNAYRQL
RELLTTFR-LQI-H-D-AGLVQELKDTAEEFSRR-----GE--FQVHLHV------DSL-
A-F-EL-SASEQIHILQITREALSNCLRHAHAQN--AWLQL-RQH---------------
--GE-QVC-LSIEDD------GRGF-----------S----A---TH---D---------
-----LREHHGLNIMDERA-RSLRGQLQI-VG-R--A-----------------------
-----------P----Q--GTRVQ-MEF------------RP-------------E-FL-
-----------------------------GHLN------EGN--------------PV--
---------------------------------------------
>A0A431I7M8
------------------------------------------------------------
------------------------------------MT-------LP-------------
--------------------------PL--------------------------------
----------------P-------------------------------P---------LR
------------------------------------------------------------
---------------------------------D--------------------------
---------------------------------------SLL------WRMGLL-L----
GGIAL--LA--------------------------LIGMSNALLTAVASAGDAAAINIAG
SLRMQSYRI-AT---------RL-----------GAA-----------------------
AG----------------P-A-------------------------------A-------
--V--RDE-----------LD--------E-------FER---RFTH-----PQLLHAI-
--------------------------P-ADAGD-ARR------LDYSA-LATQWRERL--
---------RPL-------------AL---------------------------------
-----ELGSG-AARP-------ER---------------------------LR-------
-T-A------L---AE----I------DDFVAGIDGFVGRLETHAEAKLTALRWVQGAIL
LATLLLAVLAWRSVRLRLLPPLRELLGLADRVRRGD----FI-GR-A---EH----VG--
--R--------D-ELGVLAQAFNAMAEDLSKMYA-------DLESRVEAQTHALRRSNRS
LELLYATTRR-LNE---------A-PPTAAT-LTA-VLAEVERYT------G-ARG-SSL
CL-V---DA---------------QS------------------LK-------LQ-----
--QK--I-------------------S---------T-----------HPD---FPER--
------------C----------------------------RKPD----CG---------
------------------------------------------------------------
--------------------------------------SCV------------------G
DGS--------SSEPAH-------LPQT-L------------------SV-PVQE-----
--LG--EY---------------YGVL-------------LLEA----------P-----
---------------------------------------------------GIGVDD-AT
QVQLLETVARHIASTLRATRQEV----------SKRRLALLEERNVIARELHDSLAQQLS
YLKIQVSRL----------------QSALP----------D---G------Q-P------
----------------A---A-------------VG---EILAELREGL----SSAYREL
RELLTT------------------------------------------------------
------------------------------------------------------------
------------------------------------------------------------
------------------------------------------------------------
------------------------------------------------------------
------------------------------------------------------------
---------------------------------------------
>A0A431KIE6
------------------------------------------------------------
------------------------------------------------------------
-----------------------MSLARS-------------------------------
----------------V-AG------------------PGPV----------------GT
------------------------------------------------------------
---------------------------------P--------------------------
---------------------------------------SVV------RRLGVW-I----
AAIAS--LA--------------------------AVSILASITVAELSSGEARAINLAG
SLRMQSYVI-GA---------AA-----------GRN-----------------------
DDPT------------------------------------------------H-------
--L--ATT-----------LA--------E-------FDT---RYRS-----ADLIRVI-
--------------------------P-SRPDD-PMR------LAYAK-VGETWQLRF--
---------RPV------------VER---------------------------------
-----SIGG---HSD------------------------------------DG-------
-E-V------R---SA----T------EDIVGQIDHLVALVEEGLEAKLQLLRIAQGISL
ILLLIVGASTVFQLKRHVVRPLEHLLTSARIVRRGD----FG-VR-I---PP----RE--
--P--------D-ELGQLGEAFNYMVEDLSQLYA-------QLENRVQEKTEELALSNQS
LRLLYRTTRA-LSE---------K-TATRET-LLQ-VLQEVDEVI------G-IRA-VAL
CL-K---KA---------------DY------------------TD-------IV-----
--PT--DG----------TT------A---------P------------AM---LEAL--
------------I----------------------------QAA----------------
------------------------------------------------------------
------------------------------------------------------------
-GN--------EADGQVRTHEDLAGHAPLI------------------SV-PLFD-----
--GT--VS---------------HGAM-------------LLAQ----------P-----
---------------------------------------------------TGQTLA-PW
QIELLETVGRHVGAALATSQRNE----------EQHRLALLDERSVIARELHDSLAQSLS
YLKIQVTRL----------------QTMLG----------R---A------P-TP-----
----------------E---P-------------VH---DVVRELRDGL----SEAYRQL
RELLTTFR-LRI-D-G-RGLPAAIDDAVRDFHRR-----TG--LTPLLDN------RLG-
G-I-AL-PPSREIHV---------------------------------------------
------------------------------------------------------------
------------------------------------------------------------
------------------------------------------------------------
------------------------------------------------------------
---------------------------------------------
>A0A431V3Z7
------------------------------------------------------------
------------------------------------------------------------
------------------------------------------------------------
----------------M------------------------------KL---------LQ
------------------------------------------------------------
---------------------------------R--------------------------
---------------------------------------SLV------ARIIAS-L----
LAISA--MA--------------------------LVSIAVTMSVAGSSQGDAAAINLAG
SLRMNSYQL-VA---------AL-----------QRF-----------------------
DRAPAPE----------RR-T-------------------------------Q-------
--V--ESI-----------AG--------R-------FAE---RLDS-----PELTDAL-
--------------------------P-GADDH-ELQ------AQYRR-LKTHWQDQL--
---------APR-------------VA----------TA---------------------
-------VDG-QTVA------------------------------------IA-------
-Q-L------N---RE----L------EGLVEEIDRLVTLLEQNSEAKIQLLSALQILFL
VLTAVVVAIALYDIRYNLVRPLHQLVVLAREAGRRN----FG-YR-T---RL----AG--
--S--------D-ELALLGRTLDTMASELGASYA-------ELEERVSRKKQELARSNAA
MQILHDGSRA-LYG--------GG-NDLCAS-AAP-MLRRLEDLL------G-IGP-IGL
SL-H---DPF--------------DQ------------------RE-------VP-----
--IL--AT----------HS------R---------S-----------------RPTY--
------------C----------------------------RDHD----CH---------
------------------------------------------------------------
--------------------------------------ACLIDP-----QPLELSESGDA
--------------------------EC-L------------------LL-PVSV-----
--GE--TL---------------LGTL-------------EVWY----------P-----
---------------------------------------------------TEAPIT-DS
TRRLLYALTDQLATAVYLQRRIE----------EEQQVTLMNERTIIARELHDSLAQSLS
YLKMQVARL----------------ERMQA----------K---E------V-PR-----
----------------E---T-------------QA---PVFDELRTGL----DSAYRQL
RELLTTFR-LRL-D-G-PGLQSALRQTTLEFGER-----LG--FPVELYF------DVP-
P-H-LL-NPNEEIHVLQVAREALANVHKHARAHW--ASVTV---------HF------AQ
A----RLW-MMIEDD------GIGL-----------E----D---D----SS--------
-----PPMHYGLVIMRDRA-ETLGGEFEV-RN-R--D-----------------------
-----------G----G--GTLVA-ITF------------TP-------------Q-TA-
---------RL-------------------IAQ------Q----------------PAE-
------------------QPVS-LQPANRDPAG------------
>A0A431WEF6
------------------------------------------------------------
------------------------------------------------------------
------------------------------------------------------------
----------------MIN-D-------EI---------------GDMK---------IK
QNLGESL-YIDDPT----------------------------------------------
--------------------------------SSS-------------------------
---------------------------------------SLV------ATAGQF-M----
AIIIT--LG--------------------------LFSMISSILVTESLSGDAEQINRAG
AMRMQAIRV-SR---------AN-----------LI------------------------
AQDA-------------SL-P---------------------------------------
-IL--SQE-----------IR--------V-------FEN---KLSH-----LFFGGIA-
--------------------------S-TIDNP-EVI------AQHQK-IVSVWESI---
---------KQS------------------------------------PQ----------
---------------------------------------------------TT-------
-S-V----------EE----F------DRFTVKIDKLVSLLQMESEKKLSLLRLIQGITL
FSILIVSAFVLFKLNRSLITPLKQLVRVAAEAGKGN----FN-IK-V---DH----IA--
--D--------N-ELGLLSRTIGHMSKQLESTYQ-------EFEDRVDKKTQELTQSNQS
LEVLYRAASN-LSNYEYHQI-------DQK------IIQELVQVL------G-FGK-VSI
VL-C---EKS--------------VN------------------NLVFYKA--RT-----
--NT--ID----------HQ------H---------------------------MDVH--
------------------------------------------------------------
------------------------------------------------------------
------------------------------------------------------------
------------------------------------------------QF-VLEK-----
--RG--RF---------------FGDI-------------VWQV----------P-----
---------------------------------------------------KHETPE-EW
QKQLLQAMADIVATAIELEQKKN----------SENRLLIAEERAVIARELHDSLAQSLS
FLKVQMSLL----------------TRKMQ----------K---G----L---PE-----
----------------E---Q-------------VN---ETINDIKQGL----NNAYLQL
RELLTTFR-LKL-D-D-PSLENALQGTVAEFAEK-----CQ--HGIELKF------EIP-
Q-N-YL-TANQEIHVLQIIRESLSNVHRHADASL--AGVNL---------IK------ED
D----KIK-LEIWDD------GKGL-----------P----T---NL---EQ--------
------QGHFGLGIMKERA-KSLNSVLNF-KP-N--S-----------------------
-----------P----T--GTKVL-LEF------------IH------------------
------------------------------------------------------------
---------------------------------------------
>A0A431WR04
------------------------------------------------------------
------------------------------------------------------------
------------------------------------------------------------
-----------------------------------------------MK---------IK
QNLGESL-YIDEPT----------------------------------------------
--------------------------------SSS-------------------------
---------------------------------------SLV------ASAGQF-M----
AIIIT--LG--------------------------LVSMISSILVTESLSGDAERINRAG
SMRMQAIRV-SR---------AN-----------LI------------------------
VQDD-------------SR-P---------------------------------------
-IL--SQE-----------IQ--------V-------FEN---KLSH-----LFFGGIA-
--------------------------S-TIDDP-EVI------AQHQK-ILSSWDDI---
---------KQS------------------------------------PQ----------
---------------------------------------------------TT-------
-S-V----------ED----F------DRFTVKIDKLVNLLQMESEKKLSLLRLIQGITL
FSILIVSALVLFKLNRSLIIPLKQLVRVASEAGKGN----FN-IK-I---DH----IA--
--D--------N-ELGLLSRTIAHMSKQLENTYQ-------EFEDRVDKKTQELTQSNQS
LEVLYRAASN-LSNYEYHQI-------DQK------IIQELVQVL------G-YGK-VSI
VL-C---EKS--------------IN------------------NLTFYKA--KT-----
--NT--ID----------HQ------Y---------------------------MDVH--
------------------------------------------------------------
------------------------------------------------------------
------------------------------------------------------------
------------------------------------------------QF-VLEK-----
--RG--RF---------------FGDI-------------VWQV----------P-----
---------------------------------------------------KHETPE-DW
QKQLLQAMADIVATAIELEQKKN----------TENRLLIAEERAVIARELHDSLAQSLS
FLKVQMSLL----------------TRKMQ----------K---G----L---PE-----
----------------E---Q-------------VN---ETINDIKQGL----NHAYLQL
RELLTTFR-LKL-D-D-PSLENALQGTVAEFAEK-----CQ--HAIELKF------EIP-
Q-N-YL-TANQEIHVLQIIRESLSNVHRHAEASL--AGVNL---------IK------ED
D----KIK-LAIWDN------GRGL-----------P----S---NL---EQ--------
------QGHFGLGIMKERA-KSLNSVLAF-EP-N--S-----------------------
-----------P----N--GTKVL-LEF------------IH------------------
------------------------------------------------------------
---------------------------------------------
>A0A446AUU3
------------------------------------------------------------
------------------------------------------------------------
------------------------------------------------------------
----------------MI-----------------------------GW---------LR
------------------------------------------------------------
---------------------------------S--------------------------
---------------------------------------SLP------ARAGLA-V----
ILIAV--LA--------------------------LASSLSAGLIAWFSQGDAAAINTAG
SVRMETYHL-SW---------KL-----------AAG-----------------------
AEPV------------------------------------------------E-------
--L--ERI-----------RD--------S-------LQQ---RLNS-----PALEAVL-
--------------------------E-DGKNL-ELQ------ASYQQ-LQDYWQQTL--
---------LPA-------------LQ------RG-------------------------
--------------D------------------------------------AA-------
-G-F------Q---AS----T------LPFVNQLNQFVSLLQRQSEHKQGWQQVIQGAAL
FTTMIVLLFGLYELQYNVITPLKELVDATQRFRRGE----FQ-AR-V---NH----QS--
--E--------D-ELGELATSFNAMAETIEQSHR-------TLETQVQHKTLNLQQANAA
LELLYQSSRS-LAT---------R-LANAEG-LDE-LIRRFQQRLP-----G-LR--LSL
CL-Q---GQLQA------------PA------------------QQ--------------
--LL--AL----------HG------A---------D-----------------SRKI--
------------C----------------------------ASSD----CA---------
------------------------------------------------------------
--------------------------------------SCQRHQRTNR------------
-----------------------------H------------------TF-SISN-----
--QG--ST---------------LGEL-------------KAHF----------I-----
---------------------------------------------------DGHEPQ-AW
ETELIQALANLIGTSLSLKRQRE----------QDHRLVLLEERAIIARELHDSLAQALS
YMKLQVSRM----------------QTLMR----------R---G------E-PV-----
----------------A---T-------------LE---NVTAELREGL----NNAYRQL
RELLTTFR-LQI-H-D-AGLVQELKDTAEEFSRR-----GE--FQVHLHV------DSL-
A-F-EL-SASEQIHILQITREALSNCLRHAHAQN--AWLQL-RQH---------------
--GE-NVC-LSIEDD------GRGF-----------S----G---TH---D---------
-----LREHHGLNIMDERA-RSLRGQLQI-VG-R--E-----------------------
-----------P----Q--GTRVQ-MEF------------RP-------------E-FL-
-----------------------------GHLT------EGN--------------PV--
---------------------------------------------
>A0A447L3I1
------------------------------------------------------------
------------------------------------------------------------
------------------------------------------------------------
----------------M-----------------------------------------LK
------------------------------------------------------------
---------------------------------RL-----FTPL----------------
---------------------------------------TLV------NQLALI-V----
LLATI--IG--------------------------VAGMAISARLVHGVQGSAHAINKAG
SLRMQSYRL-LA---------AI-----------PLT-----------------------
AN------------------D-------------------------------Q-------
------KL-----------FN--------D-------MTA---TVFS-----PELQYSA-
-------------------RRDGQ------------------EVQLKA-LQQYWQLSL--
---------GPG-------------MK------QA-------------VR----------
---------------------------------------------------QS-------
-D-V------A---QD----V------ADFVDRIDQLVTAFDHTTEQRIERVVWIHRILA
IGMALLLIFTIIWLRARLLRPWKQLLGMARAVSQRD----FT-QR-A---HI----SG--
--R--------N-EMATLGMALNNMSEELAESYA-------VLERRVQEKTAGLEQKNEI
LAFLWQANRR-LHS---------S-APLCER-ISP-VLNGLQGLT------L-LRD-IEV
RV-Y---DL---------------ED------------------ED------NHQ-----
--EF--AC----------------------------H-----------------SDIE--
------------C------------------------------DDK--GCY---------
------------------------------------------------------------
--------------------------------------LCPR------------------
----------------DLPPLPD-GGTT-L------------------KW-RLSD-----
--AH--NQ---------------YGIL-------------LATL----------P-----
---------------------------------------------------VGRHLS-HD
QQQLVDTLVEQLTSTLALDRHQE----------KQQQLIVMEERATIARELHDSIAQSLS
CMKMQVSCL----------------Q-MQG----------D---S----L---PD-----
----------------E-----------------SR---LLLGQIRNEL----NTSWAQL
RELLTTFR-LQL-T-E-AGLRPALEASCQEYSAH-----FG--FTVQLDY------QLP-
P-R-FV-PSHQAIHLLQIAREALSNALKHANATE--VI----------------------
------------------------------------------------------------
---------------RDRV-TTR-------------------------------------
------------------------------------------------------------
------------------------------------------------------------
---------------------------------------------
>A0A447M0T8
------------------------------------------------------------
------------------------------------------------------------
------------------------------------------------------------
----------------MT----------------------------------------VK
------------------------------------------------------------
---------------------------------R--------------------------
---------------------------------------PVS------ASLAKA-F----
FYIVL--LS--------------------------ILSTGSALLTLTSSLRDAEAINIAG
SLRMQSYRL-GY---------DL-----------QSR-----------------------
------------------S-P-------------------------------Q-------
--IN-AH------------RQ--------L-------FQH---ALNS-----PVLQN-L-
-------------------N-AWY-VP-----Q-AVK------NRYAH-LHANWLEMN--
---TR--------------------LQ------N--------------GD----------
---------------------------------------------------IT-------
-W-Y------Q---AN----I------NSYVDQIDLFVLALQHYAERKVMLVVAISLAGG
IGIFTLVFFTLRRIRQQVVRPLNQLVTASQRIEHGQ----FDLLP-L---DT----SL--
--P--------N-ELGLLAKTFSQMSSELHKLYR-------SLEASVEEKTHDLHEAHRR
LEVLYQCSQA-LNT---------S-QIDVHC-FRH-ILQIVREHD------A-AWY-LEL
TV-G--------------------DN---------------------------------W
--RI--S-----------EG----------------M------------------Q----
--------------------------------------------SP----DL--------
--------------------P---------------------------------------
------------------------------------------------------------
-----------------------------VQ-----------------IL-PVTM-----
--QD--TV---------------YGEL-----------RWQSPN----------T-----
----------------------------------------------------------HA
STPLLNSVSTMLGRGLYFNQAQK----------HFQQLLLMEERATIARELHDSLAQVLS
YLRIQLTLL----------------KRAIP----------E---D------N-AC-----
----------------A---Q------------------SIMADFSRAL----NDAYRQL
RELLTTFR-LTL-Q-Q-ADLPCALHEMLEDLQSQ-----TP--AKLTLDC------RLP-
T-L-AL-DAQMQVHLLQIVREAVLNAIKHANATE--IAVSC--------VTA------PD
G----DHT-VYIR-----------------------------------------------
------------------------------------------------------------
------------------------------------------------------------
------------------------------------------------------------
---------------------------------------------
>A0A448TUU2
------------------------------------------------------------
------------------------------------------------------------
------------------------------------------------------------
----------------MI----------------------------------------RR
------------------------------------------------------------
---------------------------------T--------------------------
---------------------------------------SIA------VKIGTY-L----
LLILL--LA--------------------------GIMTSVGMLIIASHRSDAELINTTG
SLRTQAYQL-LY---------AM-----------EHE-----------------------
-----------------NK-Q-------------------------------D-------
--VQ-LK------------ML--------L-------HSS---TLSA-----TILTD-L-
-------------------DRQYF-VP-----R-KIK------VGYQE-IIKSWTQMK--
---QY--------------------AY------E--------------SN----------
---------------------------------------------------YR-------
-L-Y------R---SD----L------KSYVNQIDNFVLLLQKYMDRRNEIIVHFLLGMV
VIIIFIVSYLIFFLYQRVTKPLKMLMLASSQIQIGQ----FENIL-V---ET----SE--
--D--------N-EIGHLGCAFTQMSNTLKQLYV-------KLEGRMNEKTEKLAKVNRR
LTTLYECSQI-LTG---------K-KLSYPL-LLE-VLRKIFDCE------N-FMY-LKL
EI-K--------------------NQ-------------------------------PSW
--NV--E-----------LG----------------E------------------K----
--------------------------------------------KE----LL--------
--------------------A---------------------------------------
------------------------------------------------------------
-----------------------------MQ-----------------QE-KLVI-----
--DD--YV---------------LGTS-----------YWQS-L----------T-----
----------------------------------------------------------RT
DERMIKNATQMIARALYYYEVQK----------QQEYLLILEERSIIARELHDSLAQVLS
FLKIQLSLL----------------KRSLS----------K---E------E-NI-----
----------------S---A---G---------TM---TIVNDFEDAL----VSAYSQL
RELLATFR-LTI-Q-E-ANLKTTLVEVVNSLQSQ-----TN--IVMDVDC------DLP-
T-E-VF-SAQDLIHILQIIREAILNAIKHSNAKH--LDVIA--------HIN------ED
G----EYE-ILVKDD------GVGI----------------K---SL---DE--------
-----PTGHYGLNIMTERA-NRLGARLSI-LN-N--------------------------
----------------Q--GTEIR-LIF------------KA------------------
------------------------------------------------------------
------------------NRKHI----------------------
>A0A485JBS6
------------------------------------------------------------
------------------------------------------------------------
------------------------------------------------------------
----------------MI----------------------------------------VK
------------------------------------------------------------
---------------------------------R--------------------------
---------------------------------------PVS------ASLARA-F----
FYIVL--LS--------------------------ILSTGIALLTLASSLRDAEAINIAG
SLRMQSYRL-GY---------DL-----------QSG-----------------------
------------------S-P-------------------------------Q-------
--LN-AH------------RQ--------L-------FQQ---ALHS-----PVLTN-L-
-------------------N-VWY-VP-----E-AVK------TRYAH-LNANWLEMN--
---NR--------------------LS------K--------------GD----------
---------------------------------------------------LP-------
-W-Y------Q---AN----I------NNYVNQIDLFVLALQHYAERKMLLVVAISLAGG
IGIFTLVFFTLRRIRHQVVAPLNQLVTASQRIEHGQ----FDSPP-L---DT----SL--
--P--------N-ELGLLAKTFNQMSSELHKLYR-------SLEASVEEKTRDLHEAKRR
LEVLYQCSQA-LNT---------S-QIDVHC-FRH-ILQIVRDNE------A-AEY-LEL
NV-G--------------------EN---------------------------------W
--RI--S-----------EG----------------Q------------------P----
--------------------------------------------NP----EL--------
--------------------P---------------------------------------
------------------------------------------------------------
-----------------------------MQ-----------------IL-PVTM-----
--QE--TV---------------YGEL-----------HWQNSH----------V-----
----------------------------------------------------------SS
SEPLLNSVSSMLGRGLYFNQAQK----------HFQQLLLMEERATIARELHDSLAQVLS
YLRIQLTLL----------------KRSIP----------E---D------N-TT-----
----------------A---Q------------------SIMADFSQAL----NDAYRQL
RELLTTFR-LTL-Q-Q-ADLPPR-------------------------------------
------------------------------------------------------------
------------------------------------------------------------
------------------------------------------------------------
------------------------------------------------------------
------------------------------------------------------------
---------------------------------------------
>A0A496JY81
------------------------------------------------------------
------------------------------------------------------------
------------------------------------------------------------
------------------------------------------------------------
------------------------------------------------------------
------------------------------------------------------------
------------------------------------------------------------
-----------------------------------MGSIILTLLLSWRLEGSAAAINDAG
RLRMQTYRL-GL---------ML-----------RNG-----------------------
--N--------------AA-A-------------------------------D-------
--VH-KR------------VA--------E-------FDA---TLQD-------L-----
-KQGN--------------PARPLFLP-DT--P-LVH------QHLNT-LQSQW-QDV--
---------RS-------------MVL------AA------------AGSE---------
-----------TQVD----------------------------------EK---------
---------------R----L------QAFVDTIDDLVSTVEEVNARHTYWLRLFQSCLM
SMVLLGACVMVVLLYLWIIRPLDDLQTGVKAIHDGK----LG-VQ-V---PV----DN--
--L--------T-EFAQLDQGFNQMSSRLQQLYA-------HLEQEVAEKTHDLASKNYT
LETLYFFSRF-LS----------Q-AHVSGE-ACEMFLQKVMALV------P-AKA-GSI
RL-L--------------------DF-----------------KRR------RMD-----
-L-I--SH----------IG-----LP---------ET--------------LQTADA--
------------CR----------------------------QLDD-CLCGQ--------
---------SV------C--Q-GNWQPIH--------FH--------------DYP----
--------------------LVDESV-----------TNCKKAGF---------------
--------------------------HH-LQ-----------------VF-KICY-----
--SG--QE---------------LGMMTL---------YFE-------------------
---------------------------------------------------QDCAPN-MV
STDLLDALCNQLGLVLTNIRLAD----------ESRQLAVLQERNLMAQGLHDSIAQTLT
FLNLQAQML----------------ESALS----------E---G------K-QD-----
----------------Q-----------------VT---ENLQFIKEGV----QECYEDV
RELLLNFR-TKI-S-R-KEFAEAVQTLVDRFEQQ-----TQ--VPVTLNW-QG-------
DGP-DL-NSEQQLQFIFILQESLSNIRKHAHAQN--VVITF-----------------DN
R--Q-DFI-MTITDD------GLGFD----------P----T---KL---AEQ-------
-----SGSHVGLNIMRERA-LRIHARLEL-DS-S--A-----------------------
-----------G----G-GHTRIC-LTL-------------P-------------Q----
---------------------------------------QER--------------ILI-
---------------------------------------------
>A0A498C0D0
------------------------------------------------------------
------------------------------------MR-------IML------------
------------------------------------------------------------
----------------L----------------------------GGKR---------RR
------------------------------------------------------------
---------------------------------L--------------------------
---------------------------------------SLA------GSLFAV-L----
LAVAA--AS--------------------------MFGMFYSAFVANTAQHDAAAINVAG
SLRMQSYRI-AT---------HL-----------LD------------------------
-GRERGG---------------------------------------------RT------
--L--ADE-----------VA--------A-------FEE---RLHS-----EELLRPI-
--------------------------S-GRADD-EVR------IAWEN-VLQRWEQDL--
---------KPI-------------IA------D--------------------------
-----NPSPE-DVEA---------------------------------------------
-------Y--V---VR----V------DRFVETVDDLVVAAQHAAEDRMLGMQVAHGLGI
ALLTGLVFFGLYRLQTRLALPLRELTRTADRLNRGD----LE-AR-A---RI----DS--
--R--------D-ELGIYARTFNRMADSLIEMQR-------GLEFRVDEKTAELRRRNSA
LELIYNATRD-LSA---------G-AMEPSH-LKA-MLETLERVT------E-LGP-LTL
CF-S---QPG--------------AR------------------QA-------FE-----
--TL--TT----------DK------G---------A-----------------RPGF--
------------C----------------------------TAPL----CE---------
------------------------------------------------------------
--------------------------------------NCL-------------RAGVQG
SSS--------QVASGV------------L------------------SL-PLEN-----
--RG--VR---------------YGTL-------------LVAH----------R-----
---------------------------------------------------PGSQPT-GW
QLRLAETVAGHIAAARARERDLD----------SEHRIMLMEERAVIARELHDSLAQALS
YMKIQVARM----------------QAISR----------Q---H------E-TA-----
----------------P---Q-------------MA---PVLSELREGL----NSAYQQL
RELLTTFR-LGM-D-S-PGLEAGLTKAVREFSER-----GG--IGIRLDY------RLS-
H-W-PL-NANEEIHLLQIAREALANVINHSGATS--ADVVV---------AP------GE
N-ND--VV-LEVLDN------GMGID----------T----S---Q----EQ--------
-----RAHHYGTSIMRERA-EGLGGILRL-GN-R--A-----------------------
-----------G----G--GARVM-LTF------------RP-------------E-SM-
---------S------------------RVSEF------E----------------NEQI
QNG------------------------------------------
>A0A4P6H599
------------------------------------------------------------
------------------------------------------------------------
------------------------------------------------------------
----------------MI-----------------------------RW---------LR
------------------------------------------------------------
---------------------------------S--------------------------
---------------------------------------SLP------ARAGLA-V----
ILIAV--LA--------------------------LASSLSAGLIAWFSQGDAAAINTAG
SVRMETYHL-SW---------KL-----------AAG-----------------------
ATGE------------------------------------------------E-------
--I--IAI-----------TD--------S-------LQT---RLTS-----QSLKAVL-
--------------------------E-DGPTA-ALQ------ISYGQ-IQQHWNEDL--
---------RPA-------------LE------RG-------------------------
--------------D------------------------------------AA-------
-Y-F------Q---VQ----A------LPFIEQLNQFVNLLQRQSEQKQGWQQVIQGLAL
FTTLFVLLIGLYELQYGVVMPLKELVDATQRFRRGD----FK-VR-V---NH----QS--
--Q--------D-ELGQLAMSFNAMAETIEDSHR-------TLESQVQQKTLNLQQANAA
LELLYQSSRS-LAT---------R-LANAEG-LDE-LIRRFQQRLP-----G-LR--LSL
CL-Q---GQLQA------------PA------------------QQ--------------
--LL--AL----------HG------A---------N-----------------IREV--
------------C----------------------------ASSD----CA---------
------------------------------------------------------------
--------------------------------------TCQKHHKASP------------
-----------------------------Q------------------TF-SISN-----
--QG--SE---------------LGEL-------------KAHF----------V-----
---------------------------------------------------DGHPTQ-AW
ETQLIQALANLIGTSLSLKRQRE----------QDHRLLLLDERTIIARELHDSLAQALS
YMKLQVSRL----------------QTLMR----------R---G------E-PV-----
----------------E---T-------------LE---NVTAELREGL----NNAYRQL
RELLTTFR-LQI-H-D-AGLVQELKDTAEEFSRR-----GE--FQVHLHV------DAL-
A-F-QL-SASEQIHILQITREALSNCLRHAHAQN--AWLQL-RQD---------------
--GE-TVR-LIVEDD------GRGF-----------S----G---NV---D---------
-----QREHHGLKIMDERA-RSLRGQLEI-GS-R--E-----------------------
-----------P----Q--GTLVQ-LEF------------HP-------------E-FL-
-----------------------------GQQT------EGS--------------VT--
---------------------------------------------
>A0A4P9E0H0
------------------------------------------------------------
------------------------------------MR----------------------
------------------------------------------------------------
----------------IF-----------------------------HW---------FR
------------------------------------------------------------
---------------------------------G--------------------------
---------------------------------------SLP------ARAGVA-V----
LLIGT--LA--------------------------LGSAVSAGLIAWLSEDDAAAINTAG
SLRMSVYKL-SW---------RL-----------QAG-----------------------
TDNA------------------------------------------------E-------
--I--QRQ-----------GD--------N-------FRH---RLES-----INLTRIL-
--------------------------R-SDQQS-PLN------QAYAG-LRERWHNQL--
---------APA-------------LE------RG-------------------------
--------------D------------------------------------VA-------
-V-F------H---AN----A------DDFVEQLNQFVLLLQRQSERKQSWQLAIQGTAL
FVTVMVLMVGMYSLQSSVLSPLQELVRATERFRAGD----LS-AR-V---QY----RS--
--E--------D-ELGHMANSFNAMAEALEQSHH-------TLESRVAQKTAHLAQANAA
LQLLYQGSRS-LAS---------G-PASAES-LDK-LIDSFQNRLP-----G-LR--LTL
CL-H---GDPRE------------PA------------------EQ--------------
--LI--AL----------HG------S---------E-----------------LREI--
------------C----------------------------SPGD----CA---------
------------------------------------------------------------
--------------------------------------TCTLHQRRNI------------
-----------------------------V------------------AS-PVVN-----
--QG--SE---------------LGEL-------------RAAF----------A-----
---------------------------------------------------DGRPPQ-QW
ELELIEALANLIGTALSLERRRE----------QDHRLLLFEERAIIARELHDSLAQALS
YMKLQVSRL----------------QTLMH----------R---G------E-PP-----
----------------E---Q-------------LE---KVTEEIRDGL----NNAYRQL
RELLTTFR-LKI-Q-E-GGLRKALDDTAREFSER-----GQ--FPVQLNV------KTL-
P-F-GL-SASEQIHLLQIAREALSNCARHSGASH--VWLTV-QQI---------------
--GS-EVE-MLIEDD------GCGV-----------S----L---DF---D---------
-----PRLHHGLTIMLERA-RNLHGRLHI-EQ-R--E-----------------------
-----------P----N--GTRVQ-LNF------------AP-------------Q-FL-
-----------------------------GRDL------ERD--------------TA--
---------------------------------------------
>A0A4R2L519
------------------------------------------------------------
------------------------------------MG-------AGG------------
-----------------------ERVAG--------------------------------
----------------P-------------------------------G---------LR
------------------------------------------------------------
---------------------------------D--------------------------
---------------------------------------SLM------LRMGVL-L----
GGIAL--FA--------------------------VIGMGSSLTIAEAGRGDAAAINLAG
SLRMQSYRI-AT---------QV-----------AQV-----------------------
RA----------------G-V-------------------------------A-------
--P--PAR-----------VDEAG----AE-------FER---RLGS-----RVLDRAA-
------------------------------GED-ARR------DLLAQ-VRGHWQSAI--
---------RPL-------------LP---------------------------------
-----VAATD-A---------GAR---------------------------GD-------
-G-F------L---ER----V------DAYVADIDRLVTALEQGAEAKLVWLRWLQALAL
GACAILAALAWREVHRCVLPPLRDLLALAQRVRGGD----FS-RR-A---AY----TG--
--A--------D-ELGVLGQAFNAMAGDLAKLYA-------DLETRVREQTRALRQSNRS
LQLLYDTARR-LGA---------G-PPAAAT-LRP-LLGEAVRST------G-AAA-AAL
HL-E---PE---------------AA------------------AA-------L------
------------------------------------D-----------EID---GRGG--
------------A----------------------------TAPD---------------
------------------------------------------------------------
---------------------------------------CI------------------A
ADP--------ERPPRS-------DAAT-L------------------RI-EVAD-----
--QG--RR---------------YGVL-------------EIER----------A-----
---------------------------------------------------ADGAPG-PE
HQRLLETVAQHIAACLHARQRDL----------SQRRLALLEERNVIARELHDSLAQSLS
YLKIQVSRL----------------QSALP----------A---G------Q-P------
----------------A---Q-------------VT---DILGELREGL----GSAYREL
RELLVTFR-IAM-P-E-TGLETALARALAEFGSR-----GG--LAIELDF------APG-
A-Q-AL-SPHQEIHVLQIVREALSNIVHHARARH--ARVSL---------AR------C-
--GAR-IR-VHIDDD------GVGL-----------G----D---N----PG--------
-----RERHYGLTIMRERA-RSLGGEIAF-LN-R--D-----------------------
-----------G----G--GCRVE-LGF-------------P-------------A-SA-
---------AAPSDG---------------GSS------------------------P--
---------------------------------------------
>A0A4R2MZS5
------------------------------------------------------------
------------------------------------------------------------
------------------------------------------------------------
------------------------------------------------------------
------------------------------------------------------------
------------------------------------------------------------
------------------------------------------------------------
---------------------------------------------MLGNKSDAELINIAG
SLRMQSYRL-IY---------EM-----------DYA-----------------------
------------------P-D-------------------------------Q-------
--ID-IN------------LK--------K-------YRL---SLHS-----SALNE-I-
-------------------NTKFF-IS-----D-EAK------VAYKN-LIKRWELME--
---HY--------------------VY------S--------------NN----------
---------------------------------------------------GQ-------
-A-Y------R---QN----I------HNYVDQVDKFVSILQYVAEKKLYIAIVCIFISM
LSIIAMVSYVIWFTKKEVVSPLEKLALASTQVQIGQ----FNHLP-L---DI----HK--
--N--------N-EIGRLSEVFTQMSSELQKLYA-------KLEEKVNEKTIKLRQVNHS
LTMLYHCSQL-ATT---------S-SISPKL-LQQ-ILKQVLINE------H-LRY-IEL
IV-H--------------------GA-------------------------------EHW
--NI--Q-----------LG----------------E------------------K----
--------------------------------------------QD----HF--------
--------------------S---------------------------------------
------------------------------------------------------------
-----------------------------CQ-----------------QT-LLTI-----
--EG--QE---------------LGVI-----------AWQAGL----------P-----
----------------------------------------------------------CP
DLRTMHSVSQMLSRTLYFYNMQR----------QQQHLLLMEERSIIARELHDSLAQVLS
YLKIQLKLL----------------KHTIN----------K---N------N-LE-----
----------------Y---KDKEN---------SL---LIIHDFEQAL----TAGYQQL
RELLATFR-LNV-Q-E-ANLQIALEQVIDSLRNQ-----TD--IKMKVHC------ALP-
S-Q-TF-SAQQLVHVLQIVREATLNAIKHSQASL--IEVVA--------DIN------DD
G----EYQ-LLVRDN------GIGI----------------S---SL---EE--------
-----PEGHYGLNIMQERA-QKLNAKLMI-KR-R--D-----------------------
-----------I----G--GTEVQ-MVF------------PI------------------
------------------------------------------------------------
------------------TLQ------------------------
>A0A4R3I7M4
------------------------------------------------------------
------------------------------------------------------------
------------------------------------------------------------
----------------M-----------------------------------------LK
------------------------------------------------------------
-------------------------------MTRH-------------------------
---------------------------------------PIA------YSLVFG-F----
VLLAT--LS--------------------------LSAILHSLFMTSVLSGDAGAINIAG
SLRMQSYRI-AY---------EL-----------KRSA----------------------
-----------------NP-T-------------------------------S-------
--I--AAL-----------IV--------E-------FDQ---KLDT-----LI---TI-
-------------------T-----SKHVKQNQ-QLI------EELEG-IQLSFENMK--
QL-AY---SNPE----------------------------T-------------------
------------------------------------------------------------
---Y------H---RN----V------DGFVSQVDAFVESYEHWAEAKVSALHRQQIGAS
VFTLFIALIFTALIYCRLVVPLQKLTNTVIKLGKGD----TS-AR-V---PP----AY--
--K--------D-ELGQLATTLNRMAEEISQYQT-------QLENKIIAQTKELSRNNQI
LEFLFNLSKR-LSAF----------SPDITG-IKQHTTDALSEIC---------------
------------------------HE------------------KT-----------LYW
--QTNEPK---------PRS------A---------TF----------------------
----------------------------------YW-----------VHIA---------
------------------------------------------------------------
------------------------------------------------------------
------------------------------------------------------------
--SD-------------------HSYL--------VC-----------------------
--------------------------------------------------DSAVVIE-PW
KKQIFETIGDLFENAYRRSETLG----------NEKRIALHEERNAIARELHDSLAQNLS
YLKIQVVRF----------------AKQKE----------M---G------A-DS-----
----------------D---T-------------LN---ATLQELREGL----NSSYRKL
RELLVTFR-TQH-E-E-LSFEQGLQNILDDFNRQSGN--LS--ISLHMDE------CWP-
--G-DL-DAHEEVHCLHIIREALTNVFKHASATR--IQVRL--------K-C------NA
E----QLK-ILICDN------GIGFM---------------P---EPN------------
-----KPEHYGLTIMAERA-QRIGGSMTY-GKCE--------------------------
-----------E---LG--GACVK-LEFNK----------KK------------ST----
---------------------------------------GATHG----------------
---------------------------------------------
>A0A4R7YK27
------------------------------------------------------------
------------------------------------------------------------
------------------------------------------------------------
----------------M------------------------------KL---------LQ
------------------------------------------------------------
---------------------------------R--------------------------
---------------------------------------SLV------ARIIAS-L----
LAISG--MA--------------------------LISITLTMAMSNSSRGDAAAINVAG
SLRMNAYQI-MG---------AL-----------QRL-----------------------
EYAPEET----------SA-E-------------------------------Q-------
--L--EGL-----------IS--------S-------FDQ---RLYG-----TTLQQTI-
--------------------------P-IDDRH-ERR------RQLEK-LQIYWQHTL--
---------RPA-------------LE----------AP---------------------
-------SPA-TALD------------------------------------LD-------
-T-L------E---MM----I------VAMVNDIEVLVTYLEESTEAKVRLLGMMQVLFL
VLIAIVVSIALYDVRFNLVVPLRQLMVLAREAAQRN----FK-PR-S---EL----RG--
--S--------D-ELALLGHTFNKMSAELATSYA-------ALEDKVSRKKQELERSNQA
LRVMHDASRS-LYG--------GG-NDLCSS-AAP-MLRELEKLL------D-IGP-IRL
SL-N---DPF--------------DQ------------------RE-------MP-----
--VL--ET----------HS------R---------T-----------------RPEY--
------------C----------------------------RDQE----CH---------
------------------------------------------------------------
--------------------------------------ACLIDP-----RPLEMLSNNQS
--------------------------QC-L------------------LL-PISV-----
--GD--TL---------------LGTL-------------EVWY----------P-----
---------------------------------------------------QER-LN-DS
TRRLLTMLADQLATAVYLQRRIE----------EQQHVTLINERTIIARELHDSLAQSLS
YLKMQVARL----------------ERMQQ----------K---E------A-TR-----
----------------E---M-------------QS---AVFDELRTGL----NSAYRQL
RELLTTFR-LKL-E-G-PGLQFALRQTVDEFSQR-----ME--VTVELEY------DVP-
P-Y-LL-NPNEEIHVLQIIREALANTHKHAQAHW--AGVTV---------RF------AD
A----RLL-VRIEDD------GIGL-----------E----D---D----SS--------
-----PPMHYGLVIIRDRT-TTLNGELSI-TN-R--P-----------------------
-----------T----G--GASIE-IVF------------TP-------------L-TA-
---------RL-------------------IQQ------Q----------------PVT-
------------------AASD-SHLGTGTS--------------
>A0A4U3DG98
------------------------------------------------------------
------------------------------------------------------------
------------------------------------------------------------
----------------ML-----------------------------DW---------LR
------------------------------------------------------------
---------------------------------S--------------------------
---------------------------------------SLP------ARAGLA-V----
ILIAV--LA--------------------------LASSLSAGLIAWFSQGDAAAINTAG
SVRMETYHL-SW---------KL-----------AAG-----------------------
APPG------------------------------------------------E-------
--I--ETI-----------TQ--------S-------LQG---RLDS-----QSLKAVL-
--------------------------E-DGPRS-ALL------QSYQQ-IQQRWHDDL--
---------RPA-------------LA------SG-------------------------
--------------N------------------------------------RE-------
-L-F------Q---AN----A------PAFVEQLNRFVSLLQQHSEQKQSWQQGIQGLAL
FSTLIILLLGLYELQYGVVNPLEELVHATRRFRDGD----LK-TR-V---NH----RS--
--E--------D-ELGQLALSFNAMAETIEASHR-------TLESQVQLKTLNLQQANAA
LELLYQSSSS-LAT---------R-LANAEG-LDE-LIRRFQTRLP-----G-LR--LSL
CL-Q---GHFLA------------PA------------------QQ--------------
--ML--AL----------HG------E---------H-----------------SRNI--
------------C----------------------------AIGD----CA---------
------------------------------------------------------------
--------------------------------------TCERHHVAPP------------
-----------------------------Q------------------VF-SISN-----
--QG--AE---------------LGEL-------------KAHF----------L-----
---------------------------------------------------DGHAPQ-DW
EQQLIQALANLIGTSLSLKRQRE----------QDHRLLLLDERTIIARELHDSLAQALS
YMKLQVSRM----------------QTLIR----------R---G------E-PV-----
----------------E---T-------------LA---TVTGELRDGL----NNAYRQL
RELLTTFR-LQI-H-D-AGLVHELSDTAEEFSRR-----GE--FQVHLHV------EAL-
A-F-QL-SASEQIHVLQITREALSNCLRHAHAQN--AWLQL-RQV---------------
--GE-TVS-LCIEDD------GRGF-----------C----G---DV---D---------
-----RREHHGLTIMDERA-RSLHGDLEI-NP-R--A-----------------------
-----------P----Q--GTRVQ-LRF------------QP-------------E-FL-
-----------------------------GHSL------QGT--------------AP--
---------------------------------------------
>A0A4Y6KYR7
------------------------------------------------------------
------------------------------------------------------------
---------------------MRKRLTDA-------------------------------
----------------L-----------------------------------------AR
------------------------------------------------------------
---------------------------------R--------------------------
---------------------------------------SIL------LLVGLA-M----
LAVTA--IG--------------------------LAGMSLSVVVAETVQGSASAINVAG
SLRRLTHRV-AS---------LA-----------AAE-----------------------
AINGRV-----------PG-P-------------------------------R-------
--V--RDA-----------IA--------Q-------FDS---HFTH-----TELQRVL-
--------------------------E-REPDG-VFA------ATYRG-VEASWKLSL--
---------KPG-------------LQ---------------------------------
-----ALGEA-G----VPP-TAEQ---------------------------VE-------
-Q-L------L---TD----V------DNFVEQLNTLVAVLEHDTETRIGELRRILAVAI
VVTLIVVGVALVLLHRLVHRPLGNLLDAASRIGSGD----FA-VR-L---AH----TG--
--R--------N-ELGRVGAAFNLMASELSKLYR-------DLEARVEAKTAELQRSNRS
LEVLYHAIAR-LYN---------A-PAATEA-YTE-TLRDIEQVM------G-LSG-SLA
CI-E---PR---------------HD------------------GP-------AT-----
--VL--AS----------SL------G---------P---------C-PER------L--
------------A----------------------------GGAGA-LACE---------
------------------------------------------------------------
--------------------------------------HCRA------------------
-------------HAVPWSYQREGDHEV-L------------------RV-PLRD-----
--SD--NH---------------YGML-------------RFAL----------P-----
---------------------------------------------------VGRRLE-DW
QRQLVEALSRHIAMALGTARRTE----------QERLLALQEERSVIARELHDSLAQALS
YMKIQVALL----------------QPVLG----------D---P------S-RR-----
----------------G---E-------------AD---TILADLRAGI----NAAYRQL
RELLVSFR-LQM-S-G--DFPDLLRAAVDEYAGK-----GG--VAVRLET------RLA-
D-C-PL-GPNQEVHVLHIVREALSNMVRHAAATQ--ATVSL---------SC------DP
G-HR--VS-VVIEDN------GVGLA----------A----V---P----GD--------
-----ARNHHGMTIMRERA-RSLGGELEI-GA-G--S-----------------------
-----------A----G--GTRVA-LSF------------QA-------------Q-PR-
---------PAHALA---------------AD------------------------AVAS
LAG---------------GGA------------------------
>A0A4Y8J9L1
------------------------------------------------------------
------------------------------------------------------------
------------------------------------------------------------
----------------MI-----------------------------RW---------LR
------------------------------------------------------------
---------------------------------S--------------------------
---------------------------------------SLP------ARAGLA-V----
ILIAV--LA--------------------------LASSLSAGLIAWFSQGDAAAINTAG
SVRMETYHL-SW---------KL-----------AAG-----------------------
ATGE------------------------------------------------E-------
--I--IAI-----------TD--------S-------LQT---RLTS-----QSLKAVL-
--------------------------E-DGPTA-ALQ------ISYGQ-IQQHWNEDL--
---------RPA-------------LE------RG-------------------------
--------------D------------------------------------AA-------
-Y-F------Q---VQ----A------LPFIEQLNQFVNLLQRQSEQKQGWQQVIQGLAL
FTTLFVLLIGLYELQYGVVMPLKELVDATQRFRRGD----FK-VR-V---NH----QS--
--Q--------D-ELGQLAMSFNAMAETIEDSHR-------TLESQVQQKTLNLQQANAA
LELLYQSSRS-LAT---------R-LANAEG-LDE-LIRRFQQRLP-----G-LR--LSL
CL-Q---GQLQA------------PA------------------QQ--------------
--LL--AL----------HG------A---------N-----------------IREV--
------------C----------------------------ASSD----CA---------
------------------------------------------------------------
--------------------------------------TCQKHHKASP------------
-----------------------------Q------------------TF-SISN-----
--QG--SE---------------LGEL-------------KAHF----------V-----
---------------------------------------------------DGHPTQ-AW
ETQLIQALANLIGTSLSLKRQRE----------QDHRLLLLDERTIIARELHDSLAQALS
YMKLQVSRL----------------QTLMR----------R---G------E-PV-----
----------------E---T-------------LE---NVTAELREGL----NNAYRQL
RELLTTFR-LQI-H-D-AGLVQELKDTAEEFSRR-----GE--FQVHLHV------DAL-
A-F-QL-SASEQIHILQITREALSNCLRHAHAQN--AWLQL-RQD---------------
--GE-TVR-LIVEDD------GRGF-----------S----G---NV---D---------
-----QREHHGLKIMDERA-RSLRGQLEI-GS-R--E-----------------------
-----------P----Q--GTLVQ-LEF------------HP-------------E-FL-
-----------------------------GQQT------EGS--------------VT--
---------------------------------------------
>A0A4Y9TBR8
------------------------------------------------------------
------------------------------------------------------------
------------------------------------------------------------
----------------ML-----------------------------DW---------LR
------------------------------------------------------------
---------------------------------S--------------------------
---------------------------------------SLP------ARAGLA-V----
ILIAV--LA--------------------------LASSLSAGLIAWFSQGDAAAINTAG
SVRMETYHL-SW---------KL-----------AAG-----------------------
APPG------------------------------------------------E-------
--I--ETI-----------TQ--------S-------LQG---RLDS-----QSLKAVL-
--------------------------E-DGPRS-ALL------QSYQQ-IQQRWHDDL--
---------RPA-------------LA------SG-------------------------
--------------N------------------------------------RE-------
-L-F------Q---AN----A------PAFVEQLNRFVSLLQQHSEQKQSWQQGIQGLAL
FSTLIILLLGLYELQYGVVNPLEELVHATRRFRDGD----LK-TR-V---NH----RS--
--E--------D-ELGQLALSFNAMAETIEASHR-------TLESQVQLKTLNLQQANAA
LELLYQSSSS-LAT---------R-LANAEG-LDE-LIRRFQTRLP-----G-LR--LSL
CL-Q---GHFLA------------PA------------------QQ--------------
--ML--AL----------HG------E---------H-----------------SRNI--
------------C----------------------------AIGD----CA---------
------------------------------------------------------------
--------------------------------------TCERHHVAPP------------
-----------------------------Q------------------VF-SISN-----
--QG--AE---------------LGEL-------------KAHF----------L-----
---------------------------------------------------DGHAPQ-DW
EQQLIQALANLIGTSLSLKRQRE----------QDHRLLLLDERTIIARELHDSLAQALS
YMKLQVSRM----------------QTLIR----------R---G------E-PV-----
----------------E---T-------------LA---TVTGELRDGL----NNAYRQL
RELLTTFR-LQI-H-D-AGLVHELSDTAEEFSRR-----GE--FQVHLHV------EAL-
A-F-QL-SASEQIHVLQITREALSNCLRHAHAQN--AWLQL-RQV---------------
--GE-TVS-LCIEDD------GRGF-----------C----G---DV---D---------
-----RREHHGLTIMDERA-RSLHGDLEI-NP-R--A-----------------------
-----------P----Q--GTRVQ-LRF------------QP-------------E-FL-
-----------------------------GHSL------QGT--------------AP--
---------------------------------------------
>A0A501SDS0
------------------------------------------------------------
------------------------------------------------------------
------------------------------------------------------------
----------------MI----------------------------------------VK
------------------------------------------------------------
---------------------------------R--------------------------
---------------------------------------SVT------QSIARA-L----
SAIVL--LS--------------------------LLTTSLALVTLLSSQRDAEAINLAG
SLRMQSYRM-AW---------DA-----------SRQ-----------------------
------------------P-Q-------------------------------N-------
--LP-QH------------FA--------R-------YQQ---TLDA-----PVLHN-L-
-------------------D-RPW-VP-----R-EVG------VRYQR-LRAAWPLLQ--
---QA--------------------LQ------R--------------GD----------
---------------------------------------------------SV-------
-A-L------Q---QQ----V------PIYVGEIDRFVLGLQRYTELKMHLVAASSLVGV
IAIVALALMTIRFTRLHVVRPLNALVKASRYVENGN----FAFPP-L---HV----EQ--
--Q--------N-ELRVLSHAFSGMAARLHSHYQ-------LLESTVRAKTEDLTQANRT
LSLLYDSSQM-LTA---------S-PLHPAL-FEA-VLTTVLTRE------K-LTA-IWL
E--S--------------------DQ---------------------------------F
--QF--R-----------AG----------------D------------------E----
--------------------------------------------KA----AG--------
--------------------E---------------------------------------
------------------------------------------------------------
-----------------------------WQ-----------------RQ-PLQQ-----
--DE--QQ---------------IGEL-----------RWQTC-----------G-----
--------------------------------------------------------A-SP
PDELMRSLAAMLGRAIWIWQAQQ----------QYQQMLLIEERTTIARELHDSLAQSLS
FLRIQLTLL----------------RRTVD----------K---D------D-SA-----
----------------A---H------------------AIIADFDQAL----ADAYRQL
RELLTTFR-LTI-E-Q-ADLVAAMQAMIDSLQEK-----SG--AEIHFNY------QTG-
L-Q-NL-EAQQQVHVLQIAREALLNAIRHASAQV--INVDY--------QHS------NQ
G----EHL-LTITDD------GVGI----------------G---ST---DE--------
-----PPGHYGLTIMAERA-QRLNGNLTL-HA-Q--------------------------
-----------D----Q--GTRVE-LRF------------PP-------------Q----
---------------------------------------PAR--------------QLT-
---------------------------------------------
>A0A510ZC34
------------------------------------------------------------
------------------------------------MP-------D--------------
------------------------------------------------------------
------------------------------------------------V---------MP
------------------------------------------------------------
---------------------------------R--------------------------
---------------------------------------SLS------FRAGLA-M----
AGIVL--LA--------------------------LTSMLGSIIIAENARGDAAAINQAG
ALRMQAYRL-LS---------TT-------------------------------------
------------QRADADS-E-------------------------------A-------
--R--RAQ-----------IA--------E-------LER---SLAS-----PAITGRL-
--------------------------A-DDPRH-PLN------RQYRT-VIAQWHDRL--
---------RPR-------------MQ---------------------------------
-------AAG-VPAT------------------------------------LP-------
[truncated: 13,020,686 more chars]
