# Supplementary material for: Nitrate- and Nitrite-Sensing Histidine Kinases: Function, Structure, and Natural Diversity
Source: Int J Mol Sci. 2021 May 31;22(11):5933. doi: 10.3390/ijms22115933 (PMC8199190; doi:10.3390/ijms22115933)
Supplement: Supplementary file 1 [file ijms-22-05933-s001.zip › Supplementary Dataset 2.tsv]

UniProt accession code	NCBI taxid	Scientific name	Species	Genus	Family	Order	Class	Phylum	Kingdom	Number of NSHKs
A0A010RJV2	1042209	Pseudomonas fluorescens HK44	Pseudomonas fluorescens	Pseudomonas	Pseudomonadaceae	Pseudomonadales	Gammaproteobacteria	Proteobacteria	Bacteria	1
A0A011NAS5	85402	Mannheimia granulomatis		Mannheimia	Pasteurellaceae	Pasteurellales	Gammaproteobacteria	Proteobacteria	Bacteria	1
A0A6G8JI17	85402	Mannheimia granulomatis		Mannheimia	Pasteurellaceae	Pasteurellales	Gammaproteobacteria	Proteobacteria	Bacteria	1
A0A023RMJ3	1208104	Aeromonas media WS	Aeromonas media	Aeromonas	Aeromonadaceae	Aeromonadales	Gammaproteobacteria	Proteobacteria	Bacteria	1
A0A023WPD3	316	Pseudomonas stutzeri		Pseudomonas	Pseudomonadaceae	Pseudomonadales	Gammaproteobacteria	Proteobacteria	Bacteria	3
A0A0C2MZ50	316	Pseudomonas stutzeri		Pseudomonas	Pseudomonadaceae	Pseudomonadales	Gammaproteobacteria	Proteobacteria	Bacteria	3
A0A0D7E9I1	316	Pseudomonas stutzeri		Pseudomonas	Pseudomonadaceae	Pseudomonadales	Gammaproteobacteria	Proteobacteria	Bacteria	3
A0A0H3YQY7	316	Pseudomonas stutzeri		Pseudomonas	Pseudomonadaceae	Pseudomonadales	Gammaproteobacteria	Proteobacteria	Bacteria	3
A0A0M2RP92	316	Pseudomonas stutzeri		Pseudomonas	Pseudomonadaceae	Pseudomonadales	Gammaproteobacteria	Proteobacteria	Bacteria	3
A0A165NUV8	316	Pseudomonas stutzeri		Pseudomonas	Pseudomonadaceae	Pseudomonadales	Gammaproteobacteria	Proteobacteria	Bacteria	3
A0A210XQM0	316	Pseudomonas stutzeri		Pseudomonas	Pseudomonadaceae	Pseudomonadales	Gammaproteobacteria	Proteobacteria	Bacteria	3
A0A2N8RBY3	316	Pseudomonas stutzeri		Pseudomonas	Pseudomonadaceae	Pseudomonadales	Gammaproteobacteria	Proteobacteria	Bacteria	3
A0A2N8S394	316	Pseudomonas stutzeri		Pseudomonas	Pseudomonadaceae	Pseudomonadales	Gammaproteobacteria	Proteobacteria	Bacteria	3
A0A2N8T3B1	316	Pseudomonas stutzeri		Pseudomonas	Pseudomonadaceae	Pseudomonadales	Gammaproteobacteria	Proteobacteria	Bacteria	3
A0A2S4AQS0	316	Pseudomonas stutzeri		Pseudomonas	Pseudomonadaceae	Pseudomonadales	Gammaproteobacteria	Proteobacteria	Bacteria	3
A0A2U8SYV5	316	Pseudomonas stutzeri		Pseudomonas	Pseudomonadaceae	Pseudomonadales	Gammaproteobacteria	Proteobacteria	Bacteria	3
A0A379LAY7	316	Pseudomonas stutzeri		Pseudomonas	Pseudomonadaceae	Pseudomonadales	Gammaproteobacteria	Proteobacteria	Bacteria	3
A0A3S4ZJ58	316	Pseudomonas stutzeri		Pseudomonas	Pseudomonadaceae	Pseudomonadales	Gammaproteobacteria	Proteobacteria	Bacteria	3
A0A427GMR9	316	Pseudomonas stutzeri		Pseudomonas	Pseudomonadaceae	Pseudomonadales	Gammaproteobacteria	Proteobacteria	Bacteria	3
A0A448EDG9	316	Pseudomonas stutzeri		Pseudomonas	Pseudomonadaceae	Pseudomonadales	Gammaproteobacteria	Proteobacteria	Bacteria	3
A0A4S2BF09	316	Pseudomonas stutzeri		Pseudomonas	Pseudomonadaceae	Pseudomonadales	Gammaproteobacteria	Proteobacteria	Bacteria	3
A0A5S5B9G1	316	Pseudomonas stutzeri		Pseudomonas	Pseudomonadaceae	Pseudomonadales	Gammaproteobacteria	Proteobacteria	Bacteria	3
A0A6A9R3Q1	316	Pseudomonas stutzeri		Pseudomonas	Pseudomonadaceae	Pseudomonadales	Gammaproteobacteria	Proteobacteria	Bacteria	3
Q9XAU6	316	Pseudomonas stutzeri		Pseudomonas	Pseudomonadaceae	Pseudomonadales	Gammaproteobacteria	Proteobacteria	Bacteria	3
A0A4P9E0H0	316	Pseudomonas stutzeri		Pseudomonas	Pseudomonadaceae	Pseudomonadales	Gammaproteobacteria	Proteobacteria	Bacteria	3
A0A023YWC6	1248823	Escherichia coli O145:H28 str. RM12581	Escherichia coli	Escherichia	Enterobacteriaceae	Enterobacterales	Gammaproteobacteria	Proteobacteria	Bacteria	2
A0A023Z0Z2	1248823	Escherichia coli O145:H28 str. RM12581	Escherichia coli	Escherichia	Enterobacteriaceae	Enterobacterales	Gammaproteobacteria	Proteobacteria	Bacteria	2
A0A024E5A1	1147786	Pseudomonas mandelii JR-1	Pseudomonas mandelii	Pseudomonas	Pseudomonadaceae	Pseudomonadales	Gammaproteobacteria	Proteobacteria	Bacteria	1
A0A024HCY7	1301098	Pseudomonas knackmussii B13	Pseudomonas knackmussii	Pseudomonas	Pseudomonadaceae	Pseudomonadales	Gammaproteobacteria	Proteobacteria	Bacteria	1
A0A024L0X9	562	Escherichia coli		Escherichia	Enterobacteriaceae	Enterobacterales	Gammaproteobacteria	Proteobacteria	Bacteria	7
A0A066QNS7	562	Escherichia coli		Escherichia	Enterobacteriaceae	Enterobacterales	Gammaproteobacteria	Proteobacteria	Bacteria	7
A0A066T135	562	Escherichia coli		Escherichia	Enterobacteriaceae	Enterobacterales	Gammaproteobacteria	Proteobacteria	Bacteria	7
A0A085P1I3	562	Escherichia coli		Escherichia	Enterobacteriaceae	Enterobacterales	Gammaproteobacteria	Proteobacteria	Bacteria	7
A0A0D6IHM0	562	Escherichia coli		Escherichia	Enterobacteriaceae	Enterobacterales	Gammaproteobacteria	Proteobacteria	Bacteria	7
A0A0D8WB43	562	Escherichia coli		Escherichia	Enterobacteriaceae	Enterobacterales	Gammaproteobacteria	Proteobacteria	Bacteria	7
A0A0E1L6K9	562	Escherichia coli		Escherichia	Enterobacteriaceae	Enterobacterales	Gammaproteobacteria	Proteobacteria	Bacteria	7
A0A0F3TLX2	562	Escherichia coli		Escherichia	Enterobacteriaceae	Enterobacterales	Gammaproteobacteria	Proteobacteria	Bacteria	7
A0A0F3U4L1	562	Escherichia coli		Escherichia	Enterobacteriaceae	Enterobacterales	Gammaproteobacteria	Proteobacteria	Bacteria	7
A0A0G9FQ01	562	Escherichia coli		Escherichia	Enterobacteriaceae	Enterobacterales	Gammaproteobacteria	Proteobacteria	Bacteria	7
A0A0J2BZD2	562	Escherichia coli		Escherichia	Enterobacteriaceae	Enterobacterales	Gammaproteobacteria	Proteobacteria	Bacteria	7
A0A0K3HHZ0	562	Escherichia coli		Escherichia	Enterobacteriaceae	Enterobacterales	Gammaproteobacteria	Proteobacteria	Bacteria	7
A0A0K3KT81	562	Escherichia coli		Escherichia	Enterobacteriaceae	Enterobacterales	Gammaproteobacteria	Proteobacteria	Bacteria	7
A0A0K3SGS6	562	Escherichia coli		Escherichia	Enterobacteriaceae	Enterobacterales	Gammaproteobacteria	Proteobacteria	Bacteria	7
A0A0K3VYY1	562	Escherichia coli		Escherichia	Enterobacteriaceae	Enterobacterales	Gammaproteobacteria	Proteobacteria	Bacteria	7
A0A0K3Y2A5	562	Escherichia coli		Escherichia	Enterobacteriaceae	Enterobacterales	Gammaproteobacteria	Proteobacteria	Bacteria	7
A0A0K4HI99	562	Escherichia coli		Escherichia	Enterobacteriaceae	Enterobacterales	Gammaproteobacteria	Proteobacteria	Bacteria	7
A0A0K4MGC8	562	Escherichia coli		Escherichia	Enterobacteriaceae	Enterobacterales	Gammaproteobacteria	Proteobacteria	Bacteria	7
A0A0L6XVY7	562	Escherichia coli		Escherichia	Enterobacteriaceae	Enterobacterales	Gammaproteobacteria	Proteobacteria	Bacteria	7
A0A0L7AAF5	562	Escherichia coli		Escherichia	Enterobacteriaceae	Enterobacterales	Gammaproteobacteria	Proteobacteria	Bacteria	7
A0A0L7ANJ2	562	Escherichia coli		Escherichia	Enterobacteriaceae	Enterobacterales	Gammaproteobacteria	Proteobacteria	Bacteria	7
A0A0P7NN84	562	Escherichia coli		Escherichia	Enterobacteriaceae	Enterobacterales	Gammaproteobacteria	Proteobacteria	Bacteria	7
A0A0U4BGP1	562	Escherichia coli		Escherichia	Enterobacteriaceae	Enterobacterales	Gammaproteobacteria	Proteobacteria	Bacteria	7
A0A0V9HDF5	562	Escherichia coli		Escherichia	Enterobacteriaceae	Enterobacterales	Gammaproteobacteria	Proteobacteria	Bacteria	7
A0A0V9RWD5	562	Escherichia coli		Escherichia	Enterobacteriaceae	Enterobacterales	Gammaproteobacteria	Proteobacteria	Bacteria	7
A0A148HU33	562	Escherichia coli		Escherichia	Enterobacteriaceae	Enterobacterales	Gammaproteobacteria	Proteobacteria	Bacteria	7
A0A193LQR9	562	Escherichia coli		Escherichia	Enterobacteriaceae	Enterobacterales	Gammaproteobacteria	Proteobacteria	Bacteria	7
A0A193MS89	562	Escherichia coli		Escherichia	Enterobacteriaceae	Enterobacterales	Gammaproteobacteria	Proteobacteria	Bacteria	7
A0A1M0D046	562	Escherichia coli		Escherichia	Enterobacteriaceae	Enterobacterales	Gammaproteobacteria	Proteobacteria	Bacteria	7
A0A1M2I7C1	562	Escherichia coli		Escherichia	Enterobacteriaceae	Enterobacterales	Gammaproteobacteria	Proteobacteria	Bacteria	7
A0A1Q4PFS6	562	Escherichia coli		Escherichia	Enterobacteriaceae	Enterobacterales	Gammaproteobacteria	Proteobacteria	Bacteria	7
A0A1Q6BED6	562	Escherichia coli		Escherichia	Enterobacteriaceae	Enterobacterales	Gammaproteobacteria	Proteobacteria	Bacteria	7
A0A1V2G466	562	Escherichia coli		Escherichia	Enterobacteriaceae	Enterobacterales	Gammaproteobacteria	Proteobacteria	Bacteria	7
A0A1V2GK48	562	Escherichia coli		Escherichia	Enterobacteriaceae	Enterobacterales	Gammaproteobacteria	Proteobacteria	Bacteria	7
A0A210G2Z7	562	Escherichia coli		Escherichia	Enterobacteriaceae	Enterobacterales	Gammaproteobacteria	Proteobacteria	Bacteria	7
A0A210G8B6	562	Escherichia coli		Escherichia	Enterobacteriaceae	Enterobacterales	Gammaproteobacteria	Proteobacteria	Bacteria	7
A0A234MT01	562	Escherichia coli		Escherichia	Enterobacteriaceae	Enterobacterales	Gammaproteobacteria	Proteobacteria	Bacteria	7
A0A234V8B3	562	Escherichia coli		Escherichia	Enterobacteriaceae	Enterobacterales	Gammaproteobacteria	Proteobacteria	Bacteria	7
A0A244BBL0	562	Escherichia coli		Escherichia	Enterobacteriaceae	Enterobacterales	Gammaproteobacteria	Proteobacteria	Bacteria	7
A0A2H3M2K0	562	Escherichia coli		Escherichia	Enterobacteriaceae	Enterobacterales	Gammaproteobacteria	Proteobacteria	Bacteria	7
A0A2H9ADV0	562	Escherichia coli		Escherichia	Enterobacteriaceae	Enterobacterales	Gammaproteobacteria	Proteobacteria	Bacteria	7
A0A2H9ERT9	562	Escherichia coli		Escherichia	Enterobacteriaceae	Enterobacterales	Gammaproteobacteria	Proteobacteria	Bacteria	7
A0A2I5SMH6	562	Escherichia coli		Escherichia	Enterobacteriaceae	Enterobacterales	Gammaproteobacteria	Proteobacteria	Bacteria	7
A0A2J1C091	562	Escherichia coli		Escherichia	Enterobacteriaceae	Enterobacterales	Gammaproteobacteria	Proteobacteria	Bacteria	7
A0A2K3TWM2	562	Escherichia coli		Escherichia	Enterobacteriaceae	Enterobacterales	Gammaproteobacteria	Proteobacteria	Bacteria	7
A0A2K4P6D0	562	Escherichia coli		Escherichia	Enterobacteriaceae	Enterobacterales	Gammaproteobacteria	Proteobacteria	Bacteria	7
A0A2S8JLI4	562	Escherichia coli		Escherichia	Enterobacteriaceae	Enterobacterales	Gammaproteobacteria	Proteobacteria	Bacteria	7
A0A2T3T4U6	562	Escherichia coli		Escherichia	Enterobacteriaceae	Enterobacterales	Gammaproteobacteria	Proteobacteria	Bacteria	7
A0A2U9LN11	562	Escherichia coli		Escherichia	Enterobacteriaceae	Enterobacterales	Gammaproteobacteria	Proteobacteria	Bacteria	7
A0A2V2LVJ8	562	Escherichia coli		Escherichia	Enterobacteriaceae	Enterobacterales	Gammaproteobacteria	Proteobacteria	Bacteria	7
A0A2W6PV37	562	Escherichia coli		Escherichia	Enterobacteriaceae	Enterobacterales	Gammaproteobacteria	Proteobacteria	Bacteria	7
A0A2X1NXD9	562	Escherichia coli		Escherichia	Enterobacteriaceae	Enterobacterales	Gammaproteobacteria	Proteobacteria	Bacteria	7
A0A2X5XKU8	562	Escherichia coli		Escherichia	Enterobacteriaceae	Enterobacterales	Gammaproteobacteria	Proteobacteria	Bacteria	7
A0A2X6DY17	562	Escherichia coli		Escherichia	Enterobacteriaceae	Enterobacterales	Gammaproteobacteria	Proteobacteria	Bacteria	7
A0A2X7H7L6	562	Escherichia coli		Escherichia	Enterobacteriaceae	Enterobacterales	Gammaproteobacteria	Proteobacteria	Bacteria	7
A0A2X7KIQ3	562	Escherichia coli		Escherichia	Enterobacteriaceae	Enterobacterales	Gammaproteobacteria	Proteobacteria	Bacteria	7
A0A2Y0X3I8	562	Escherichia coli		Escherichia	Enterobacteriaceae	Enterobacterales	Gammaproteobacteria	Proteobacteria	Bacteria	7
A0A2Y0XKM1	562	Escherichia coli		Escherichia	Enterobacteriaceae	Enterobacterales	Gammaproteobacteria	Proteobacteria	Bacteria	7
A0A2Y8I5B5	562	Escherichia coli		Escherichia	Enterobacteriaceae	Enterobacterales	Gammaproteobacteria	Proteobacteria	Bacteria	7
A0A368IRE9	562	Escherichia coli		Escherichia	Enterobacteriaceae	Enterobacterales	Gammaproteobacteria	Proteobacteria	Bacteria	7
A0A369FBA2	562	Escherichia coli		Escherichia	Enterobacteriaceae	Enterobacterales	Gammaproteobacteria	Proteobacteria	Bacteria	7
A0A376D4L0	562	Escherichia coli		Escherichia	Enterobacteriaceae	Enterobacterales	Gammaproteobacteria	Proteobacteria	Bacteria	7
A0A376HIB1	562	Escherichia coli		Escherichia	Enterobacteriaceae	Enterobacterales	Gammaproteobacteria	Proteobacteria	Bacteria	7
A0A376HXL0	562	Escherichia coli		Escherichia	Enterobacteriaceae	Enterobacterales	Gammaproteobacteria	Proteobacteria	Bacteria	7
A0A376I501	562	Escherichia coli		Escherichia	Enterobacteriaceae	Enterobacterales	Gammaproteobacteria	Proteobacteria	Bacteria	7
A0A376PWI8	562	Escherichia coli		Escherichia	Enterobacteriaceae	Enterobacterales	Gammaproteobacteria	Proteobacteria	Bacteria	7
A0A376TGG6	562	Escherichia coli		Escherichia	Enterobacteriaceae	Enterobacterales	Gammaproteobacteria	Proteobacteria	Bacteria	7
A0A376UWM0	562	Escherichia coli		Escherichia	Enterobacteriaceae	Enterobacterales	Gammaproteobacteria	Proteobacteria	Bacteria	7
A0A376V5Y3	562	Escherichia coli		Escherichia	Enterobacteriaceae	Enterobacterales	Gammaproteobacteria	Proteobacteria	Bacteria	7
A0A376X117	562	Escherichia coli		Escherichia	Enterobacteriaceae	Enterobacterales	Gammaproteobacteria	Proteobacteria	Bacteria	7
A0A377BJD5	562	Escherichia coli		Escherichia	Enterobacteriaceae	Enterobacterales	Gammaproteobacteria	Proteobacteria	Bacteria	7
A0A377CK02	562	Escherichia coli		Escherichia	Enterobacteriaceae	Enterobacterales	Gammaproteobacteria	Proteobacteria	Bacteria	7
A0A377DNR7	562	Escherichia coli		Escherichia	Enterobacteriaceae	Enterobacterales	Gammaproteobacteria	Proteobacteria	Bacteria	7
A0A377MZX2	562	Escherichia coli		Escherichia	Enterobacteriaceae	Enterobacterales	Gammaproteobacteria	Proteobacteria	Bacteria	7
A0A377NMV9	562	Escherichia coli		Escherichia	Enterobacteriaceae	Enterobacterales	Gammaproteobacteria	Proteobacteria	Bacteria	7
A0A3A6SB41	562	Escherichia coli		Escherichia	Enterobacteriaceae	Enterobacterales	Gammaproteobacteria	Proteobacteria	Bacteria	7
A0A3J9J250	562	Escherichia coli		Escherichia	Enterobacteriaceae	Enterobacterales	Gammaproteobacteria	Proteobacteria	Bacteria	7
A0A3K3NGJ6	562	Escherichia coli		Escherichia	Enterobacteriaceae	Enterobacterales	Gammaproteobacteria	Proteobacteria	Bacteria	7
A0A3K3SJY8	562	Escherichia coli		Escherichia	Enterobacteriaceae	Enterobacterales	Gammaproteobacteria	Proteobacteria	Bacteria	7
A0A3K3UJT3	562	Escherichia coli		Escherichia	Enterobacteriaceae	Enterobacterales	Gammaproteobacteria	Proteobacteria	Bacteria	7
A0A3L0VZZ9	562	Escherichia coli		Escherichia	Enterobacteriaceae	Enterobacterales	Gammaproteobacteria	Proteobacteria	Bacteria	7
A0A3L2NMX5	562	Escherichia coli		Escherichia	Enterobacteriaceae	Enterobacterales	Gammaproteobacteria	Proteobacteria	Bacteria	7
A0A3L3K8C1	562	Escherichia coli		Escherichia	Enterobacteriaceae	Enterobacterales	Gammaproteobacteria	Proteobacteria	Bacteria	7
A0A3L5AA48	562	Escherichia coli		Escherichia	Enterobacteriaceae	Enterobacterales	Gammaproteobacteria	Proteobacteria	Bacteria	7
A0A3L5JR08	562	Escherichia coli		Escherichia	Enterobacteriaceae	Enterobacterales	Gammaproteobacteria	Proteobacteria	Bacteria	7
A0A3L5Q671	562	Escherichia coli		Escherichia	Enterobacteriaceae	Enterobacterales	Gammaproteobacteria	Proteobacteria	Bacteria	7
A0A3P5DQ56	562	Escherichia coli		Escherichia	Enterobacteriaceae	Enterobacterales	Gammaproteobacteria	Proteobacteria	Bacteria	7
A0A3P5DUK7	562	Escherichia coli		Escherichia	Enterobacteriaceae	Enterobacterales	Gammaproteobacteria	Proteobacteria	Bacteria	7
A0A3R0VUE4	562	Escherichia coli		Escherichia	Enterobacteriaceae	Enterobacterales	Gammaproteobacteria	Proteobacteria	Bacteria	7
A0A3T6V2V7	562	Escherichia coli		Escherichia	Enterobacteriaceae	Enterobacterales	Gammaproteobacteria	Proteobacteria	Bacteria	7
A0A3T7R3R3	562	Escherichia coli		Escherichia	Enterobacteriaceae	Enterobacterales	Gammaproteobacteria	Proteobacteria	Bacteria	7
A0A3U0W415	562	Escherichia coli		Escherichia	Enterobacteriaceae	Enterobacterales	Gammaproteobacteria	Proteobacteria	Bacteria	7
A0A3U5RS54	562	Escherichia coli		Escherichia	Enterobacteriaceae	Enterobacterales	Gammaproteobacteria	Proteobacteria	Bacteria	7
A0A3U8E0X5	562	Escherichia coli		Escherichia	Enterobacteriaceae	Enterobacterales	Gammaproteobacteria	Proteobacteria	Bacteria	7
A0A3W5RH57	562	Escherichia coli		Escherichia	Enterobacteriaceae	Enterobacterales	Gammaproteobacteria	Proteobacteria	Bacteria	7
A0A3W5XY84	562	Escherichia coli		Escherichia	Enterobacteriaceae	Enterobacterales	Gammaproteobacteria	Proteobacteria	Bacteria	7
A0A3Z2DH63	562	Escherichia coli		Escherichia	Enterobacteriaceae	Enterobacterales	Gammaproteobacteria	Proteobacteria	Bacteria	7
A0A3Z8XC58	562	Escherichia coli		Escherichia	Enterobacteriaceae	Enterobacterales	Gammaproteobacteria	Proteobacteria	Bacteria	7
A0A400J1S9	562	Escherichia coli		Escherichia	Enterobacteriaceae	Enterobacterales	Gammaproteobacteria	Proteobacteria	Bacteria	7
A0A400JBX0	562	Escherichia coli		Escherichia	Enterobacteriaceae	Enterobacterales	Gammaproteobacteria	Proteobacteria	Bacteria	7
A0A418GG53	562	Escherichia coli		Escherichia	Enterobacteriaceae	Enterobacterales	Gammaproteobacteria	Proteobacteria	Bacteria	7
A0A423CEK5	562	Escherichia coli		Escherichia	Enterobacteriaceae	Enterobacterales	Gammaproteobacteria	Proteobacteria	Bacteria	7
A0A426PRG7	562	Escherichia coli		Escherichia	Enterobacteriaceae	Enterobacterales	Gammaproteobacteria	Proteobacteria	Bacteria	7
A0A449CV30	562	Escherichia coli		Escherichia	Enterobacteriaceae	Enterobacterales	Gammaproteobacteria	Proteobacteria	Bacteria	7
A0A454X8A9	562	Escherichia coli		Escherichia	Enterobacteriaceae	Enterobacterales	Gammaproteobacteria	Proteobacteria	Bacteria	7
A0A484WYP9	562	Escherichia coli		Escherichia	Enterobacteriaceae	Enterobacterales	Gammaproteobacteria	Proteobacteria	Bacteria	7
A0A4C4L417	562	Escherichia coli		Escherichia	Enterobacteriaceae	Enterobacterales	Gammaproteobacteria	Proteobacteria	Bacteria	7
A0A4C6ZHX4	562	Escherichia coli		Escherichia	Enterobacteriaceae	Enterobacterales	Gammaproteobacteria	Proteobacteria	Bacteria	7
A0A4D0AU45	562	Escherichia coli		Escherichia	Enterobacteriaceae	Enterobacterales	Gammaproteobacteria	Proteobacteria	Bacteria	7
A0A4D2SNU6	562	Escherichia coli		Escherichia	Enterobacteriaceae	Enterobacterales	Gammaproteobacteria	Proteobacteria	Bacteria	7
A0A4P0Y7T7	562	Escherichia coli		Escherichia	Enterobacteriaceae	Enterobacterales	Gammaproteobacteria	Proteobacteria	Bacteria	7
A0A4Q0CZK5	562	Escherichia coli		Escherichia	Enterobacteriaceae	Enterobacterales	Gammaproteobacteria	Proteobacteria	Bacteria	7
A0A4Q0DNM5	562	Escherichia coli		Escherichia	Enterobacteriaceae	Enterobacterales	Gammaproteobacteria	Proteobacteria	Bacteria	7
A0A4Q8E9E4	562	Escherichia coli		Escherichia	Enterobacteriaceae	Enterobacterales	Gammaproteobacteria	Proteobacteria	Bacteria	7
A0A4S1NN19	562	Escherichia coli		Escherichia	Enterobacteriaceae	Enterobacterales	Gammaproteobacteria	Proteobacteria	Bacteria	7
A0A4T3UX49	562	Escherichia coli		Escherichia	Enterobacteriaceae	Enterobacterales	Gammaproteobacteria	Proteobacteria	Bacteria	7
A0A4T4RA96	562	Escherichia coli		Escherichia	Enterobacteriaceae	Enterobacterales	Gammaproteobacteria	Proteobacteria	Bacteria	7
A0A4T8SYX4	562	Escherichia coli		Escherichia	Enterobacteriaceae	Enterobacterales	Gammaproteobacteria	Proteobacteria	Bacteria	7
A0A4Y8GDP6	562	Escherichia coli		Escherichia	Enterobacteriaceae	Enterobacterales	Gammaproteobacteria	Proteobacteria	Bacteria	7
A0A563J9W6	562	Escherichia coli		Escherichia	Enterobacteriaceae	Enterobacterales	Gammaproteobacteria	Proteobacteria	Bacteria	7
A0A5B9AN68	562	Escherichia coli		Escherichia	Enterobacteriaceae	Enterobacterales	Gammaproteobacteria	Proteobacteria	Bacteria	7
A0A5E8HXI3	562	Escherichia coli		Escherichia	Enterobacteriaceae	Enterobacterales	Gammaproteobacteria	Proteobacteria	Bacteria	7
A0A5E8M305	562	Escherichia coli		Escherichia	Enterobacteriaceae	Enterobacterales	Gammaproteobacteria	Proteobacteria	Bacteria	7
A0A5E9RUR9	562	Escherichia coli		Escherichia	Enterobacteriaceae	Enterobacterales	Gammaproteobacteria	Proteobacteria	Bacteria	7
A0A5F0QRF2	562	Escherichia coli		Escherichia	Enterobacteriaceae	Enterobacterales	Gammaproteobacteria	Proteobacteria	Bacteria	7
A0A5F0QYA4	562	Escherichia coli		Escherichia	Enterobacteriaceae	Enterobacterales	Gammaproteobacteria	Proteobacteria	Bacteria	7
A0A5F1EW70	562	Escherichia coli		Escherichia	Enterobacteriaceae	Enterobacterales	Gammaproteobacteria	Proteobacteria	Bacteria	7
A0A5F1PR21	562	Escherichia coli		Escherichia	Enterobacteriaceae	Enterobacterales	Gammaproteobacteria	Proteobacteria	Bacteria	7
A0A5F1T1M0	562	Escherichia coli		Escherichia	Enterobacteriaceae	Enterobacterales	Gammaproteobacteria	Proteobacteria	Bacteria	7
A0A5F1TF47	562	Escherichia coli		Escherichia	Enterobacteriaceae	Enterobacterales	Gammaproteobacteria	Proteobacteria	Bacteria	7
A0A5F1UPC6	562	Escherichia coli		Escherichia	Enterobacteriaceae	Enterobacterales	Gammaproteobacteria	Proteobacteria	Bacteria	7
A0A5F1WLM8	562	Escherichia coli		Escherichia	Enterobacteriaceae	Enterobacterales	Gammaproteobacteria	Proteobacteria	Bacteria	7
A0A5N3CY93	562	Escherichia coli		Escherichia	Enterobacteriaceae	Enterobacterales	Gammaproteobacteria	Proteobacteria	Bacteria	7
A0A5N5BEU8	562	Escherichia coli		Escherichia	Enterobacteriaceae	Enterobacterales	Gammaproteobacteria	Proteobacteria	Bacteria	7
A0A5Q2GLB2	562	Escherichia coli		Escherichia	Enterobacteriaceae	Enterobacterales	Gammaproteobacteria	Proteobacteria	Bacteria	7
A0A641EEG6	562	Escherichia coli		Escherichia	Enterobacteriaceae	Enterobacterales	Gammaproteobacteria	Proteobacteria	Bacteria	7
A0A657E3T2	562	Escherichia coli		Escherichia	Enterobacteriaceae	Enterobacterales	Gammaproteobacteria	Proteobacteria	Bacteria	7
A0A6C7EZU8	562	Escherichia coli		Escherichia	Enterobacteriaceae	Enterobacterales	Gammaproteobacteria	Proteobacteria	Bacteria	7
A0A6C7HAW5	562	Escherichia coli		Escherichia	Enterobacteriaceae	Enterobacterales	Gammaproteobacteria	Proteobacteria	Bacteria	7
A0A6C7HFA8	562	Escherichia coli		Escherichia	Enterobacteriaceae	Enterobacterales	Gammaproteobacteria	Proteobacteria	Bacteria	7
A0A6C8LJJ8	562	Escherichia coli		Escherichia	Enterobacteriaceae	Enterobacterales	Gammaproteobacteria	Proteobacteria	Bacteria	7
A0A6D0G9N5	562	Escherichia coli		Escherichia	Enterobacteriaceae	Enterobacterales	Gammaproteobacteria	Proteobacteria	Bacteria	7
A0A6D0KED9	562	Escherichia coli		Escherichia	Enterobacteriaceae	Enterobacterales	Gammaproteobacteria	Proteobacteria	Bacteria	7
A0A6D0N861	562	Escherichia coli		Escherichia	Enterobacteriaceae	Enterobacterales	Gammaproteobacteria	Proteobacteria	Bacteria	7
A0A6D0Q0Q0	562	Escherichia coli		Escherichia	Enterobacteriaceae	Enterobacterales	Gammaproteobacteria	Proteobacteria	Bacteria	7
A0A6D0SYU1	562	Escherichia coli		Escherichia	Enterobacteriaceae	Enterobacterales	Gammaproteobacteria	Proteobacteria	Bacteria	7
A0A6G8EBR3	562	Escherichia coli		Escherichia	Enterobacteriaceae	Enterobacterales	Gammaproteobacteria	Proteobacteria	Bacteria	7
A0A6G9GFD9	562	Escherichia coli		Escherichia	Enterobacteriaceae	Enterobacterales	Gammaproteobacteria	Proteobacteria	Bacteria	7
A0A6H3KTE8	562	Escherichia coli		Escherichia	Enterobacteriaceae	Enterobacterales	Gammaproteobacteria	Proteobacteria	Bacteria	7
A0A6H3KU17	562	Escherichia coli		Escherichia	Enterobacteriaceae	Enterobacterales	Gammaproteobacteria	Proteobacteria	Bacteria	7
A0A6H3LFN8	562	Escherichia coli		Escherichia	Enterobacteriaceae	Enterobacterales	Gammaproteobacteria	Proteobacteria	Bacteria	7
A0A6L4XGY2	562	Escherichia coli		Escherichia	Enterobacteriaceae	Enterobacterales	Gammaproteobacteria	Proteobacteria	Bacteria	7
A0A6L4XJE1	562	Escherichia coli		Escherichia	Enterobacteriaceae	Enterobacterales	Gammaproteobacteria	Proteobacteria	Bacteria	7
A0A6L6ZMB3	562	Escherichia coli		Escherichia	Enterobacteriaceae	Enterobacterales	Gammaproteobacteria	Proteobacteria	Bacteria	7
A0A6M0PKY8	562	Escherichia coli		Escherichia	Enterobacteriaceae	Enterobacterales	Gammaproteobacteria	Proteobacteria	Bacteria	7
A0A6M0PUT3	562	Escherichia coli		Escherichia	Enterobacteriaceae	Enterobacterales	Gammaproteobacteria	Proteobacteria	Bacteria	7
A0A6M0PWC3	562	Escherichia coli		Escherichia	Enterobacteriaceae	Enterobacterales	Gammaproteobacteria	Proteobacteria	Bacteria	7
A0A6M1HL65	562	Escherichia coli		Escherichia	Enterobacteriaceae	Enterobacterales	Gammaproteobacteria	Proteobacteria	Bacteria	7
A0A6M1J0R7	562	Escherichia coli		Escherichia	Enterobacteriaceae	Enterobacterales	Gammaproteobacteria	Proteobacteria	Bacteria	7
A0A6M4TU84	562	Escherichia coli		Escherichia	Enterobacteriaceae	Enterobacterales	Gammaproteobacteria	Proteobacteria	Bacteria	7
A0A6M9RJ82	562	Escherichia coli		Escherichia	Enterobacteriaceae	Enterobacterales	Gammaproteobacteria	Proteobacteria	Bacteria	7
A0A6M9V403	562	Escherichia coli		Escherichia	Enterobacteriaceae	Enterobacterales	Gammaproteobacteria	Proteobacteria	Bacteria	7
A0A6N0FWI2	562	Escherichia coli		Escherichia	Enterobacteriaceae	Enterobacterales	Gammaproteobacteria	Proteobacteria	Bacteria	7
A0A6N4PCI3	562	Escherichia coli		Escherichia	Enterobacteriaceae	Enterobacterales	Gammaproteobacteria	Proteobacteria	Bacteria	7
A0A6N8PS22	562	Escherichia coli		Escherichia	Enterobacteriaceae	Enterobacterales	Gammaproteobacteria	Proteobacteria	Bacteria	7
A0A6N8PXP2	562	Escherichia coli		Escherichia	Enterobacteriaceae	Enterobacterales	Gammaproteobacteria	Proteobacteria	Bacteria	7
A0A6N9S4E0	562	Escherichia coli		Escherichia	Enterobacteriaceae	Enterobacterales	Gammaproteobacteria	Proteobacteria	Bacteria	7
A0A6P1JXI2	562	Escherichia coli		Escherichia	Enterobacteriaceae	Enterobacterales	Gammaproteobacteria	Proteobacteria	Bacteria	7
A0A6S5WL55	562	Escherichia coli		Escherichia	Enterobacteriaceae	Enterobacterales	Gammaproteobacteria	Proteobacteria	Bacteria	7
A0A766EGN0	562	Escherichia coli		Escherichia	Enterobacteriaceae	Enterobacterales	Gammaproteobacteria	Proteobacteria	Bacteria	7
A0A768JJF8	562	Escherichia coli		Escherichia	Enterobacteriaceae	Enterobacterales	Gammaproteobacteria	Proteobacteria	Bacteria	7
A0A768N4E1	562	Escherichia coli		Escherichia	Enterobacteriaceae	Enterobacterales	Gammaproteobacteria	Proteobacteria	Bacteria	7
A0A768YS56	562	Escherichia coli		Escherichia	Enterobacteriaceae	Enterobacterales	Gammaproteobacteria	Proteobacteria	Bacteria	7
A0A771DMA9	562	Escherichia coli		Escherichia	Enterobacteriaceae	Enterobacterales	Gammaproteobacteria	Proteobacteria	Bacteria	7
A0A772VS04	562	Escherichia coli		Escherichia	Enterobacteriaceae	Enterobacterales	Gammaproteobacteria	Proteobacteria	Bacteria	7
A0A773CZ76	562	Escherichia coli		Escherichia	Enterobacteriaceae	Enterobacterales	Gammaproteobacteria	Proteobacteria	Bacteria	7
A0A773EPE4	562	Escherichia coli		Escherichia	Enterobacteriaceae	Enterobacterales	Gammaproteobacteria	Proteobacteria	Bacteria	7
A0A773NXQ1	562	Escherichia coli		Escherichia	Enterobacteriaceae	Enterobacterales	Gammaproteobacteria	Proteobacteria	Bacteria	7
A0A773Y8R9	562	Escherichia coli		Escherichia	Enterobacteriaceae	Enterobacterales	Gammaproteobacteria	Proteobacteria	Bacteria	7
A0A773ZUE7	562	Escherichia coli		Escherichia	Enterobacteriaceae	Enterobacterales	Gammaproteobacteria	Proteobacteria	Bacteria	7
A0A774FLN3	562	Escherichia coli		Escherichia	Enterobacteriaceae	Enterobacterales	Gammaproteobacteria	Proteobacteria	Bacteria	7
A0A774LCT8	562	Escherichia coli		Escherichia	Enterobacteriaceae	Enterobacterales	Gammaproteobacteria	Proteobacteria	Bacteria	7
A0A774MK46	562	Escherichia coli		Escherichia	Enterobacteriaceae	Enterobacterales	Gammaproteobacteria	Proteobacteria	Bacteria	7
A0A774P087	562	Escherichia coli		Escherichia	Enterobacteriaceae	Enterobacterales	Gammaproteobacteria	Proteobacteria	Bacteria	7
A0A774RHS4	562	Escherichia coli		Escherichia	Enterobacteriaceae	Enterobacterales	Gammaproteobacteria	Proteobacteria	Bacteria	7
A0A774UPK0	562	Escherichia coli		Escherichia	Enterobacteriaceae	Enterobacterales	Gammaproteobacteria	Proteobacteria	Bacteria	7
A0A774VSH9	562	Escherichia coli		Escherichia	Enterobacteriaceae	Enterobacterales	Gammaproteobacteria	Proteobacteria	Bacteria	7
A0A775CMW0	562	Escherichia coli		Escherichia	Enterobacteriaceae	Enterobacterales	Gammaproteobacteria	Proteobacteria	Bacteria	7
A0A775KNE4	562	Escherichia coli		Escherichia	Enterobacteriaceae	Enterobacterales	Gammaproteobacteria	Proteobacteria	Bacteria	7
A0A776JAL2	562	Escherichia coli		Escherichia	Enterobacteriaceae	Enterobacterales	Gammaproteobacteria	Proteobacteria	Bacteria	7
A0A776TE81	562	Escherichia coli		Escherichia	Enterobacteriaceae	Enterobacterales	Gammaproteobacteria	Proteobacteria	Bacteria	7
A0A776X0R9	562	Escherichia coli		Escherichia	Enterobacteriaceae	Enterobacterales	Gammaproteobacteria	Proteobacteria	Bacteria	7
A0A777JKX1	562	Escherichia coli		Escherichia	Enterobacteriaceae	Enterobacterales	Gammaproteobacteria	Proteobacteria	Bacteria	7
A0A777PH14	562	Escherichia coli		Escherichia	Enterobacteriaceae	Enterobacterales	Gammaproteobacteria	Proteobacteria	Bacteria	7
A0A777S545	562	Escherichia coli		Escherichia	Enterobacteriaceae	Enterobacterales	Gammaproteobacteria	Proteobacteria	Bacteria	7
A0A777SN00	562	Escherichia coli		Escherichia	Enterobacteriaceae	Enterobacterales	Gammaproteobacteria	Proteobacteria	Bacteria	7
A0A777SWJ5	562	Escherichia coli		Escherichia	Enterobacteriaceae	Enterobacterales	Gammaproteobacteria	Proteobacteria	Bacteria	7
A0A777VTH2	562	Escherichia coli		Escherichia	Enterobacteriaceae	Enterobacterales	Gammaproteobacteria	Proteobacteria	Bacteria	7
A0A777XY05	562	Escherichia coli		Escherichia	Enterobacteriaceae	Enterobacterales	Gammaproteobacteria	Proteobacteria	Bacteria	7
A0A777Y6H3	562	Escherichia coli		Escherichia	Enterobacteriaceae	Enterobacterales	Gammaproteobacteria	Proteobacteria	Bacteria	7
A0A777ZBJ4	562	Escherichia coli		Escherichia	Enterobacteriaceae	Enterobacterales	Gammaproteobacteria	Proteobacteria	Bacteria	7
A0A778A6I5	562	Escherichia coli		Escherichia	Enterobacteriaceae	Enterobacterales	Gammaproteobacteria	Proteobacteria	Bacteria	7
A0A778BCB5	562	Escherichia coli		Escherichia	Enterobacteriaceae	Enterobacterales	Gammaproteobacteria	Proteobacteria	Bacteria	7
A0A778EZ39	562	Escherichia coli		Escherichia	Enterobacteriaceae	Enterobacterales	Gammaproteobacteria	Proteobacteria	Bacteria	7
A0A778HLW7	562	Escherichia coli		Escherichia	Enterobacteriaceae	Enterobacterales	Gammaproteobacteria	Proteobacteria	Bacteria	7
A0A778JLK9	562	Escherichia coli		Escherichia	Enterobacteriaceae	Enterobacterales	Gammaproteobacteria	Proteobacteria	Bacteria	7
A0A778PKJ1	562	Escherichia coli		Escherichia	Enterobacteriaceae	Enterobacterales	Gammaproteobacteria	Proteobacteria	Bacteria	7
A0A778W516	562	Escherichia coli		Escherichia	Enterobacteriaceae	Enterobacterales	Gammaproteobacteria	Proteobacteria	Bacteria	7
A0A779R8A2	562	Escherichia coli		Escherichia	Enterobacteriaceae	Enterobacterales	Gammaproteobacteria	Proteobacteria	Bacteria	7
A0A779T3P9	562	Escherichia coli		Escherichia	Enterobacteriaceae	Enterobacterales	Gammaproteobacteria	Proteobacteria	Bacteria	7
A0A779UXN9	562	Escherichia coli		Escherichia	Enterobacteriaceae	Enterobacterales	Gammaproteobacteria	Proteobacteria	Bacteria	7
A0A779VZJ7	562	Escherichia coli		Escherichia	Enterobacteriaceae	Enterobacterales	Gammaproteobacteria	Proteobacteria	Bacteria	7
A0A780FLE9	562	Escherichia coli		Escherichia	Enterobacteriaceae	Enterobacterales	Gammaproteobacteria	Proteobacteria	Bacteria	7
A0A780RHW8	562	Escherichia coli		Escherichia	Enterobacteriaceae	Enterobacterales	Gammaproteobacteria	Proteobacteria	Bacteria	7
A0A780SF96	562	Escherichia coli		Escherichia	Enterobacteriaceae	Enterobacterales	Gammaproteobacteria	Proteobacteria	Bacteria	7
A0A780TXP2	562	Escherichia coli		Escherichia	Enterobacteriaceae	Enterobacterales	Gammaproteobacteria	Proteobacteria	Bacteria	7
A0A780U817	562	Escherichia coli		Escherichia	Enterobacteriaceae	Enterobacterales	Gammaproteobacteria	Proteobacteria	Bacteria	7
A0A781MDL1	562	Escherichia coli		Escherichia	Enterobacteriaceae	Enterobacterales	Gammaproteobacteria	Proteobacteria	Bacteria	7
A0A781SAB2	562	Escherichia coli		Escherichia	Enterobacteriaceae	Enterobacterales	Gammaproteobacteria	Proteobacteria	Bacteria	7
A0A782BDV0	562	Escherichia coli		Escherichia	Enterobacteriaceae	Enterobacterales	Gammaproteobacteria	Proteobacteria	Bacteria	7
A0A782ZAK3	562	Escherichia coli		Escherichia	Enterobacteriaceae	Enterobacterales	Gammaproteobacteria	Proteobacteria	Bacteria	7
A0A783GP11	562	Escherichia coli		Escherichia	Enterobacteriaceae	Enterobacterales	Gammaproteobacteria	Proteobacteria	Bacteria	7
A0A783YLZ4	562	Escherichia coli		Escherichia	Enterobacteriaceae	Enterobacterales	Gammaproteobacteria	Proteobacteria	Bacteria	7
A0A784FXM3	562	Escherichia coli		Escherichia	Enterobacteriaceae	Enterobacterales	Gammaproteobacteria	Proteobacteria	Bacteria	7
A0A784G0T8	562	Escherichia coli		Escherichia	Enterobacteriaceae	Enterobacterales	Gammaproteobacteria	Proteobacteria	Bacteria	7
A0A784X5P9	562	Escherichia coli		Escherichia	Enterobacteriaceae	Enterobacterales	Gammaproteobacteria	Proteobacteria	Bacteria	7
A0A784ZGV5	562	Escherichia coli		Escherichia	Enterobacteriaceae	Enterobacterales	Gammaproteobacteria	Proteobacteria	Bacteria	7
A0A785BAR4	562	Escherichia coli		Escherichia	Enterobacteriaceae	Enterobacterales	Gammaproteobacteria	Proteobacteria	Bacteria	7
A0A785EV03	562	Escherichia coli		Escherichia	Enterobacteriaceae	Enterobacterales	Gammaproteobacteria	Proteobacteria	Bacteria	7
A0A786G5V4	562	Escherichia coli		Escherichia	Enterobacteriaceae	Enterobacterales	Gammaproteobacteria	Proteobacteria	Bacteria	7
A0A786HDL5	562	Escherichia coli		Escherichia	Enterobacteriaceae	Enterobacterales	Gammaproteobacteria	Proteobacteria	Bacteria	7
A0A787CL10	562	Escherichia coli		Escherichia	Enterobacteriaceae	Enterobacterales	Gammaproteobacteria	Proteobacteria	Bacteria	7
A0A787M4K5	562	Escherichia coli		Escherichia	Enterobacteriaceae	Enterobacterales	Gammaproteobacteria	Proteobacteria	Bacteria	7
A0A787M9Q6	562	Escherichia coli		Escherichia	Enterobacteriaceae	Enterobacterales	Gammaproteobacteria	Proteobacteria	Bacteria	7
A0A787N2K4	562	Escherichia coli		Escherichia	Enterobacteriaceae	Enterobacterales	Gammaproteobacteria	Proteobacteria	Bacteria	7
A0A787Q052	562	Escherichia coli		Escherichia	Enterobacteriaceae	Enterobacterales	Gammaproteobacteria	Proteobacteria	Bacteria	7
A0A787QL69	562	Escherichia coli		Escherichia	Enterobacteriaceae	Enterobacterales	Gammaproteobacteria	Proteobacteria	Bacteria	7
A0A787WNH8	562	Escherichia coli		Escherichia	Enterobacteriaceae	Enterobacterales	Gammaproteobacteria	Proteobacteria	Bacteria	7
A0A787YR36	562	Escherichia coli		Escherichia	Enterobacteriaceae	Enterobacterales	Gammaproteobacteria	Proteobacteria	Bacteria	7
A0A787ZJS6	562	Escherichia coli		Escherichia	Enterobacteriaceae	Enterobacterales	Gammaproteobacteria	Proteobacteria	Bacteria	7
A0A788A8C1	562	Escherichia coli		Escherichia	Enterobacteriaceae	Enterobacterales	Gammaproteobacteria	Proteobacteria	Bacteria	7
A0A788GM25	562	Escherichia coli		Escherichia	Enterobacteriaceae	Enterobacterales	Gammaproteobacteria	Proteobacteria	Bacteria	7
A0A788IVZ6	562	Escherichia coli		Escherichia	Enterobacteriaceae	Enterobacterales	Gammaproteobacteria	Proteobacteria	Bacteria	7
A0A788LBA1	562	Escherichia coli		Escherichia	Enterobacteriaceae	Enterobacterales	Gammaproteobacteria	Proteobacteria	Bacteria	7
A0A788PZS5	562	Escherichia coli		Escherichia	Enterobacteriaceae	Enterobacterales	Gammaproteobacteria	Proteobacteria	Bacteria	7
A0A788Q3I5	562	Escherichia coli		Escherichia	Enterobacteriaceae	Enterobacterales	Gammaproteobacteria	Proteobacteria	Bacteria	7
A0A788ZK76	562	Escherichia coli		Escherichia	Enterobacteriaceae	Enterobacterales	Gammaproteobacteria	Proteobacteria	Bacteria	7
A0A789BG48	562	Escherichia coli		Escherichia	Enterobacteriaceae	Enterobacterales	Gammaproteobacteria	Proteobacteria	Bacteria	7
A0A789QES5	562	Escherichia coli		Escherichia	Enterobacteriaceae	Enterobacterales	Gammaproteobacteria	Proteobacteria	Bacteria	7
A0A790G185	562	Escherichia coli		Escherichia	Enterobacteriaceae	Enterobacterales	Gammaproteobacteria	Proteobacteria	Bacteria	7
A0A790I089	562	Escherichia coli		Escherichia	Enterobacteriaceae	Enterobacterales	Gammaproteobacteria	Proteobacteria	Bacteria	7
A0A790Z5G7	562	Escherichia coli		Escherichia	Enterobacteriaceae	Enterobacterales	Gammaproteobacteria	Proteobacteria	Bacteria	7
A0A791SSV3	562	Escherichia coli		Escherichia	Enterobacteriaceae	Enterobacterales	Gammaproteobacteria	Proteobacteria	Bacteria	7
A0A791YLY6	562	Escherichia coli		Escherichia	Enterobacteriaceae	Enterobacterales	Gammaproteobacteria	Proteobacteria	Bacteria	7
A0A792D1N4	562	Escherichia coli		Escherichia	Enterobacteriaceae	Enterobacterales	Gammaproteobacteria	Proteobacteria	Bacteria	7
A0A792F7B6	562	Escherichia coli		Escherichia	Enterobacteriaceae	Enterobacterales	Gammaproteobacteria	Proteobacteria	Bacteria	7
A0A792IK76	562	Escherichia coli		Escherichia	Enterobacteriaceae	Enterobacterales	Gammaproteobacteria	Proteobacteria	Bacteria	7
A0A792LJD1	562	Escherichia coli		Escherichia	Enterobacteriaceae	Enterobacterales	Gammaproteobacteria	Proteobacteria	Bacteria	7
A0A792MW52	562	Escherichia coli		Escherichia	Enterobacteriaceae	Enterobacterales	Gammaproteobacteria	Proteobacteria	Bacteria	7
A0A792WMI6	562	Escherichia coli		Escherichia	Enterobacteriaceae	Enterobacterales	Gammaproteobacteria	Proteobacteria	Bacteria	7
A0A792ZDB0	562	Escherichia coli		Escherichia	Enterobacteriaceae	Enterobacterales	Gammaproteobacteria	Proteobacteria	Bacteria	7
A0A793BR81	562	Escherichia coli		Escherichia	Enterobacteriaceae	Enterobacterales	Gammaproteobacteria	Proteobacteria	Bacteria	7
A0A793E1S4	562	Escherichia coli		Escherichia	Enterobacteriaceae	Enterobacterales	Gammaproteobacteria	Proteobacteria	Bacteria	7
A0A793JF15	562	Escherichia coli		Escherichia	Enterobacteriaceae	Enterobacterales	Gammaproteobacteria	Proteobacteria	Bacteria	7
A0A793SDD0	562	Escherichia coli		Escherichia	Enterobacteriaceae	Enterobacterales	Gammaproteobacteria	Proteobacteria	Bacteria	7
A0A793VSB7	562	Escherichia coli		Escherichia	Enterobacteriaceae	Enterobacterales	Gammaproteobacteria	Proteobacteria	Bacteria	7
A0A794B3D2	562	Escherichia coli		Escherichia	Enterobacteriaceae	Enterobacterales	Gammaproteobacteria	Proteobacteria	Bacteria	7
A0A794LZ56	562	Escherichia coli		Escherichia	Enterobacteriaceae	Enterobacterales	Gammaproteobacteria	Proteobacteria	Bacteria	7
A0A794NGS8	562	Escherichia coli		Escherichia	Enterobacteriaceae	Enterobacterales	Gammaproteobacteria	Proteobacteria	Bacteria	7
A0A794P6T1	562	Escherichia coli		Escherichia	Enterobacteriaceae	Enterobacterales	Gammaproteobacteria	Proteobacteria	Bacteria	7
A0A795GRL8	562	Escherichia coli		Escherichia	Enterobacteriaceae	Enterobacterales	Gammaproteobacteria	Proteobacteria	Bacteria	7
A0A795R444	562	Escherichia coli		Escherichia	Enterobacteriaceae	Enterobacterales	Gammaproteobacteria	Proteobacteria	Bacteria	7
A0A795VP17	562	Escherichia coli		Escherichia	Enterobacteriaceae	Enterobacterales	Gammaproteobacteria	Proteobacteria	Bacteria	7
A0A796VYN2	562	Escherichia coli		Escherichia	Enterobacteriaceae	Enterobacterales	Gammaproteobacteria	Proteobacteria	Bacteria	7
A0A796X3N2	562	Escherichia coli		Escherichia	Enterobacteriaceae	Enterobacterales	Gammaproteobacteria	Proteobacteria	Bacteria	7
A0A797C9Q5	562	Escherichia coli		Escherichia	Enterobacteriaceae	Enterobacterales	Gammaproteobacteria	Proteobacteria	Bacteria	7
A0A797Z8M6	562	Escherichia coli		Escherichia	Enterobacteriaceae	Enterobacterales	Gammaproteobacteria	Proteobacteria	Bacteria	7
A0A798WN18	562	Escherichia coli		Escherichia	Enterobacteriaceae	Enterobacterales	Gammaproteobacteria	Proteobacteria	Bacteria	7
A0A7A0B631	562	Escherichia coli		Escherichia	Enterobacteriaceae	Enterobacterales	Gammaproteobacteria	Proteobacteria	Bacteria	7
A0A7A0PRE4	562	Escherichia coli		Escherichia	Enterobacteriaceae	Enterobacterales	Gammaproteobacteria	Proteobacteria	Bacteria	7
A0A7A0Q898	562	Escherichia coli		Escherichia	Enterobacteriaceae	Enterobacterales	Gammaproteobacteria	Proteobacteria	Bacteria	7
A0A7A0T7F4	562	Escherichia coli		Escherichia	Enterobacteriaceae	Enterobacterales	Gammaproteobacteria	Proteobacteria	Bacteria	7
A0A7A2IAA8	562	Escherichia coli		Escherichia	Enterobacteriaceae	Enterobacterales	Gammaproteobacteria	Proteobacteria	Bacteria	7
A0A7A2PG17	562	Escherichia coli		Escherichia	Enterobacteriaceae	Enterobacterales	Gammaproteobacteria	Proteobacteria	Bacteria	7
A0A7A2UBA6	562	Escherichia coli		Escherichia	Enterobacteriaceae	Enterobacterales	Gammaproteobacteria	Proteobacteria	Bacteria	7
A0A7A2WW92	562	Escherichia coli		Escherichia	Enterobacteriaceae	Enterobacterales	Gammaproteobacteria	Proteobacteria	Bacteria	7
A0A7A3AHR8	562	Escherichia coli		Escherichia	Enterobacteriaceae	Enterobacterales	Gammaproteobacteria	Proteobacteria	Bacteria	7
A0A7A3IPC9	562	Escherichia coli		Escherichia	Enterobacteriaceae	Enterobacterales	Gammaproteobacteria	Proteobacteria	Bacteria	7
A0A7A3NM30	562	Escherichia coli		Escherichia	Enterobacteriaceae	Enterobacterales	Gammaproteobacteria	Proteobacteria	Bacteria	7
A0A7A3TRN3	562	Escherichia coli		Escherichia	Enterobacteriaceae	Enterobacterales	Gammaproteobacteria	Proteobacteria	Bacteria	7
A0A7A4WTS2	562	Escherichia coli		Escherichia	Enterobacteriaceae	Enterobacterales	Gammaproteobacteria	Proteobacteria	Bacteria	7
A0A7A4ZRR9	562	Escherichia coli		Escherichia	Enterobacteriaceae	Enterobacterales	Gammaproteobacteria	Proteobacteria	Bacteria	7
A0A7A5L877	562	Escherichia coli		Escherichia	Enterobacteriaceae	Enterobacterales	Gammaproteobacteria	Proteobacteria	Bacteria	7
A0A7A5WA72	562	Escherichia coli		Escherichia	Enterobacteriaceae	Enterobacterales	Gammaproteobacteria	Proteobacteria	Bacteria	7
A0A7A6B7T9	562	Escherichia coli		Escherichia	Enterobacteriaceae	Enterobacterales	Gammaproteobacteria	Proteobacteria	Bacteria	7
A0A7A6MQT2	562	Escherichia coli		Escherichia	Enterobacteriaceae	Enterobacterales	Gammaproteobacteria	Proteobacteria	Bacteria	7
A0A7A6QBV5	562	Escherichia coli		Escherichia	Enterobacteriaceae	Enterobacterales	Gammaproteobacteria	Proteobacteria	Bacteria	7
A0A7A6VNI6	562	Escherichia coli		Escherichia	Enterobacteriaceae	Enterobacterales	Gammaproteobacteria	Proteobacteria	Bacteria	7
A0A7A6X1Z9	562	Escherichia coli		Escherichia	Enterobacteriaceae	Enterobacterales	Gammaproteobacteria	Proteobacteria	Bacteria	7
A0A7A7F4G4	562	Escherichia coli		Escherichia	Enterobacteriaceae	Enterobacterales	Gammaproteobacteria	Proteobacteria	Bacteria	7
A0A7A7MJ26	562	Escherichia coli		Escherichia	Enterobacteriaceae	Enterobacterales	Gammaproteobacteria	Proteobacteria	Bacteria	7
A0A7A7WIH7	562	Escherichia coli		Escherichia	Enterobacteriaceae	Enterobacterales	Gammaproteobacteria	Proteobacteria	Bacteria	7
A0A7A8G138	562	Escherichia coli		Escherichia	Enterobacteriaceae	Enterobacterales	Gammaproteobacteria	Proteobacteria	Bacteria	7
A0A7A8K6C2	562	Escherichia coli		Escherichia	Enterobacteriaceae	Enterobacterales	Gammaproteobacteria	Proteobacteria	Bacteria	7
A0A7A8SDU4	562	Escherichia coli		Escherichia	Enterobacteriaceae	Enterobacterales	Gammaproteobacteria	Proteobacteria	Bacteria	7
A0A7A8TUK7	562	Escherichia coli		Escherichia	Enterobacteriaceae	Enterobacterales	Gammaproteobacteria	Proteobacteria	Bacteria	7
A0A7A9ZTP6	562	Escherichia coli		Escherichia	Enterobacteriaceae	Enterobacterales	Gammaproteobacteria	Proteobacteria	Bacteria	7
A0A7B0JHD2	562	Escherichia coli		Escherichia	Enterobacteriaceae	Enterobacterales	Gammaproteobacteria	Proteobacteria	Bacteria	7
A0A7B0UCZ7	562	Escherichia coli		Escherichia	Enterobacteriaceae	Enterobacterales	Gammaproteobacteria	Proteobacteria	Bacteria	7
A0A7B1FR58	562	Escherichia coli		Escherichia	Enterobacteriaceae	Enterobacterales	Gammaproteobacteria	Proteobacteria	Bacteria	7
A0A7B1WXY7	562	Escherichia coli		Escherichia	Enterobacteriaceae	Enterobacterales	Gammaproteobacteria	Proteobacteria	Bacteria	7
A0A7B2L9J3	562	Escherichia coli		Escherichia	Enterobacteriaceae	Enterobacterales	Gammaproteobacteria	Proteobacteria	Bacteria	7
A0A7B3MJT9	562	Escherichia coli		Escherichia	Enterobacteriaceae	Enterobacterales	Gammaproteobacteria	Proteobacteria	Bacteria	7
A0A7B3TI28	562	Escherichia coli		Escherichia	Enterobacteriaceae	Enterobacterales	Gammaproteobacteria	Proteobacteria	Bacteria	7
A0A7B3Y0R9	562	Escherichia coli		Escherichia	Enterobacteriaceae	Enterobacterales	Gammaproteobacteria	Proteobacteria	Bacteria	7
A0A7B4L1B5	562	Escherichia coli		Escherichia	Enterobacteriaceae	Enterobacterales	Gammaproteobacteria	Proteobacteria	Bacteria	7
A0A7B4P7N0	562	Escherichia coli		Escherichia	Enterobacteriaceae	Enterobacterales	Gammaproteobacteria	Proteobacteria	Bacteria	7
A0A7B5YST5	562	Escherichia coli		Escherichia	Enterobacteriaceae	Enterobacterales	Gammaproteobacteria	Proteobacteria	Bacteria	7
A0A7B6CAL8	562	Escherichia coli		Escherichia	Enterobacteriaceae	Enterobacterales	Gammaproteobacteria	Proteobacteria	Bacteria	7
A0A7B6DAN5	562	Escherichia coli		Escherichia	Enterobacteriaceae	Enterobacterales	Gammaproteobacteria	Proteobacteria	Bacteria	7
A0A7B6DTY8	562	Escherichia coli		Escherichia	Enterobacteriaceae	Enterobacterales	Gammaproteobacteria	Proteobacteria	Bacteria	7
A0A7B6KE01	562	Escherichia coli		Escherichia	Enterobacteriaceae	Enterobacterales	Gammaproteobacteria	Proteobacteria	Bacteria	7
A0A7B6MAV7	562	Escherichia coli		Escherichia	Enterobacteriaceae	Enterobacterales	Gammaproteobacteria	Proteobacteria	Bacteria	7
A0A7B6S9B9	562	Escherichia coli		Escherichia	Enterobacteriaceae	Enterobacterales	Gammaproteobacteria	Proteobacteria	Bacteria	7
A0A7B7FFA4	562	Escherichia coli		Escherichia	Enterobacteriaceae	Enterobacterales	Gammaproteobacteria	Proteobacteria	Bacteria	7
A0A7B7Z1L8	562	Escherichia coli		Escherichia	Enterobacteriaceae	Enterobacterales	Gammaproteobacteria	Proteobacteria	Bacteria	7
A0A7B8CGW9	562	Escherichia coli		Escherichia	Enterobacteriaceae	Enterobacterales	Gammaproteobacteria	Proteobacteria	Bacteria	7
A0A7B8W6E1	562	Escherichia coli		Escherichia	Enterobacteriaceae	Enterobacterales	Gammaproteobacteria	Proteobacteria	Bacteria	7
A0A7B9FAQ2	562	Escherichia coli		Escherichia	Enterobacteriaceae	Enterobacterales	Gammaproteobacteria	Proteobacteria	Bacteria	7
A0A7B9PJ86	562	Escherichia coli		Escherichia	Enterobacteriaceae	Enterobacterales	Gammaproteobacteria	Proteobacteria	Bacteria	7
C3T0H2	562	Escherichia coli		Escherichia	Enterobacteriaceae	Enterobacterales	Gammaproteobacteria	Proteobacteria	Bacteria	7
C3T0H3	562	Escherichia coli		Escherichia	Enterobacteriaceae	Enterobacterales	Gammaproteobacteria	Proteobacteria	Bacteria	7
C3TCT7	562	Escherichia coli		Escherichia	Enterobacteriaceae	Enterobacterales	Gammaproteobacteria	Proteobacteria	Bacteria	7
C3TCT8	562	Escherichia coli		Escherichia	Enterobacteriaceae	Enterobacterales	Gammaproteobacteria	Proteobacteria	Bacteria	7
E2QPU3	562	Escherichia coli		Escherichia	Enterobacteriaceae	Enterobacterales	Gammaproteobacteria	Proteobacteria	Bacteria	7
J7QG79	562	Escherichia coli		Escherichia	Enterobacteriaceae	Enterobacterales	Gammaproteobacteria	Proteobacteria	Bacteria	7
W8TZ37	562	Escherichia coli		Escherichia	Enterobacteriaceae	Enterobacterales	Gammaproteobacteria	Proteobacteria	Bacteria	7
A0A376J605	562	Escherichia coli		Escherichia	Enterobacteriaceae	Enterobacterales	Gammaproteobacteria	Proteobacteria	Bacteria	7
A0A376RJT1	562	Escherichia coli		Escherichia	Enterobacteriaceae	Enterobacterales	Gammaproteobacteria	Proteobacteria	Bacteria	7
A0A376U5T5	562	Escherichia coli		Escherichia	Enterobacteriaceae	Enterobacterales	Gammaproteobacteria	Proteobacteria	Bacteria	7
A0A377C7D6	562	Escherichia coli		Escherichia	Enterobacteriaceae	Enterobacterales	Gammaproteobacteria	Proteobacteria	Bacteria	7
A0A377LE94	562	Escherichia coli		Escherichia	Enterobacteriaceae	Enterobacterales	Gammaproteobacteria	Proteobacteria	Bacteria	7
A0A3L0VD99	562	Escherichia coli		Escherichia	Enterobacteriaceae	Enterobacterales	Gammaproteobacteria	Proteobacteria	Bacteria	7
A0A3T4IEF5	562	Escherichia coli		Escherichia	Enterobacteriaceae	Enterobacterales	Gammaproteobacteria	Proteobacteria	Bacteria	7
A0A3T8T8R0	562	Escherichia coli		Escherichia	Enterobacteriaceae	Enterobacterales	Gammaproteobacteria	Proteobacteria	Bacteria	7
A0A485JBS6	562	Escherichia coli		Escherichia	Enterobacteriaceae	Enterobacterales	Gammaproteobacteria	Proteobacteria	Bacteria	7
A0A6C9VRQ5	562	Escherichia coli		Escherichia	Enterobacteriaceae	Enterobacterales	Gammaproteobacteria	Proteobacteria	Bacteria	7
A0A7B3ZH29	562	Escherichia coli		Escherichia	Enterobacteriaceae	Enterobacterales	Gammaproteobacteria	Proteobacteria	Bacteria	7
A0A026UMC3	1446704	Escherichia coli O174:H8 str. 04-3038	Escherichia coli	Escherichia	Enterobacteriaceae	Enterobacterales	Gammaproteobacteria	Proteobacteria	Bacteria	2
A0A026V7Q0	1446704	Escherichia coli O174:H8 str. 04-3038	Escherichia coli	Escherichia	Enterobacteriaceae	Enterobacterales	Gammaproteobacteria	Proteobacteria	Bacteria	2
A0A028AA11	1446753	Escherichia coli O69:H11 str. 08-4661	Escherichia coli	Escherichia	Enterobacteriaceae	Enterobacterales	Gammaproteobacteria	Proteobacteria	Bacteria	2
A0A028ATQ3	1446753	Escherichia coli O69:H11 str. 08-4661	Escherichia coli	Escherichia	Enterobacteriaceae	Enterobacterales	Gammaproteobacteria	Proteobacteria	Bacteria	2
A0A028E6G8	1446549	Escherichia coli O118:H16 str. 2009C-4446	Escherichia coli	Escherichia	Enterobacteriaceae	Enterobacterales	Gammaproteobacteria	Proteobacteria	Bacteria	2
A0A028EEE6	1446549	Escherichia coli O118:H16 str. 2009C-4446	Escherichia coli	Escherichia	Enterobacteriaceae	Enterobacterales	Gammaproteobacteria	Proteobacteria	Bacteria	2
A0A029HTC2	1444258	Escherichia coli 2-005-03_S4_C3	Escherichia coli	Escherichia	Enterobacteriaceae	Enterobacterales	Gammaproteobacteria	Proteobacteria	Bacteria	2
A0A029I648	1444258	Escherichia coli 2-005-03_S4_C3	Escherichia coli	Escherichia	Enterobacteriaceae	Enterobacterales	Gammaproteobacteria	Proteobacteria	Bacteria	2
A0A029IPE0	1444228	Escherichia coli 2-005-03_S4_C2	Escherichia coli	Escherichia	Enterobacteriaceae	Enterobacterales	Gammaproteobacteria	Proteobacteria	Bacteria	2
A0A029IXQ5	1444228	Escherichia coli 2-005-03_S4_C2	Escherichia coli	Escherichia	Enterobacteriaceae	Enterobacterales	Gammaproteobacteria	Proteobacteria	Bacteria	2
A0A034T1N9	1263550	Edwardsiella piscicida		Edwardsiella	Hafniaceae	Enterobacterales	Gammaproteobacteria	Proteobacteria	Bacteria	1
A0A411GZG5	1263550	Edwardsiella piscicida		Edwardsiella	Hafniaceae	Enterobacterales	Gammaproteobacteria	Proteobacteria	Bacteria	1
A0A059KZK7	1419583	Pseudomonas mandelii PD30	Pseudomonas mandelii	Pseudomonas	Pseudomonadaceae	Pseudomonadales	Gammaproteobacteria	Proteobacteria	Bacteria	1
A0A061JPN1	1218352	Pseudomonas stutzeri KOS6	Pseudomonas stutzeri	Pseudomonas	Pseudomonadaceae	Pseudomonadales	Gammaproteobacteria	Proteobacteria	Bacteria	1
A0A061Q6Z7	1460647	Vibrio sp. JCM 19052		Vibrio	Vibrionaceae	Vibrionales	Gammaproteobacteria	Proteobacteria	Bacteria	1
A0A064DKS7	1439318	Citrobacter freundii MGH 56	Citrobacter freundii	Citrobacter	Enterobacteriaceae	Enterobacterales	Gammaproteobacteria	Proteobacteria	Bacteria	2
A0A064E142	1439318	Citrobacter freundii MGH 56	Citrobacter freundii	Citrobacter	Enterobacteriaceae	Enterobacterales	Gammaproteobacteria	Proteobacteria	Bacteria	2
A0A066RRB7	1654360	Photobacterium galatheae		Photobacterium	Vibrionaceae	Vibrionales	Gammaproteobacteria	Proteobacteria	Bacteria	1
A0A066USY3	212667	Vibrio fortis		Vibrio	Vibrionaceae	Vibrionales	Gammaproteobacteria	Proteobacteria	Bacteria	1
A0A5N3R4V4	212667	Vibrio fortis		Vibrio	Vibrionaceae	Vibrionales	Gammaproteobacteria	Proteobacteria	Bacteria	1
A0A069XGC1	1444252	Escherichia coli 3-373-03_S4_C2	Escherichia coli	Escherichia	Enterobacteriaceae	Enterobacterales	Gammaproteobacteria	Proteobacteria	Bacteria	2
A0A069XIH8	1444252	Escherichia coli 3-373-03_S4_C2	Escherichia coli	Escherichia	Enterobacteriaceae	Enterobacterales	Gammaproteobacteria	Proteobacteria	Bacteria	2
A0A070FGL6	1446581	Escherichia coli O128:H2 str. 2011C-3317	Escherichia coli	Escherichia	Enterobacteriaceae	Enterobacterales	Gammaproteobacteria	Proteobacteria	Bacteria	2
A0A070FJK4	1446581	Escherichia coli O128:H2 str. 2011C-3317	Escherichia coli	Escherichia	Enterobacteriaceae	Enterobacterales	Gammaproteobacteria	Proteobacteria	Bacteria	2
A0A070SLJ3	1444180	Escherichia coli 2-210-07_S3_C3	Escherichia coli	Escherichia	Enterobacteriaceae	Enterobacterales	Gammaproteobacteria	Proteobacteria	Bacteria	2
A0A070SQA7	1444180	Escherichia coli 2-210-07_S3_C3	Escherichia coli	Escherichia	Enterobacteriaceae	Enterobacterales	Gammaproteobacteria	Proteobacteria	Bacteria	2
A0A070UH37	1444151	Escherichia coli 2-177-06_S3_C2	Escherichia coli	Escherichia	Enterobacteriaceae	Enterobacterales	Gammaproteobacteria	Proteobacteria	Bacteria	2
A0A070UZ69	1444151	Escherichia coli 2-177-06_S3_C2	Escherichia coli	Escherichia	Enterobacteriaceae	Enterobacterales	Gammaproteobacteria	Proteobacteria	Bacteria	2
A0A071LNL1	1224318	Mangrovibacter sp. MFB070		Mangrovibacter	Enterobacteriaceae	Enterobacterales	Gammaproteobacteria	Proteobacteria	Bacteria	1
A0A073FU32	1444266	Escherichia coli 2-427-07_S4_C3	Escherichia coli	Escherichia	Enterobacteriaceae	Enterobacterales	Gammaproteobacteria	Proteobacteria	Bacteria	2
A0A073FYW3	1444266	Escherichia coli 2-427-07_S4_C3	Escherichia coli	Escherichia	Enterobacteriaceae	Enterobacterales	Gammaproteobacteria	Proteobacteria	Bacteria	2
A0A073HAK6	1444102	Escherichia coli 5-366-08_S1_C3	Escherichia coli	Escherichia	Enterobacteriaceae	Enterobacterales	Gammaproteobacteria	Proteobacteria	Bacteria	2
A0A073HKK5	1444102	Escherichia coli 5-366-08_S1_C3	Escherichia coli	Escherichia	Enterobacteriaceae	Enterobacterales	Gammaproteobacteria	Proteobacteria	Bacteria	2
A0A073ULP3	1444047	Escherichia coli 5-366-08_S1_C1	Escherichia coli	Escherichia	Enterobacteriaceae	Enterobacterales	Gammaproteobacteria	Proteobacteria	Bacteria	2
A0A073UQC5	1444047	Escherichia coli 5-366-08_S1_C1	Escherichia coli	Escherichia	Enterobacteriaceae	Enterobacterales	Gammaproteobacteria	Proteobacteria	Bacteria	2
A0A074HX37	1444219	Escherichia coli 1-392-07_S4_C1	Escherichia coli	Escherichia	Enterobacteriaceae	Enterobacterales	Gammaproteobacteria	Proteobacteria	Bacteria	2
A0A074I2A1	1444219	Escherichia coli 1-392-07_S4_C1	Escherichia coli	Escherichia	Enterobacteriaceae	Enterobacterales	Gammaproteobacteria	Proteobacteria	Bacteria	2
A0A076LVB7	667120	Edwardsiella anguillarum ET080813	Edwardsiella anguillarum	Edwardsiella	Hafniaceae	Enterobacterales	Gammaproteobacteria	Proteobacteria	Bacteria	1
A0A077DH83	1072685	Basilea psittacipulmonis DSM 24701	Basilea psittacipulmonis	Basilea	Alcaligenaceae	Burkholderiales	Betaproteobacteria	Proteobacteria	Bacteria	1
A0A077JS01	287	Pseudomonas aeruginosa		Pseudomonas	Pseudomonadaceae	Pseudomonadales	Gammaproteobacteria	Proteobacteria	Bacteria	1
A0A241XIU5	287	Pseudomonas aeruginosa		Pseudomonas	Pseudomonadaceae	Pseudomonadales	Gammaproteobacteria	Proteobacteria	Bacteria	1
A0A2R3ISH6	287	Pseudomonas aeruginosa		Pseudomonas	Pseudomonadaceae	Pseudomonadales	Gammaproteobacteria	Proteobacteria	Bacteria	1
A0A3S0IYK7	287	Pseudomonas aeruginosa		Pseudomonas	Pseudomonadaceae	Pseudomonadales	Gammaproteobacteria	Proteobacteria	Bacteria	1
A0A485EEI6	287	Pseudomonas aeruginosa		Pseudomonas	Pseudomonadaceae	Pseudomonadales	Gammaproteobacteria	Proteobacteria	Bacteria	1
A0A485FH61	287	Pseudomonas aeruginosa		Pseudomonas	Pseudomonadaceae	Pseudomonadales	Gammaproteobacteria	Proteobacteria	Bacteria	1
A0A659BRT7	287	Pseudomonas aeruginosa		Pseudomonas	Pseudomonadaceae	Pseudomonadales	Gammaproteobacteria	Proteobacteria	Bacteria	1
A0A6A9JYX2	287	Pseudomonas aeruginosa		Pseudomonas	Pseudomonadaceae	Pseudomonadales	Gammaproteobacteria	Proteobacteria	Bacteria	1
A0A6B8P407	287	Pseudomonas aeruginosa		Pseudomonas	Pseudomonadaceae	Pseudomonadales	Gammaproteobacteria	Proteobacteria	Bacteria	1
A0A6H1QM50	287	Pseudomonas aeruginosa		Pseudomonas	Pseudomonadaceae	Pseudomonadales	Gammaproteobacteria	Proteobacteria	Bacteria	1
A0A6L3P3R1	287	Pseudomonas aeruginosa		Pseudomonas	Pseudomonadaceae	Pseudomonadales	Gammaproteobacteria	Proteobacteria	Bacteria	1
A0A6M8FZY8	287	Pseudomonas aeruginosa		Pseudomonas	Pseudomonadaceae	Pseudomonadales	Gammaproteobacteria	Proteobacteria	Bacteria	1
A0A6M8I3R5	287	Pseudomonas aeruginosa		Pseudomonas	Pseudomonadaceae	Pseudomonadales	Gammaproteobacteria	Proteobacteria	Bacteria	1
A0A6M9E1K6	287	Pseudomonas aeruginosa		Pseudomonas	Pseudomonadaceae	Pseudomonadales	Gammaproteobacteria	Proteobacteria	Bacteria	1
A0A6N0EHI6	287	Pseudomonas aeruginosa		Pseudomonas	Pseudomonadaceae	Pseudomonadales	Gammaproteobacteria	Proteobacteria	Bacteria	1
A0A6N0NZK1	287	Pseudomonas aeruginosa		Pseudomonas	Pseudomonadaceae	Pseudomonadales	Gammaproteobacteria	Proteobacteria	Bacteria	1
A0A6N0SEA2	287	Pseudomonas aeruginosa		Pseudomonas	Pseudomonadaceae	Pseudomonadales	Gammaproteobacteria	Proteobacteria	Bacteria	1
A0A6N0TV05	287	Pseudomonas aeruginosa		Pseudomonas	Pseudomonadaceae	Pseudomonadales	Gammaproteobacteria	Proteobacteria	Bacteria	1
A0A6N0V8W9	287	Pseudomonas aeruginosa		Pseudomonas	Pseudomonadaceae	Pseudomonadales	Gammaproteobacteria	Proteobacteria	Bacteria	1
A0A6N4S5K2	287	Pseudomonas aeruginosa		Pseudomonas	Pseudomonadaceae	Pseudomonadales	Gammaproteobacteria	Proteobacteria	Bacteria	1
O54040	287	Pseudomonas aeruginosa		Pseudomonas	Pseudomonadaceae	Pseudomonadales	Gammaproteobacteria	Proteobacteria	Bacteria	1
A0A3M5DDH6	287	Pseudomonas aeruginosa		Pseudomonas	Pseudomonadaceae	Pseudomonadales	Gammaproteobacteria	Proteobacteria	Bacteria	1
A0A078LDP5	545	Citrobacter koseri		Citrobacter	Enterobacteriaceae	Enterobacterales	Gammaproteobacteria	Proteobacteria	Bacteria	2
A0A078LEC1	545	Citrobacter koseri		Citrobacter	Enterobacteriaceae	Enterobacterales	Gammaproteobacteria	Proteobacteria	Bacteria	2
A0A381H2P2	545	Citrobacter koseri		Citrobacter	Enterobacteriaceae	Enterobacterales	Gammaproteobacteria	Proteobacteria	Bacteria	2
A0A447UG80	545	Citrobacter koseri		Citrobacter	Enterobacteriaceae	Enterobacterales	Gammaproteobacteria	Proteobacteria	Bacteria	2
A0A6B0TFH8	545	Citrobacter koseri		Citrobacter	Enterobacteriaceae	Enterobacterales	Gammaproteobacteria	Proteobacteria	Bacteria	2
A0A080FNJ5	1444275	Escherichia coli 1-392-07_S4_C3	Escherichia coli	Escherichia	Enterobacteriaceae	Enterobacterales	Gammaproteobacteria	Proteobacteria	Bacteria	2
A0A080G4B9	1444275	Escherichia coli 1-392-07_S4_C3	Escherichia coli	Escherichia	Enterobacteriaceae	Enterobacterales	Gammaproteobacteria	Proteobacteria	Bacteria	2
A0A080INH9	1444163	Escherichia coli 1-250-04_S3_C2	Escherichia coli	Escherichia	Enterobacteriaceae	Enterobacterales	Gammaproteobacteria	Proteobacteria	Bacteria	2
A0A080IZD6	1444163	Escherichia coli 1-250-04_S3_C2	Escherichia coli	Escherichia	Enterobacteriaceae	Enterobacterales	Gammaproteobacteria	Proteobacteria	Bacteria	2
A0A081Y387	1502784	Pseudomonas sp. AAC		Pseudomonas	Pseudomonadaceae	Pseudomonadales	Gammaproteobacteria	Proteobacteria	Bacteria	1
A0A084A4Q2	1410619	Serratia sp. DD3		Serratia	Yersiniaceae	Enterobacterales	Gammaproteobacteria	Proteobacteria	Bacteria	1
A0A084TBN8	1517681	Vibrio sp. ER1A		Vibrio	Vibrionaceae	Vibrionales	Gammaproteobacteria	Proteobacteria	Bacteria	1
A0A085APD9	1005994	Trabulsiella guamensis ATCC 49490	Trabulsiella guamensis	Trabulsiella	Enterobacteriaceae	Enterobacterales	Gammaproteobacteria	Proteobacteria	Bacteria	1
A0A085GEM9	1006004	Buttiauxella agrestis ATCC 33320	Buttiauxella agrestis	Buttiauxella	Enterobacteriaceae	Enterobacterales	Gammaproteobacteria	Proteobacteria	Bacteria	2
A0A085G857	1006004	Buttiauxella agrestis ATCC 33320	Buttiauxella agrestis	Buttiauxella	Enterobacteriaceae	Enterobacterales	Gammaproteobacteria	Proteobacteria	Bacteria	2
A0A085GEZ0	910964	Ewingella americana ATCC 33852	Ewingella americana	Ewingella	Yersiniaceae	Enterobacterales	Gammaproteobacteria	Proteobacteria	Bacteria	1
A0A085HNQ2	1005999	Leminorella grimontii ATCC 33999 = DSM 5078	Leminorella grimontii	Leminorella	Budviciaceae	Enterobacterales	Gammaproteobacteria	Proteobacteria	Bacteria	1
A0A086EV53	180957	Pectobacterium brasiliense		Pectobacterium	Pectobacteriaceae	Enterobacterales	Gammaproteobacteria	Proteobacteria	Bacteria	2
A0A086EZN2	180957	Pectobacterium brasiliense		Pectobacterium	Pectobacteriaceae	Enterobacterales	Gammaproteobacteria	Proteobacteria	Bacteria	2
A0A0M2F165	180957	Pectobacterium brasiliense		Pectobacterium	Pectobacteriaceae	Enterobacterales	Gammaproteobacteria	Proteobacteria	Bacteria	2
A0A0M2F254	180957	Pectobacterium brasiliense		Pectobacterium	Pectobacteriaceae	Enterobacterales	Gammaproteobacteria	Proteobacteria	Bacteria	2
A0A433NAP9	180957	Pectobacterium brasiliense		Pectobacterium	Pectobacteriaceae	Enterobacterales	Gammaproteobacteria	Proteobacteria	Bacteria	2
A0A6I6X2I3	180957	Pectobacterium brasiliense		Pectobacterium	Pectobacteriaceae	Enterobacterales	Gammaproteobacteria	Proteobacteria	Bacteria	2
A0A3S0ZM62	180957	Pectobacterium brasiliense		Pectobacterium	Pectobacteriaceae	Enterobacterales	Gammaproteobacteria	Proteobacteria	Bacteria	2
A0A086WMA4	1526762	Vibrio sp. B183		Vibrio	Vibrionaceae	Vibrionales	Gammaproteobacteria	Proteobacteria	Bacteria	1
A0A087IMG9	672	Vibrio vulnificus		Vibrio	Vibrionaceae	Vibrionales	Gammaproteobacteria	Proteobacteria	Bacteria	1
A0A2S3R032	672	Vibrio vulnificus		Vibrio	Vibrionaceae	Vibrionales	Gammaproteobacteria	Proteobacteria	Bacteria	1
A0A2S3S0M5	672	Vibrio vulnificus		Vibrio	Vibrionaceae	Vibrionales	Gammaproteobacteria	Proteobacteria	Bacteria	1
A0A4Q7I410	672	Vibrio vulnificus		Vibrio	Vibrionaceae	Vibrionales	Gammaproteobacteria	Proteobacteria	Bacteria	1
A0A4Q7IAZ8	672	Vibrio vulnificus		Vibrio	Vibrionaceae	Vibrionales	Gammaproteobacteria	Proteobacteria	Bacteria	1
A0A658Q4P9	672	Vibrio vulnificus		Vibrio	Vibrionaceae	Vibrionales	Gammaproteobacteria	Proteobacteria	Bacteria	1
A0A6N4DCU9	672	Vibrio vulnificus		Vibrio	Vibrionaceae	Vibrionales	Gammaproteobacteria	Proteobacteria	Bacteria	1
A0A657Y6D1	672	Vibrio vulnificus		Vibrio	Vibrionaceae	Vibrionales	Gammaproteobacteria	Proteobacteria	Bacteria	1
A0A087KYF5	1524467	Serratia sp. Ag1		Serratia	Yersiniaceae	Enterobacterales	Gammaproteobacteria	Proteobacteria	Bacteria	1
A0A089Q3S5	158822	Cedecea neteri		Cedecea	Enterobacteriaceae	Enterobacterales	Gammaproteobacteria	Proteobacteria	Bacteria	2
A0A089RJ98	158822	Cedecea neteri		Cedecea	Enterobacteriaceae	Enterobacterales	Gammaproteobacteria	Proteobacteria	Bacteria	2
A0A291DX17	158822	Cedecea neteri		Cedecea	Enterobacteriaceae	Enterobacterales	Gammaproteobacteria	Proteobacteria	Bacteria	2
A0A291E5D5	158822	Cedecea neteri		Cedecea	Enterobacteriaceae	Enterobacterales	Gammaproteobacteria	Proteobacteria	Bacteria	2
A0A2X3IH78	158822	Cedecea neteri		Cedecea	Enterobacteriaceae	Enterobacterales	Gammaproteobacteria	Proteobacteria	Bacteria	2
A0A090IMH6	80852	Aliivibrio wodanis		Aliivibrio	Vibrionaceae	Vibrionales	Gammaproteobacteria	Proteobacteria	Bacteria	1
A0A090NE28	1401327	Shigella dysenteriae WRSd3	Shigella dysenteriae	Shigella	Enterobacteriaceae	Enterobacterales	Gammaproteobacteria	Proteobacteria	Bacteria	2
A0A090NJ78	1401327	Shigella dysenteriae WRSd3	Shigella dysenteriae	Shigella	Enterobacteriaceae	Enterobacterales	Gammaproteobacteria	Proteobacteria	Bacteria	2
A0A090PDU6	265668	Vibrio ponticus		Vibrio	Vibrionaceae	Vibrionales	Gammaproteobacteria	Proteobacteria	Bacteria	1
A0A3N3DTW1	265668	Vibrio ponticus		Vibrio	Vibrionaceae	Vibrionales	Gammaproteobacteria	Proteobacteria	Bacteria	1
A0A090QX19	754436	Photobacterium aphoticum		Photobacterium	Vibrionaceae	Vibrionales	Gammaproteobacteria	Proteobacteria	Bacteria	1
A0A0J1GS70	754436	Photobacterium aphoticum		Photobacterium	Vibrionaceae	Vibrionales	Gammaproteobacteria	Proteobacteria	Bacteria	1
A0A090TUH5	1114921	Citrobacter werkmanii NBRC 105721	Citrobacter werkmanii	Citrobacter	Enterobacteriaceae	Enterobacterales	Gammaproteobacteria	Proteobacteria	Bacteria	2
A0A090TUI9	1114921	Citrobacter werkmanii NBRC 105721	Citrobacter werkmanii	Citrobacter	Enterobacteriaceae	Enterobacterales	Gammaproteobacteria	Proteobacteria	Bacteria	2
A0A090VAY4	1115515	Pseudescherichia vulneris NBRC 102420	Pseudescherichia vulneris	Pseudescherichia	Enterobacteriaceae	Enterobacterales	Gammaproteobacteria	Proteobacteria	Bacteria	1
A0A093RY78	55207	Pectobacterium betavasculorum		Pectobacterium	Pectobacteriaceae	Enterobacterales	Gammaproteobacteria	Proteobacteria	Bacteria	2
A0A093UHA3	55207	Pectobacterium betavasculorum		Pectobacterium	Pectobacteriaceae	Enterobacterales	Gammaproteobacteria	Proteobacteria	Bacteria	2
A0A094INX9	1517416	Idiomarina atlantica		Idiomarina	Idiomarinaceae	Alteromonadales	Gammaproteobacteria	Proteobacteria	Bacteria	1
A0A094IY51	435908	Idiomarina salinarum		Idiomarina	Idiomarinaceae	Alteromonadales	Gammaproteobacteria	Proteobacteria	Bacteria	1
A0A094RZ78	78398	Pectobacterium odoriferum		Pectobacterium	Pectobacteriaceae	Enterobacterales	Gammaproteobacteria	Proteobacteria	Bacteria	2
A0A094S033	78398	Pectobacterium odoriferum		Pectobacterium	Pectobacteriaceae	Enterobacterales	Gammaproteobacteria	Proteobacteria	Bacteria	2
A0A6P1RY38	78398	Pectobacterium odoriferum		Pectobacterium	Pectobacteriaceae	Enterobacterales	Gammaproteobacteria	Proteobacteria	Bacteria	2
A0A6P1RZ44	78398	Pectobacterium odoriferum		Pectobacterium	Pectobacteriaceae	Enterobacterales	Gammaproteobacteria	Proteobacteria	Bacteria	2
A0A097R4P2	1453496	Hafnia alvei FB1	Hafnia alvei	Hafnia	Hafniaceae	Enterobacterales	Gammaproteobacteria	Proteobacteria	Bacteria	2
A0A097R4X2	1453496	Hafnia alvei FB1	Hafnia alvei	Hafnia	Hafniaceae	Enterobacterales	Gammaproteobacteria	Proteobacteria	Bacteria	2
A0A098FT88	271420	Pseudomonas xanthomarina		Pseudomonas	Pseudomonadaceae	Pseudomonadales	Gammaproteobacteria	Proteobacteria	Bacteria	2
A0A1C2DLM5	271420	Pseudomonas xanthomarina		Pseudomonas	Pseudomonadaceae	Pseudomonadales	Gammaproteobacteria	Proteobacteria	Bacteria	2
A0A3R8W8U0	271420	Pseudomonas xanthomarina		Pseudomonas	Pseudomonadaceae	Pseudomonadales	Gammaproteobacteria	Proteobacteria	Bacteria	2
A0A099LVA9	29495	Vibrio navarrensis		Vibrio	Vibrionaceae	Vibrionales	Gammaproteobacteria	Proteobacteria	Bacteria	1
A0A0A0DWT6	1538295	Aquabacterium sp. NJ1		Aquabacterium		Burkholderiales	Betaproteobacteria	Proteobacteria	Bacteria	1
A0A0A0FCL4	1455601	Escherichia coli G3/10	Escherichia coli	Escherichia	Enterobacteriaceae	Enterobacterales	Gammaproteobacteria	Proteobacteria	Bacteria	2
A0A0A0FFV6	1455601	Escherichia coli G3/10	Escherichia coli	Escherichia	Enterobacteriaceae	Enterobacterales	Gammaproteobacteria	Proteobacteria	Bacteria	2
A0A0A2R6E7	582	Morganella morganii		Morganella	Morganellaceae	Enterobacterales	Gammaproteobacteria	Proteobacteria	Bacteria	1
A0A1M7C7V5	582	Morganella morganii		Morganella	Morganellaceae	Enterobacterales	Gammaproteobacteria	Proteobacteria	Bacteria	1
A0A2C5TUC4	582	Morganella morganii		Morganella	Morganellaceae	Enterobacterales	Gammaproteobacteria	Proteobacteria	Bacteria	1
A0A2S1BC24	582	Morganella morganii		Morganella	Morganellaceae	Enterobacterales	Gammaproteobacteria	Proteobacteria	Bacteria	1
A0A2T4HYB5	582	Morganella morganii		Morganella	Morganellaceae	Enterobacterales	Gammaproteobacteria	Proteobacteria	Bacteria	1
A0A2X1STA4	582	Morganella morganii		Morganella	Morganellaceae	Enterobacterales	Gammaproteobacteria	Proteobacteria	Bacteria	1
A0A433ZRR5	582	Morganella morganii		Morganella	Morganellaceae	Enterobacterales	Gammaproteobacteria	Proteobacteria	Bacteria	1
A0A0A2XJH5	750	Gallibacterium anatis		Gallibacterium	Pasteurellaceae	Pasteurellales	Gammaproteobacteria	Proteobacteria	Bacteria	1
A0A0A2YLH2	750	Gallibacterium anatis		Gallibacterium	Pasteurellaceae	Pasteurellales	Gammaproteobacteria	Proteobacteria	Bacteria	1
A0A0A2YTG7	750	Gallibacterium anatis		Gallibacterium	Pasteurellaceae	Pasteurellales	Gammaproteobacteria	Proteobacteria	Bacteria	1
A0A0A3A9Q9	750	Gallibacterium anatis		Gallibacterium	Pasteurellaceae	Pasteurellales	Gammaproteobacteria	Proteobacteria	Bacteria	1
A0A0E3CF29	750	Gallibacterium anatis		Gallibacterium	Pasteurellaceae	Pasteurellales	Gammaproteobacteria	Proteobacteria	Bacteria	1
A0A1A7P2X9	750	Gallibacterium anatis		Gallibacterium	Pasteurellaceae	Pasteurellales	Gammaproteobacteria	Proteobacteria	Bacteria	1
A0A263HH77	750	Gallibacterium anatis		Gallibacterium	Pasteurellaceae	Pasteurellales	Gammaproteobacteria	Proteobacteria	Bacteria	1
A0A263JCL1	750	Gallibacterium anatis		Gallibacterium	Pasteurellaceae	Pasteurellales	Gammaproteobacteria	Proteobacteria	Bacteria	1
A0A377H919	750	Gallibacterium anatis		Gallibacterium	Pasteurellaceae	Pasteurellales	Gammaproteobacteria	Proteobacteria	Bacteria	1
A0A0A2XQ51	155517	Gallibacterium genomosp. 2		Gallibacterium	Pasteurellaceae	Pasteurellales	Gammaproteobacteria	Proteobacteria	Bacteria	1
A0A0A2XZL0	155515	Gallibacterium genomosp. 1		Gallibacterium	Pasteurellaceae	Pasteurellales	Gammaproteobacteria	Proteobacteria	Bacteria	1
A0A1A7PK91	155515	Gallibacterium genomosp. 1		Gallibacterium	Pasteurellaceae	Pasteurellales	Gammaproteobacteria	Proteobacteria	Bacteria	1
A0A0A2YER2	1396514	Gallibacterium anatis IPDH697-78	Gallibacterium anatis	Gallibacterium	Pasteurellaceae	Pasteurellales	Gammaproteobacteria	Proteobacteria	Bacteria	1
A0A0A3A392	1396510	Gallibacterium anatis 4895	Gallibacterium anatis	Gallibacterium	Pasteurellaceae	Pasteurellales	Gammaproteobacteria	Proteobacteria	Bacteria	1
A0A0A3AV14	505317	Chelonobacter oris		Chelonobacter	Pasteurellaceae	Pasteurellales	Gammaproteobacteria	Proteobacteria	Bacteria	1
A0A0A3Z023	371042	Erwinia typographi		Erwinia	Erwiniaceae	Enterobacterales	Gammaproteobacteria	Proteobacteria	Bacteria	1
A0A0A5HX68	379097	Vibrio sinaloensis		Vibrio	Vibrionaceae	Vibrionales	Gammaproteobacteria	Proteobacteria	Bacteria	1
A0A0A5I1E6	29498	Vibrio tubiashii		Vibrio	Vibrionaceae	Vibrionales	Gammaproteobacteria	Proteobacteria	Bacteria	1
A0A0A6QT18	701175	Vibrio caribbeanicus		Vibrio	Vibrionaceae	Vibrionales	Gammaproteobacteria	Proteobacteria	Bacteria	1
A0A0A6ZWY4	754093	Shigella dysenteriae 1617	Shigella dysenteriae	Shigella	Enterobacteriaceae	Enterobacterales	Gammaproteobacteria	Proteobacteria	Bacteria	2
E2X6H0	754093	Shigella dysenteriae 1617	Shigella dysenteriae	Shigella	Enterobacteriaceae	Enterobacterales	Gammaproteobacteria	Proteobacteria	Bacteria	2
E2XI86	754093	Shigella dysenteriae 1617	Shigella dysenteriae	Shigella	Enterobacteriaceae	Enterobacterales	Gammaproteobacteria	Proteobacteria	Bacteria	2
A0A0A7ME46	202947	Actinobacillus equuli subsp. equuli	Actinobacillus equuli	Actinobacillus	Pasteurellaceae	Pasteurellales	Gammaproteobacteria	Proteobacteria	Bacteria	1
A0A0A8FCR1	1427366	Dickeya zeae EC1	Dickeya zeae	Dickeya	Pectobacteriaceae	Enterobacterales	Gammaproteobacteria	Proteobacteria	Bacteria	1
A0A0A8VI74	29486	Yersinia ruckeri		Yersinia	Yersiniaceae	Enterobacterales	Gammaproteobacteria	Proteobacteria	Bacteria	1
A0A0B1R7L9	1076549	Pantoea rodasii		Pantoea	Erwiniaceae	Enterobacterales	Gammaproteobacteria	Proteobacteria	Bacteria	1
A0A2M9WGM4	1076549	Pantoea rodasii		Pantoea	Erwiniaceae	Enterobacterales	Gammaproteobacteria	Proteobacteria	Bacteria	1
A0A0B1Z6F8	104087	Pseudomonas frederiksbergensis		Pseudomonas	Pseudomonadaceae	Pseudomonadales	Gammaproteobacteria	Proteobacteria	Bacteria	1
A0A1H5DMV7	104087	Pseudomonas frederiksbergensis		Pseudomonas	Pseudomonadaceae	Pseudomonadales	Gammaproteobacteria	Proteobacteria	Bacteria	1
A0A1J0ERN5	104087	Pseudomonas frederiksbergensis		Pseudomonas	Pseudomonadaceae	Pseudomonadales	Gammaproteobacteria	Proteobacteria	Bacteria	1
A0A1P8F1R8	104087	Pseudomonas frederiksbergensis		Pseudomonas	Pseudomonadaceae	Pseudomonadales	Gammaproteobacteria	Proteobacteria	Bacteria	1
A0A2S8H1Z8	104087	Pseudomonas frederiksbergensis		Pseudomonas	Pseudomonadaceae	Pseudomonadales	Gammaproteobacteria	Proteobacteria	Bacteria	1
A0A423I1A9	104087	Pseudomonas frederiksbergensis		Pseudomonas	Pseudomonadaceae	Pseudomonadales	Gammaproteobacteria	Proteobacteria	Bacteria	1
A0A423JE56	104087	Pseudomonas frederiksbergensis		Pseudomonas	Pseudomonadaceae	Pseudomonadales	Gammaproteobacteria	Proteobacteria	Bacteria	1
A0A0B3C0D3	706570	Pseudomonas flexibilis		Pseudomonas	Pseudomonadaceae	Pseudomonadales	Gammaproteobacteria	Proteobacteria	Bacteria	1
A0A1N7ASE2	706570	Pseudomonas flexibilis		Pseudomonas	Pseudomonadaceae	Pseudomonadales	Gammaproteobacteria	Proteobacteria	Bacteria	1
A0A0B7G6N8	244366	Klebsiella variicola		Klebsiella	Enterobacteriaceae	Enterobacterales	Gammaproteobacteria	Proteobacteria	Bacteria	1
A0A6H1DF85	244366	Klebsiella variicola		Klebsiella	Enterobacteriaceae	Enterobacterales	Gammaproteobacteria	Proteobacteria	Bacteria	1
A0A6I7EVC9	244366	Klebsiella variicola		Klebsiella	Enterobacteriaceae	Enterobacterales	Gammaproteobacteria	Proteobacteria	Bacteria	1
A0A6I8L428	244366	Klebsiella variicola		Klebsiella	Enterobacteriaceae	Enterobacterales	Gammaproteobacteria	Proteobacteria	Bacteria	1
A0A6M8ZUT1	244366	Klebsiella variicola		Klebsiella	Enterobacteriaceae	Enterobacterales	Gammaproteobacteria	Proteobacteria	Bacteria	1
A0A0B7JF44	1454202	Photobacterium phosphoreum ANT-2200	Photobacterium phosphoreum	Photobacterium	Vibrionaceae	Vibrionales	Gammaproteobacteria	Proteobacteria	Bacteria	1
A0A0B9GZE1	1295392	Photobacterium gaetbulicola		Photobacterium	Vibrionaceae	Vibrionales	Gammaproteobacteria	Proteobacteria	Bacteria	1
A0A0C1H1X5	1056807	Morococcus cerebrosus		Morococcus	Neisseriaceae	Neisseriales	Betaproteobacteria	Proteobacteria	Bacteria	1
A0A0C1Z341	1229493	Vibrio owensii CAIM 1854 = LMG 25443	Vibrio owensii	Vibrio	Vibrionaceae	Vibrionales	Gammaproteobacteria	Proteobacteria	Bacteria	1
A0A0C2KA23	1461322	Vibrio renipiscarius		Vibrio	Vibrionaceae	Vibrionales	Gammaproteobacteria	Proteobacteria	Bacteria	1
A0A0C3DGY5	50718	Vibrio mytili		Vibrio	Vibrionaceae	Vibrionales	Gammaproteobacteria	Proteobacteria	Bacteria	1
A0A0C3LR96	1521167	Shewanella sp. cp20		Shewanella	Shewanellaceae	Alteromonadales	Gammaproteobacteria	Proteobacteria	Bacteria	1
A0A0C5VX09	1445510	Gynuella sunshinyii YC6258	Gynuella sunshinyii	Gynuella	Saccharospirillaceae	Oceanospirillales	Gammaproteobacteria	Proteobacteria	Bacteria	1
A0A0C5WX58	658445	Photobacterium gaetbulicola Gung47	Photobacterium gaetbulicola	Photobacterium	Vibrionaceae	Vibrionales	Gammaproteobacteria	Proteobacteria	Bacteria	1
A0A0C7KD39	573	Klebsiella pneumoniae		Klebsiella	Enterobacteriaceae	Enterobacterales	Gammaproteobacteria	Proteobacteria	Bacteria	2
A0A1S8Y9Y2	573	Klebsiella pneumoniae		Klebsiella	Enterobacteriaceae	Enterobacterales	Gammaproteobacteria	Proteobacteria	Bacteria	2
A0A2A2T0W4	573	Klebsiella pneumoniae		Klebsiella	Enterobacteriaceae	Enterobacterales	Gammaproteobacteria	Proteobacteria	Bacteria	2
A0A330W3W3	573	Klebsiella pneumoniae		Klebsiella	Enterobacteriaceae	Enterobacterales	Gammaproteobacteria	Proteobacteria	Bacteria	2
A0A331GNF1	573	Klebsiella pneumoniae		Klebsiella	Enterobacteriaceae	Enterobacterales	Gammaproteobacteria	Proteobacteria	Bacteria	2
A0A331LXD1	573	Klebsiella pneumoniae		Klebsiella	Enterobacteriaceae	Enterobacterales	Gammaproteobacteria	Proteobacteria	Bacteria	2
A0A377WJJ7	573	Klebsiella pneumoniae		Klebsiella	Enterobacteriaceae	Enterobacterales	Gammaproteobacteria	Proteobacteria	Bacteria	2
A0A377X1K5	573	Klebsiella pneumoniae		Klebsiella	Enterobacteriaceae	Enterobacterales	Gammaproteobacteria	Proteobacteria	Bacteria	2
A0A377XYE7	573	Klebsiella pneumoniae		Klebsiella	Enterobacteriaceae	Enterobacterales	Gammaproteobacteria	Proteobacteria	Bacteria	2
A0A378AYZ7	573	Klebsiella pneumoniae		Klebsiella	Enterobacteriaceae	Enterobacterales	Gammaproteobacteria	Proteobacteria	Bacteria	2
A0A3M0DBZ7	573	Klebsiella pneumoniae		Klebsiella	Enterobacteriaceae	Enterobacterales	Gammaproteobacteria	Proteobacteria	Bacteria	2
A0A3P2JJ45	573	Klebsiella pneumoniae		Klebsiella	Enterobacteriaceae	Enterobacterales	Gammaproteobacteria	Proteobacteria	Bacteria	2
A0A443X5L9	573	Klebsiella pneumoniae		Klebsiella	Enterobacteriaceae	Enterobacterales	Gammaproteobacteria	Proteobacteria	Bacteria	2
A0A483IW28	573	Klebsiella pneumoniae		Klebsiella	Enterobacteriaceae	Enterobacterales	Gammaproteobacteria	Proteobacteria	Bacteria	2
A0A483Q0C8	573	Klebsiella pneumoniae		Klebsiella	Enterobacteriaceae	Enterobacterales	Gammaproteobacteria	Proteobacteria	Bacteria	2
A0A485QFQ0	573	Klebsiella pneumoniae		Klebsiella	Enterobacteriaceae	Enterobacterales	Gammaproteobacteria	Proteobacteria	Bacteria	2
A0A485SIA1	573	Klebsiella pneumoniae		Klebsiella	Enterobacteriaceae	Enterobacterales	Gammaproteobacteria	Proteobacteria	Bacteria	2
A0A485TGN9	573	Klebsiella pneumoniae		Klebsiella	Enterobacteriaceae	Enterobacterales	Gammaproteobacteria	Proteobacteria	Bacteria	2
A0A486AW19	573	Klebsiella pneumoniae		Klebsiella	Enterobacteriaceae	Enterobacterales	Gammaproteobacteria	Proteobacteria	Bacteria	2
A0A486D307	573	Klebsiella pneumoniae		Klebsiella	Enterobacteriaceae	Enterobacterales	Gammaproteobacteria	Proteobacteria	Bacteria	2
A0A486K2D7	573	Klebsiella pneumoniae		Klebsiella	Enterobacteriaceae	Enterobacterales	Gammaproteobacteria	Proteobacteria	Bacteria	2
A0A486MWP4	573	Klebsiella pneumoniae		Klebsiella	Enterobacteriaceae	Enterobacterales	Gammaproteobacteria	Proteobacteria	Bacteria	2
A0A486NM80	573	Klebsiella pneumoniae		Klebsiella	Enterobacteriaceae	Enterobacterales	Gammaproteobacteria	Proteobacteria	Bacteria	2
A0A4U9B8D7	573	Klebsiella pneumoniae		Klebsiella	Enterobacteriaceae	Enterobacterales	Gammaproteobacteria	Proteobacteria	Bacteria	2
A0A5A8XNP8	573	Klebsiella pneumoniae		Klebsiella	Enterobacteriaceae	Enterobacterales	Gammaproteobacteria	Proteobacteria	Bacteria	2
A0A658RFX8	573	Klebsiella pneumoniae		Klebsiella	Enterobacteriaceae	Enterobacterales	Gammaproteobacteria	Proteobacteria	Bacteria	2
A0A6B2EWN9	573	Klebsiella pneumoniae		Klebsiella	Enterobacteriaceae	Enterobacterales	Gammaproteobacteria	Proteobacteria	Bacteria	2
A0A6B2J922	573	Klebsiella pneumoniae		Klebsiella	Enterobacteriaceae	Enterobacterales	Gammaproteobacteria	Proteobacteria	Bacteria	2
A0A6B5ME74	573	Klebsiella pneumoniae		Klebsiella	Enterobacteriaceae	Enterobacterales	Gammaproteobacteria	Proteobacteria	Bacteria	2
A0A6G7G645	573	Klebsiella pneumoniae		Klebsiella	Enterobacteriaceae	Enterobacterales	Gammaproteobacteria	Proteobacteria	Bacteria	2
A0A6H0LXY3	573	Klebsiella pneumoniae		Klebsiella	Enterobacteriaceae	Enterobacterales	Gammaproteobacteria	Proteobacteria	Bacteria	2
A0A6H0Q4D3	573	Klebsiella pneumoniae		Klebsiella	Enterobacteriaceae	Enterobacterales	Gammaproteobacteria	Proteobacteria	Bacteria	2
A0A6M1C4Z5	573	Klebsiella pneumoniae		Klebsiella	Enterobacteriaceae	Enterobacterales	Gammaproteobacteria	Proteobacteria	Bacteria	2
W9B9H7	573	Klebsiella pneumoniae		Klebsiella	Enterobacteriaceae	Enterobacterales	Gammaproteobacteria	Proteobacteria	Bacteria	2
A0A377TUY3	573	Klebsiella pneumoniae		Klebsiella	Enterobacteriaceae	Enterobacterales	Gammaproteobacteria	Proteobacteria	Bacteria	2
A0A0D0J091	669	Vibrio harveyi		Vibrio	Vibrionaceae	Vibrionales	Gammaproteobacteria	Proteobacteria	Bacteria	1
A0A0X8LYK8	669	Vibrio harveyi		Vibrio	Vibrionaceae	Vibrionales	Gammaproteobacteria	Proteobacteria	Bacteria	1
A0A3A1PS71	669	Vibrio harveyi		Vibrio	Vibrionaceae	Vibrionales	Gammaproteobacteria	Proteobacteria	Bacteria	1
A0A0D0NJ64	294	Pseudomonas fluorescens		Pseudomonas	Pseudomonadaceae	Pseudomonadales	Gammaproteobacteria	Proteobacteria	Bacteria	2
A0A0D0TAN0	294	Pseudomonas fluorescens		Pseudomonas	Pseudomonadaceae	Pseudomonadales	Gammaproteobacteria	Proteobacteria	Bacteria	2
A0A0D9AZE1	294	Pseudomonas fluorescens		Pseudomonas	Pseudomonadaceae	Pseudomonadales	Gammaproteobacteria	Proteobacteria	Bacteria	2
A0A0F4TES3	294	Pseudomonas fluorescens		Pseudomonas	Pseudomonadaceae	Pseudomonadales	Gammaproteobacteria	Proteobacteria	Bacteria	2
A0A0F4VES9	294	Pseudomonas fluorescens		Pseudomonas	Pseudomonadaceae	Pseudomonadales	Gammaproteobacteria	Proteobacteria	Bacteria	2
A0A0N7H2X7	294	Pseudomonas fluorescens		Pseudomonas	Pseudomonadaceae	Pseudomonadales	Gammaproteobacteria	Proteobacteria	Bacteria	2
A0A0N9WZF8	294	Pseudomonas fluorescens		Pseudomonas	Pseudomonadaceae	Pseudomonadales	Gammaproteobacteria	Proteobacteria	Bacteria	2
A0A159ZRW1	294	Pseudomonas fluorescens		Pseudomonas	Pseudomonadaceae	Pseudomonadales	Gammaproteobacteria	Proteobacteria	Bacteria	2
A0A166QXG2	294	Pseudomonas fluorescens		Pseudomonas	Pseudomonadaceae	Pseudomonadales	Gammaproteobacteria	Proteobacteria	Bacteria	2
A0A1T2Y980	294	Pseudomonas fluorescens		Pseudomonas	Pseudomonadaceae	Pseudomonadales	Gammaproteobacteria	Proteobacteria	Bacteria	2
A0A2K9M4F7	294	Pseudomonas fluorescens		Pseudomonas	Pseudomonadaceae	Pseudomonadales	Gammaproteobacteria	Proteobacteria	Bacteria	2
A0A379IEL6	294	Pseudomonas fluorescens		Pseudomonas	Pseudomonadaceae	Pseudomonadales	Gammaproteobacteria	Proteobacteria	Bacteria	2
A0A379J8K9	294	Pseudomonas fluorescens		Pseudomonas	Pseudomonadaceae	Pseudomonadales	Gammaproteobacteria	Proteobacteria	Bacteria	2
A0A448BFX5	294	Pseudomonas fluorescens		Pseudomonas	Pseudomonadaceae	Pseudomonadales	Gammaproteobacteria	Proteobacteria	Bacteria	2
A0A4V2VYI4	294	Pseudomonas fluorescens		Pseudomonas	Pseudomonadaceae	Pseudomonadales	Gammaproteobacteria	Proteobacteria	Bacteria	2
A0A5E7A1C5	294	Pseudomonas fluorescens		Pseudomonas	Pseudomonadaceae	Pseudomonadales	Gammaproteobacteria	Proteobacteria	Bacteria	2
A0A5E7A9V5	294	Pseudomonas fluorescens		Pseudomonas	Pseudomonadaceae	Pseudomonadales	Gammaproteobacteria	Proteobacteria	Bacteria	2
A0A5E7AVN8	294	Pseudomonas fluorescens		Pseudomonas	Pseudomonadaceae	Pseudomonadales	Gammaproteobacteria	Proteobacteria	Bacteria	2
A0A5E7DU55	294	Pseudomonas fluorescens		Pseudomonas	Pseudomonadaceae	Pseudomonadales	Gammaproteobacteria	Proteobacteria	Bacteria	2
A0A5E7GVK2	294	Pseudomonas fluorescens		Pseudomonas	Pseudomonadaceae	Pseudomonadales	Gammaproteobacteria	Proteobacteria	Bacteria	2
A0A5E7H2P1	294	Pseudomonas fluorescens		Pseudomonas	Pseudomonadaceae	Pseudomonadales	Gammaproteobacteria	Proteobacteria	Bacteria	2
A0A5E7HGW0	294	Pseudomonas fluorescens		Pseudomonas	Pseudomonadaceae	Pseudomonadales	Gammaproteobacteria	Proteobacteria	Bacteria	2
A0A5E7MKR1	294	Pseudomonas fluorescens		Pseudomonas	Pseudomonadaceae	Pseudomonadales	Gammaproteobacteria	Proteobacteria	Bacteria	2
A0A5E7P8B8	294	Pseudomonas fluorescens		Pseudomonas	Pseudomonadaceae	Pseudomonadales	Gammaproteobacteria	Proteobacteria	Bacteria	2
A0A5E7RYZ1	294	Pseudomonas fluorescens		Pseudomonas	Pseudomonadaceae	Pseudomonadales	Gammaproteobacteria	Proteobacteria	Bacteria	2
A0A5E7VCG1	294	Pseudomonas fluorescens		Pseudomonas	Pseudomonadaceae	Pseudomonadales	Gammaproteobacteria	Proteobacteria	Bacteria	2
A0A5E7W3W9	294	Pseudomonas fluorescens		Pseudomonas	Pseudomonadaceae	Pseudomonadales	Gammaproteobacteria	Proteobacteria	Bacteria	2
A0A6M8QN43	294	Pseudomonas fluorescens		Pseudomonas	Pseudomonadaceae	Pseudomonadales	Gammaproteobacteria	Proteobacteria	Bacteria	2
Q9F0Y0	294	Pseudomonas fluorescens		Pseudomonas	Pseudomonadaceae	Pseudomonadales	Gammaproteobacteria	Proteobacteria	Bacteria	2
A0A0W0H4Z9	294	Pseudomonas fluorescens		Pseudomonas	Pseudomonadaceae	Pseudomonadales	Gammaproteobacteria	Proteobacteria	Bacteria	2
A0A4Y9TBR8	294	Pseudomonas fluorescens		Pseudomonas	Pseudomonadaceae	Pseudomonadales	Gammaproteobacteria	Proteobacteria	Bacteria	2
A0A5E6PRP1	294	Pseudomonas fluorescens		Pseudomonas	Pseudomonadaceae	Pseudomonadales	Gammaproteobacteria	Proteobacteria	Bacteria	2
A0A5E6RX13	294	Pseudomonas fluorescens		Pseudomonas	Pseudomonadaceae	Pseudomonadales	Gammaproteobacteria	Proteobacteria	Bacteria	2
A0A5E6UA37	294	Pseudomonas fluorescens		Pseudomonas	Pseudomonadaceae	Pseudomonadales	Gammaproteobacteria	Proteobacteria	Bacteria	2
A0A5E7BCQ9	294	Pseudomonas fluorescens		Pseudomonas	Pseudomonadaceae	Pseudomonadales	Gammaproteobacteria	Proteobacteria	Bacteria	2
A0A5E7C7M5	294	Pseudomonas fluorescens		Pseudomonas	Pseudomonadaceae	Pseudomonadales	Gammaproteobacteria	Proteobacteria	Bacteria	2
A0A5E7D5M7	294	Pseudomonas fluorescens		Pseudomonas	Pseudomonadaceae	Pseudomonadales	Gammaproteobacteria	Proteobacteria	Bacteria	2
A0A5E7DSW3	294	Pseudomonas fluorescens		Pseudomonas	Pseudomonadaceae	Pseudomonadales	Gammaproteobacteria	Proteobacteria	Bacteria	2
A0A0D0PSP7	1588629	Aeromonas sp. L_1B5_3		Aeromonas	Aeromonadaceae	Aeromonadales	Gammaproteobacteria	Proteobacteria	Bacteria	1
A0A0D1ESK0	1288782	Vibrio parahaemolyticus VP766	Vibrio parahaemolyticus	Vibrio	Vibrionaceae	Vibrionales	Gammaproteobacteria	Proteobacteria	Bacteria	1
A0A0D1FW94	1288779	Vibrio parahaemolyticus 49	Vibrio parahaemolyticus	Vibrio	Vibrionaceae	Vibrionales	Gammaproteobacteria	Proteobacteria	Bacteria	1
A0A0D5WXY3	1134687	Klebsiella michiganensis		Klebsiella	Enterobacteriaceae	Enterobacterales	Gammaproteobacteria	Proteobacteria	Bacteria	2
A0A0J2HQI0	1134687	Klebsiella michiganensis		Klebsiella	Enterobacteriaceae	Enterobacterales	Gammaproteobacteria	Proteobacteria	Bacteria	2
A0A249WPZ6	1134687	Klebsiella michiganensis		Klebsiella	Enterobacteriaceae	Enterobacterales	Gammaproteobacteria	Proteobacteria	Bacteria	2
A0A2J4R344	1134687	Klebsiella michiganensis		Klebsiella	Enterobacteriaceae	Enterobacterales	Gammaproteobacteria	Proteobacteria	Bacteria	2
A0A2J4YSN5	1134687	Klebsiella michiganensis		Klebsiella	Enterobacteriaceae	Enterobacterales	Gammaproteobacteria	Proteobacteria	Bacteria	2
A0A341E303	1134687	Klebsiella michiganensis		Klebsiella	Enterobacteriaceae	Enterobacterales	Gammaproteobacteria	Proteobacteria	Bacteria	2
A0A3E1CGL7	1134687	Klebsiella michiganensis		Klebsiella	Enterobacteriaceae	Enterobacterales	Gammaproteobacteria	Proteobacteria	Bacteria	2
A0A443V1I0	1134687	Klebsiella michiganensis		Klebsiella	Enterobacteriaceae	Enterobacterales	Gammaproteobacteria	Proteobacteria	Bacteria	2
A0A564KLS3	1134687	Klebsiella michiganensis		Klebsiella	Enterobacteriaceae	Enterobacterales	Gammaproteobacteria	Proteobacteria	Bacteria	2
A0A6P1UPN3	1134687	Klebsiella michiganensis		Klebsiella	Enterobacteriaceae	Enterobacterales	Gammaproteobacteria	Proteobacteria	Bacteria	2
H3N0M4	1134687	Klebsiella michiganensis		Klebsiella	Enterobacteriaceae	Enterobacterales	Gammaproteobacteria	Proteobacteria	Bacteria	2
A0A0D6F9Q6	90371	Salmonella enterica subsp. enterica serovar Typhimurium	Salmonella enterica	Salmonella	Enterobacteriaceae	Enterobacterales	Gammaproteobacteria	Proteobacteria	Bacteria	2
A0A0M0Q652	90371	Salmonella enterica subsp. enterica serovar Typhimurium	Salmonella enterica	Salmonella	Enterobacteriaceae	Enterobacterales	Gammaproteobacteria	Proteobacteria	Bacteria	2
A0A3Y1BQL7	90371	Salmonella enterica subsp. enterica serovar Typhimurium	Salmonella enterica	Salmonella	Enterobacteriaceae	Enterobacterales	Gammaproteobacteria	Proteobacteria	Bacteria	2
A0A3Y4SPW2	90371	Salmonella enterica subsp. enterica serovar Typhimurium	Salmonella enterica	Salmonella	Enterobacteriaceae	Enterobacterales	Gammaproteobacteria	Proteobacteria	Bacteria	2
A0A3Y8I685	90371	Salmonella enterica subsp. enterica serovar Typhimurium	Salmonella enterica	Salmonella	Enterobacteriaceae	Enterobacterales	Gammaproteobacteria	Proteobacteria	Bacteria	2
A0A3Y9YQP1	90371	Salmonella enterica subsp. enterica serovar Typhimurium	Salmonella enterica	Salmonella	Enterobacteriaceae	Enterobacterales	Gammaproteobacteria	Proteobacteria	Bacteria	2
A0A3Z7WCE4	90371	Salmonella enterica subsp. enterica serovar Typhimurium	Salmonella enterica	Salmonella	Enterobacteriaceae	Enterobacterales	Gammaproteobacteria	Proteobacteria	Bacteria	2
A0A5V8YLB7	90371	Salmonella enterica subsp. enterica serovar Typhimurium	Salmonella enterica	Salmonella	Enterobacteriaceae	Enterobacterales	Gammaproteobacteria	Proteobacteria	Bacteria	2
A0A5W5Z0Q3	90371	Salmonella enterica subsp. enterica serovar Typhimurium	Salmonella enterica	Salmonella	Enterobacteriaceae	Enterobacterales	Gammaproteobacteria	Proteobacteria	Bacteria	2
A0A5W8EJU3	90371	Salmonella enterica subsp. enterica serovar Typhimurium	Salmonella enterica	Salmonella	Enterobacteriaceae	Enterobacterales	Gammaproteobacteria	Proteobacteria	Bacteria	2
A0A5X9PH40	90371	Salmonella enterica subsp. enterica serovar Typhimurium	Salmonella enterica	Salmonella	Enterobacteriaceae	Enterobacterales	Gammaproteobacteria	Proteobacteria	Bacteria	2
A0A5Y2NP36	90371	Salmonella enterica subsp. enterica serovar Typhimurium	Salmonella enterica	Salmonella	Enterobacteriaceae	Enterobacterales	Gammaproteobacteria	Proteobacteria	Bacteria	2
A0A5Z8ADV7	90371	Salmonella enterica subsp. enterica serovar Typhimurium	Salmonella enterica	Salmonella	Enterobacteriaceae	Enterobacterales	Gammaproteobacteria	Proteobacteria	Bacteria	2
A0A620WGQ9	90371	Salmonella enterica subsp. enterica serovar Typhimurium	Salmonella enterica	Salmonella	Enterobacteriaceae	Enterobacterales	Gammaproteobacteria	Proteobacteria	Bacteria	2
A0A620WIU0	90371	Salmonella enterica subsp. enterica serovar Typhimurium	Salmonella enterica	Salmonella	Enterobacteriaceae	Enterobacterales	Gammaproteobacteria	Proteobacteria	Bacteria	2
A0A6D1GSX6	90371	Salmonella enterica subsp. enterica serovar Typhimurium	Salmonella enterica	Salmonella	Enterobacteriaceae	Enterobacterales	Gammaproteobacteria	Proteobacteria	Bacteria	2
A0A701JZZ2	90371	Salmonella enterica subsp. enterica serovar Typhimurium	Salmonella enterica	Salmonella	Enterobacteriaceae	Enterobacterales	Gammaproteobacteria	Proteobacteria	Bacteria	2
A0A706QDY1	90371	Salmonella enterica subsp. enterica serovar Typhimurium	Salmonella enterica	Salmonella	Enterobacteriaceae	Enterobacterales	Gammaproteobacteria	Proteobacteria	Bacteria	2
A0A707QLX7	90371	Salmonella enterica subsp. enterica serovar Typhimurium	Salmonella enterica	Salmonella	Enterobacteriaceae	Enterobacterales	Gammaproteobacteria	Proteobacteria	Bacteria	2
A0A707QRD1	90371	Salmonella enterica subsp. enterica serovar Typhimurium	Salmonella enterica	Salmonella	Enterobacteriaceae	Enterobacterales	Gammaproteobacteria	Proteobacteria	Bacteria	2
A0A708A9N9	90371	Salmonella enterica subsp. enterica serovar Typhimurium	Salmonella enterica	Salmonella	Enterobacteriaceae	Enterobacterales	Gammaproteobacteria	Proteobacteria	Bacteria	2
A0A709II18	90371	Salmonella enterica subsp. enterica serovar Typhimurium	Salmonella enterica	Salmonella	Enterobacteriaceae	Enterobacterales	Gammaproteobacteria	Proteobacteria	Bacteria	2
A0A727MJI0	90371	Salmonella enterica subsp. enterica serovar Typhimurium	Salmonella enterica	Salmonella	Enterobacteriaceae	Enterobacterales	Gammaproteobacteria	Proteobacteria	Bacteria	2
A0A727RTG7	90371	Salmonella enterica subsp. enterica serovar Typhimurium	Salmonella enterica	Salmonella	Enterobacteriaceae	Enterobacterales	Gammaproteobacteria	Proteobacteria	Bacteria	2
A0A731BQ09	90371	Salmonella enterica subsp. enterica serovar Typhimurium	Salmonella enterica	Salmonella	Enterobacteriaceae	Enterobacterales	Gammaproteobacteria	Proteobacteria	Bacteria	2
A0A736Q222	90371	Salmonella enterica subsp. enterica serovar Typhimurium	Salmonella enterica	Salmonella	Enterobacteriaceae	Enterobacterales	Gammaproteobacteria	Proteobacteria	Bacteria	2
A0A736V3F6	90371	Salmonella enterica subsp. enterica serovar Typhimurium	Salmonella enterica	Salmonella	Enterobacteriaceae	Enterobacterales	Gammaproteobacteria	Proteobacteria	Bacteria	2
A0A707LNA7	90371	Salmonella enterica subsp. enterica serovar Typhimurium	Salmonella enterica	Salmonella	Enterobacteriaceae	Enterobacterales	Gammaproteobacteria	Proteobacteria	Bacteria	2
A0A707NTM2	90371	Salmonella enterica subsp. enterica serovar Typhimurium	Salmonella enterica	Salmonella	Enterobacteriaceae	Enterobacterales	Gammaproteobacteria	Proteobacteria	Bacteria	2
A0A707Q5Z6	90371	Salmonella enterica subsp. enterica serovar Typhimurium	Salmonella enterica	Salmonella	Enterobacteriaceae	Enterobacterales	Gammaproteobacteria	Proteobacteria	Bacteria	2
A0A707TE71	90371	Salmonella enterica subsp. enterica serovar Typhimurium	Salmonella enterica	Salmonella	Enterobacteriaceae	Enterobacterales	Gammaproteobacteria	Proteobacteria	Bacteria	2
A0A707UBR5	90371	Salmonella enterica subsp. enterica serovar Typhimurium	Salmonella enterica	Salmonella	Enterobacteriaceae	Enterobacterales	Gammaproteobacteria	Proteobacteria	Bacteria	2
A0A708GG45	90371	Salmonella enterica subsp. enterica serovar Typhimurium	Salmonella enterica	Salmonella	Enterobacteriaceae	Enterobacterales	Gammaproteobacteria	Proteobacteria	Bacteria	2
A0A708PLT5	90371	Salmonella enterica subsp. enterica serovar Typhimurium	Salmonella enterica	Salmonella	Enterobacteriaceae	Enterobacterales	Gammaproteobacteria	Proteobacteria	Bacteria	2
A0A0D7LCS7	546	Citrobacter freundii		Citrobacter	Enterobacteriaceae	Enterobacterales	Gammaproteobacteria	Proteobacteria	Bacteria	2
A0A0D7LNP6	546	Citrobacter freundii		Citrobacter	Enterobacteriaceae	Enterobacterales	Gammaproteobacteria	Proteobacteria	Bacteria	2
A0A0D7LZE1	546	Citrobacter freundii		Citrobacter	Enterobacteriaceae	Enterobacterales	Gammaproteobacteria	Proteobacteria	Bacteria	2
A0A0D7M2J4	546	Citrobacter freundii		Citrobacter	Enterobacteriaceae	Enterobacterales	Gammaproteobacteria	Proteobacteria	Bacteria	2
A0A0P8I4F3	546	Citrobacter freundii		Citrobacter	Enterobacteriaceae	Enterobacterales	Gammaproteobacteria	Proteobacteria	Bacteria	2
A0A0P8IFL2	546	Citrobacter freundii		Citrobacter	Enterobacteriaceae	Enterobacterales	Gammaproteobacteria	Proteobacteria	Bacteria	2
A0A133L9P1	546	Citrobacter freundii		Citrobacter	Enterobacteriaceae	Enterobacterales	Gammaproteobacteria	Proteobacteria	Bacteria	2
A0A1C0P6S6	546	Citrobacter freundii		Citrobacter	Enterobacteriaceae	Enterobacterales	Gammaproteobacteria	Proteobacteria	Bacteria	2
A0A1C0PFM7	546	Citrobacter freundii		Citrobacter	Enterobacteriaceae	Enterobacterales	Gammaproteobacteria	Proteobacteria	Bacteria	2
A0A220QE17	546	Citrobacter freundii		Citrobacter	Enterobacteriaceae	Enterobacterales	Gammaproteobacteria	Proteobacteria	Bacteria	2
A0A241Q852	546	Citrobacter freundii		Citrobacter	Enterobacteriaceae	Enterobacterales	Gammaproteobacteria	Proteobacteria	Bacteria	2
A0A243TEZ3	546	Citrobacter freundii		Citrobacter	Enterobacteriaceae	Enterobacterales	Gammaproteobacteria	Proteobacteria	Bacteria	2
A0A243TI66	546	Citrobacter freundii		Citrobacter	Enterobacteriaceae	Enterobacterales	Gammaproteobacteria	Proteobacteria	Bacteria	2
A0A256DTN8	546	Citrobacter freundii		Citrobacter	Enterobacteriaceae	Enterobacterales	Gammaproteobacteria	Proteobacteria	Bacteria	2
A0A2S4Q7T9	546	Citrobacter freundii		Citrobacter	Enterobacteriaceae	Enterobacterales	Gammaproteobacteria	Proteobacteria	Bacteria	2
A0A2S4QBF4	546	Citrobacter freundii		Citrobacter	Enterobacteriaceae	Enterobacterales	Gammaproteobacteria	Proteobacteria	Bacteria	2
A0A336NXH9	546	Citrobacter freundii		Citrobacter	Enterobacteriaceae	Enterobacterales	Gammaproteobacteria	Proteobacteria	Bacteria	2
A0A336QR57	546	Citrobacter freundii		Citrobacter	Enterobacteriaceae	Enterobacterales	Gammaproteobacteria	Proteobacteria	Bacteria	2
A0A3B7PAN2	546	Citrobacter freundii		Citrobacter	Enterobacteriaceae	Enterobacterales	Gammaproteobacteria	Proteobacteria	Bacteria	2
A0A437IRF3	546	Citrobacter freundii		Citrobacter	Enterobacteriaceae	Enterobacterales	Gammaproteobacteria	Proteobacteria	Bacteria	2
A0A4P7Q0Z7	546	Citrobacter freundii		Citrobacter	Enterobacteriaceae	Enterobacterales	Gammaproteobacteria	Proteobacteria	Bacteria	2
A0A4P7Q186	546	Citrobacter freundii		Citrobacter	Enterobacteriaceae	Enterobacterales	Gammaproteobacteria	Proteobacteria	Bacteria	2
A0A509IW88	546	Citrobacter freundii		Citrobacter	Enterobacteriaceae	Enterobacterales	Gammaproteobacteria	Proteobacteria	Bacteria	2
A0A6I6UCV6	546	Citrobacter freundii		Citrobacter	Enterobacteriaceae	Enterobacterales	Gammaproteobacteria	Proteobacteria	Bacteria	2
A0A6M1A1T2	546	Citrobacter freundii		Citrobacter	Enterobacteriaceae	Enterobacterales	Gammaproteobacteria	Proteobacteria	Bacteria	2
A0A6M1A1Z9	546	Citrobacter freundii		Citrobacter	Enterobacteriaceae	Enterobacterales	Gammaproteobacteria	Proteobacteria	Bacteria	2
A0A7D6XNT7	546	Citrobacter freundii		Citrobacter	Enterobacteriaceae	Enterobacterales	Gammaproteobacteria	Proteobacteria	Bacteria	2
A0A0D8LP42	85581	Photobacterium damselae subsp. damselae	Photobacterium damselae	Photobacterium	Vibrionaceae	Vibrionales	Gammaproteobacteria	Proteobacteria	Bacteria	2
A0A1X9TZC9	85581	Photobacterium damselae subsp. damselae	Photobacterium damselae	Photobacterium	Vibrionaceae	Vibrionales	Gammaproteobacteria	Proteobacteria	Bacteria	2
A0A4V3S789	85581	Photobacterium damselae subsp. damselae	Photobacterium damselae	Photobacterium	Vibrionaceae	Vibrionales	Gammaproteobacteria	Proteobacteria	Bacteria	2
A0A5N4FPT5	85581	Photobacterium damselae subsp. damselae	Photobacterium damselae	Photobacterium	Vibrionaceae	Vibrionales	Gammaproteobacteria	Proteobacteria	Bacteria	2
A0A6L3TAX1	85581	Photobacterium damselae subsp. damselae	Photobacterium damselae	Photobacterium	Vibrionaceae	Vibrionales	Gammaproteobacteria	Proteobacteria	Bacteria	2
A0A0D8PRJ2	56192	Photobacterium iliopiscarium		Photobacterium	Vibrionaceae	Vibrionales	Gammaproteobacteria	Proteobacteria	Bacteria	1
A0A0D8WWG8	670	Vibrio parahaemolyticus		Vibrio	Vibrionaceae	Vibrionales	Gammaproteobacteria	Proteobacteria	Bacteria	1
A0A242V884	670	Vibrio parahaemolyticus		Vibrio	Vibrionaceae	Vibrionales	Gammaproteobacteria	Proteobacteria	Bacteria	1
A0A249W0C5	670	Vibrio parahaemolyticus		Vibrio	Vibrionaceae	Vibrionales	Gammaproteobacteria	Proteobacteria	Bacteria	1
A0A2R9VT47	670	Vibrio parahaemolyticus		Vibrio	Vibrionaceae	Vibrionales	Gammaproteobacteria	Proteobacteria	Bacteria	1
A0A2S1MJ66	670	Vibrio parahaemolyticus		Vibrio	Vibrionaceae	Vibrionales	Gammaproteobacteria	Proteobacteria	Bacteria	1
A0A4Z7TGF8	670	Vibrio parahaemolyticus		Vibrio	Vibrionaceae	Vibrionales	Gammaproteobacteria	Proteobacteria	Bacteria	1
A0A658H8Y5	670	Vibrio parahaemolyticus		Vibrio	Vibrionaceae	Vibrionales	Gammaproteobacteria	Proteobacteria	Bacteria	1
A0A660AEB3	670	Vibrio parahaemolyticus		Vibrio	Vibrionaceae	Vibrionales	Gammaproteobacteria	Proteobacteria	Bacteria	1
A0A6L5NNP4	670	Vibrio parahaemolyticus		Vibrio	Vibrionaceae	Vibrionales	Gammaproteobacteria	Proteobacteria	Bacteria	1
A0A0D9LIR0	1581124	Neisseria sp. HMSC06F02		Neisseria	Neisseriaceae	Neisseriales	Betaproteobacteria	Proteobacteria	Bacteria	1
A0A0E0TX68	696406	Escherichia coli UMNK88	Escherichia coli	Escherichia	Enterobacteriaceae	Enterobacterales	Gammaproteobacteria	Proteobacteria	Bacteria	2
A0A0E0U1E4	696406	Escherichia coli UMNK88	Escherichia coli	Escherichia	Enterobacteriaceae	Enterobacterales	Gammaproteobacteria	Proteobacteria	Bacteria	2
A0A0E0V4S2	1072459	Escherichia coli O7:K1 str. CE10	Escherichia coli	Escherichia	Enterobacteriaceae	Enterobacterales	Gammaproteobacteria	Proteobacteria	Bacteria	2
A0A0E0V8S5	1072459	Escherichia coli O7:K1 str. CE10	Escherichia coli	Escherichia	Enterobacteriaceae	Enterobacterales	Gammaproteobacteria	Proteobacteria	Bacteria	2
A0A0E0XVV7	1133852	Escherichia coli O104:H4 str. 2011C-3493	Escherichia coli	Escherichia	Enterobacteriaceae	Enterobacterales	Gammaproteobacteria	Proteobacteria	Bacteria	2
A0A0E0Y3L2	1133852	Escherichia coli O104:H4 str. 2011C-3493	Escherichia coli	Escherichia	Enterobacteriaceae	Enterobacterales	Gammaproteobacteria	Proteobacteria	Bacteria	2
A0A0E1CD77	1420012	Klebsiella pneumoniae 30660/NJST258_1	Klebsiella pneumoniae	Klebsiella	Enterobacteriaceae	Enterobacterales	Gammaproteobacteria	Proteobacteria	Bacteria	1
A0A0E1LWL4	745156	Escherichia coli 1303	Escherichia coli	Escherichia	Enterobacteriaceae	Enterobacterales	Gammaproteobacteria	Proteobacteria	Bacteria	2
A0A0E1M4I7	745156	Escherichia coli 1303	Escherichia coli	Escherichia	Enterobacteriaceae	Enterobacterales	Gammaproteobacteria	Proteobacteria	Bacteria	2
A0A0E1NTU8	360102	Yersinia pestis Antiqua	Yersinia pestis	Yersinia	Yersiniaceae	Enterobacterales	Gammaproteobacteria	Proteobacteria	Bacteria	1
A0A0E1SL05	374933	Haemophilus influenzae PittII	Haemophilus influenzae	Haemophilus	Pasteurellaceae	Pasteurellales	Gammaproteobacteria	Proteobacteria	Bacteria	1
A0A0E1SUS9	344610	Escherichia coli 53638	Escherichia coli	Escherichia	Enterobacteriaceae	Enterobacterales	Gammaproteobacteria	Proteobacteria	Bacteria	2
A0A0E1TAI6	344610	Escherichia coli 53638	Escherichia coli	Escherichia	Enterobacteriaceae	Enterobacterales	Gammaproteobacteria	Proteobacteria	Bacteria	2
A0A0E2L2I8	1281200	Escherichia coli UMEA 3162-1	Escherichia coli	Escherichia	Enterobacteriaceae	Enterobacterales	Gammaproteobacteria	Proteobacteria	Bacteria	2
A0A0E2L6E5	1281200	Escherichia coli UMEA 3162-1	Escherichia coli	Escherichia	Enterobacteriaceae	Enterobacterales	Gammaproteobacteria	Proteobacteria	Bacteria	2
A0A0E3ZSA3	1304873	Pasteurella multocida subsp. multocida OH4807	Pasteurella multocida	Pasteurella	Pasteurellaceae	Pasteurellales	Gammaproteobacteria	Proteobacteria	Bacteria	1
A0A0E4C691	666	Vibrio cholerae		Vibrio	Vibrionaceae	Vibrionales	Gammaproteobacteria	Proteobacteria	Bacteria	1
A0A0H6QKA4	666	Vibrio cholerae		Vibrio	Vibrionaceae	Vibrionales	Gammaproteobacteria	Proteobacteria	Bacteria	1
A0A2R8EVB6	666	Vibrio cholerae		Vibrio	Vibrionaceae	Vibrionales	Gammaproteobacteria	Proteobacteria	Bacteria	1
A0A395TEI5	666	Vibrio cholerae		Vibrio	Vibrionaceae	Vibrionales	Gammaproteobacteria	Proteobacteria	Bacteria	1
A0A544C318	666	Vibrio cholerae		Vibrio	Vibrionaceae	Vibrionales	Gammaproteobacteria	Proteobacteria	Bacteria	1
A0A5C2B3Q6	666	Vibrio cholerae		Vibrio	Vibrionaceae	Vibrionales	Gammaproteobacteria	Proteobacteria	Bacteria	1
A0A5C9HI16	666	Vibrio cholerae		Vibrio	Vibrionaceae	Vibrionales	Gammaproteobacteria	Proteobacteria	Bacteria	1
A0A5C9QAI9	666	Vibrio cholerae		Vibrio	Vibrionaceae	Vibrionales	Gammaproteobacteria	Proteobacteria	Bacteria	1
A0A655QL21	666	Vibrio cholerae		Vibrio	Vibrionaceae	Vibrionales	Gammaproteobacteria	Proteobacteria	Bacteria	1
A0A655VKE3	666	Vibrio cholerae		Vibrio	Vibrionaceae	Vibrionales	Gammaproteobacteria	Proteobacteria	Bacteria	1
A0A6B3LH48	666	Vibrio cholerae		Vibrio	Vibrionaceae	Vibrionales	Gammaproteobacteria	Proteobacteria	Bacteria	1
A0A6N1QJ02	666	Vibrio cholerae		Vibrio	Vibrionaceae	Vibrionales	Gammaproteobacteria	Proteobacteria	Bacteria	1
A0A6N1QUR2	666	Vibrio cholerae		Vibrio	Vibrionaceae	Vibrionales	Gammaproteobacteria	Proteobacteria	Bacteria	1
A0A6N1R4J2	666	Vibrio cholerae		Vibrio	Vibrionaceae	Vibrionales	Gammaproteobacteria	Proteobacteria	Bacteria	1
A0A6N1RSB1	666	Vibrio cholerae		Vibrio	Vibrionaceae	Vibrionales	Gammaproteobacteria	Proteobacteria	Bacteria	1
A0A6N1SE26	666	Vibrio cholerae		Vibrio	Vibrionaceae	Vibrionales	Gammaproteobacteria	Proteobacteria	Bacteria	1
A0A6N1SR61	666	Vibrio cholerae		Vibrio	Vibrionaceae	Vibrionales	Gammaproteobacteria	Proteobacteria	Bacteria	1
A0A6N1SZ67	666	Vibrio cholerae		Vibrio	Vibrionaceae	Vibrionales	Gammaproteobacteria	Proteobacteria	Bacteria	1
A0A6N1T6V3	666	Vibrio cholerae		Vibrio	Vibrionaceae	Vibrionales	Gammaproteobacteria	Proteobacteria	Bacteria	1
A0A6N1THJ8	666	Vibrio cholerae		Vibrio	Vibrionaceae	Vibrionales	Gammaproteobacteria	Proteobacteria	Bacteria	1
A0A6N1TSD6	666	Vibrio cholerae		Vibrio	Vibrionaceae	Vibrionales	Gammaproteobacteria	Proteobacteria	Bacteria	1
A0A6N1UDM0	666	Vibrio cholerae		Vibrio	Vibrionaceae	Vibrionales	Gammaproteobacteria	Proteobacteria	Bacteria	1
A0A0F0DYR1	1619948	Pseudomonas sp. 21		Pseudomonas	Pseudomonadaceae	Pseudomonadales	Gammaproteobacteria	Proteobacteria	Bacteria	1
A0A0F0TSK1	336306	Enterobacter cloacae subsp. cloacae	Enterobacter cloacae	Enterobacter	Enterobacteriaceae	Enterobacterales	Gammaproteobacteria	Proteobacteria	Bacteria	2
A0A0F0TX14	336306	Enterobacter cloacae subsp. cloacae	Enterobacter cloacae	Enterobacter	Enterobacteriaceae	Enterobacterales	Gammaproteobacteria	Proteobacteria	Bacteria	2
A0A0F0VXU3	61647	Pluralibacter gergoviae		Pluralibacter	Enterobacteriaceae	Enterobacterales	Gammaproteobacteria	Proteobacteria	Bacteria	1
A0A1S2BEM1	61647	Pluralibacter gergoviae		Pluralibacter	Enterobacteriaceae	Enterobacterales	Gammaproteobacteria	Proteobacteria	Bacteria	1
A0A2C5WQU4	61647	Pluralibacter gergoviae		Pluralibacter	Enterobacteriaceae	Enterobacterales	Gammaproteobacteria	Proteobacteria	Bacteria	1
A0A0F1AGI9	2071710	Enterobacter sichuanensis		Enterobacter	Enterobacteriaceae	Enterobacterales	Gammaproteobacteria	Proteobacteria	Bacteria	1
A0A0F2II47	1616781	Vibrio sp. S234-5		Vibrio	Vibrionaceae	Vibrionales	Gammaproteobacteria	Proteobacteria	Bacteria	1
A0A0F3M3T8	1628190	Pantoea sp. BL1		Pantoea	Erwiniaceae	Enterobacterales	Gammaproteobacteria	Proteobacteria	Bacteria	1
A0A0F4NLB2	579748	Vibrio galatheae		Vibrio	Vibrionaceae	Vibrionales	Gammaproteobacteria	Proteobacteria	Bacteria	1
A0A0F4NW11	170651	Vibrio neptunius		Vibrio	Vibrionaceae	Vibrionales	Gammaproteobacteria	Proteobacteria	Bacteria	1
A0A0F4XTU2	132476	Pseudomonas kilonensis		Pseudomonas	Pseudomonadaceae	Pseudomonadales	Gammaproteobacteria	Proteobacteria	Bacteria	1
A0A1H5L0P8	132476	Pseudomonas kilonensis		Pseudomonas	Pseudomonadaceae	Pseudomonadales	Gammaproteobacteria	Proteobacteria	Bacteria	1
A0A2U1BRU0	132476	Pseudomonas kilonensis		Pseudomonas	Pseudomonadaceae	Pseudomonadales	Gammaproteobacteria	Proteobacteria	Bacteria	1
A0A0F5BDS1	59202	Salmonella enterica subsp. salamae	Salmonella enterica	Salmonella	Enterobacteriaceae	Enterobacterales	Gammaproteobacteria	Proteobacteria	Bacteria	2
A0A3U3WN40	59202	Salmonella enterica subsp. salamae	Salmonella enterica	Salmonella	Enterobacteriaceae	Enterobacterales	Gammaproteobacteria	Proteobacteria	Bacteria	2
A0A5Y1WE01	59202	Salmonella enterica subsp. salamae	Salmonella enterica	Salmonella	Enterobacteriaceae	Enterobacterales	Gammaproteobacteria	Proteobacteria	Bacteria	2
A0A5Y2S5A4	59202	Salmonella enterica subsp. salamae	Salmonella enterica	Salmonella	Enterobacteriaceae	Enterobacterales	Gammaproteobacteria	Proteobacteria	Bacteria	2
A0A5Y3AXJ1	59202	Salmonella enterica subsp. salamae	Salmonella enterica	Salmonella	Enterobacteriaceae	Enterobacterales	Gammaproteobacteria	Proteobacteria	Bacteria	2
A0A5Y3AYQ9	59202	Salmonella enterica subsp. salamae	Salmonella enterica	Salmonella	Enterobacteriaceae	Enterobacterales	Gammaproteobacteria	Proteobacteria	Bacteria	2
A0A5Y3MQU3	59202	Salmonella enterica subsp. salamae	Salmonella enterica	Salmonella	Enterobacteriaceae	Enterobacterales	Gammaproteobacteria	Proteobacteria	Bacteria	2
A0A5Y3UWS4	59202	Salmonella enterica subsp. salamae	Salmonella enterica	Salmonella	Enterobacteriaceae	Enterobacterales	Gammaproteobacteria	Proteobacteria	Bacteria	2
A0A5Y3V0X0	59202	Salmonella enterica subsp. salamae	Salmonella enterica	Salmonella	Enterobacteriaceae	Enterobacterales	Gammaproteobacteria	Proteobacteria	Bacteria	2
A0A5Y3X9R4	59202	Salmonella enterica subsp. salamae	Salmonella enterica	Salmonella	Enterobacteriaceae	Enterobacterales	Gammaproteobacteria	Proteobacteria	Bacteria	2
A0A5Y3XAX6	59202	Salmonella enterica subsp. salamae	Salmonella enterica	Salmonella	Enterobacteriaceae	Enterobacterales	Gammaproteobacteria	Proteobacteria	Bacteria	2
A0A6C7CVJ0	59202	Salmonella enterica subsp. salamae	Salmonella enterica	Salmonella	Enterobacteriaceae	Enterobacterales	Gammaproteobacteria	Proteobacteria	Bacteria	2
A0A6C8Y773	59202	Salmonella enterica subsp. salamae	Salmonella enterica	Salmonella	Enterobacteriaceae	Enterobacterales	Gammaproteobacteria	Proteobacteria	Bacteria	2
A0A6C8Y7H1	59202	Salmonella enterica subsp. salamae	Salmonella enterica	Salmonella	Enterobacteriaceae	Enterobacterales	Gammaproteobacteria	Proteobacteria	Bacteria	2
A0A702L2Y8	59202	Salmonella enterica subsp. salamae	Salmonella enterica	Salmonella	Enterobacteriaceae	Enterobacterales	Gammaproteobacteria	Proteobacteria	Bacteria	2
A0A0F5F0V5	728	Avibacterium paragallinarum		Avibacterium	Pasteurellaceae	Pasteurellales	Gammaproteobacteria	Proteobacteria	Bacteria	1
A0A377I6Q6	728	Avibacterium paragallinarum		Avibacterium	Pasteurellaceae	Pasteurellales	Gammaproteobacteria	Proteobacteria	Bacteria	1
A0A380X1Y4	728	Avibacterium paragallinarum		Avibacterium	Pasteurellaceae	Pasteurellales	Gammaproteobacteria	Proteobacteria	Bacteria	1
A0A3G8W2A9	728	Avibacterium paragallinarum		Avibacterium	Pasteurellaceae	Pasteurellales	Gammaproteobacteria	Proteobacteria	Bacteria	1
A0A4Q7GFV3	728	Avibacterium paragallinarum		Avibacterium	Pasteurellaceae	Pasteurellales	Gammaproteobacteria	Proteobacteria	Bacteria	1
A0A0F5VC46	265726	Photobacterium halotolerans		Photobacterium	Vibrionaceae	Vibrionales	Gammaproteobacteria	Proteobacteria	Bacteria	1
A0A0F5Y0X3	1522060	Pantoea sp. 3.5.1		Pantoea	Erwiniaceae	Enterobacterales	Gammaproteobacteria	Proteobacteria	Bacteria	1
A0A0F5ZU17	1581149	Grimontia sp. AD028		Grimontia	Vibrionaceae	Vibrionales	Gammaproteobacteria	Proteobacteria	Bacteria	1
A0A0F6B261	588858	Salmonella enterica subsp. enterica serovar Typhimurium str. 14028S	Salmonella enterica	Salmonella	Enterobacteriaceae	Enterobacterales	Gammaproteobacteria	Proteobacteria	Bacteria	2
A0A0F6B4N3	588858	Salmonella enterica subsp. enterica serovar Typhimurium str. 14028S	Salmonella enterica	Salmonella	Enterobacteriaceae	Enterobacterales	Gammaproteobacteria	Proteobacteria	Bacteria	2
A0A0F6RFW4	1261127	Citrobacter amalonaticus Y19	Citrobacter amalonaticus	Citrobacter	Enterobacteriaceae	Enterobacterales	Gammaproteobacteria	Proteobacteria	Bacteria	2
M1K4S9	1261127	Citrobacter amalonaticus Y19	Citrobacter amalonaticus	Citrobacter	Enterobacteriaceae	Enterobacterales	Gammaproteobacteria	Proteobacteria	Bacteria	2
A0A0F7H781	47917	Serratia fonticola		Serratia	Yersiniaceae	Enterobacterales	Gammaproteobacteria	Proteobacteria	Bacteria	2
A0A0F7HFI7	47917	Serratia fonticola		Serratia	Yersiniaceae	Enterobacterales	Gammaproteobacteria	Proteobacteria	Bacteria	2
A0A0U4IMC4	47917	Serratia fonticola		Serratia	Yersiniaceae	Enterobacterales	Gammaproteobacteria	Proteobacteria	Bacteria	2
A0A0U4JMG1	47917	Serratia fonticola		Serratia	Yersiniaceae	Enterobacterales	Gammaproteobacteria	Proteobacteria	Bacteria	2
A0A1Q5V9F4	47917	Serratia fonticola		Serratia	Yersiniaceae	Enterobacterales	Gammaproteobacteria	Proteobacteria	Bacteria	2
A0A1Q5VHJ3	47917	Serratia fonticola		Serratia	Yersiniaceae	Enterobacterales	Gammaproteobacteria	Proteobacteria	Bacteria	2
A0A292AEZ1	47917	Serratia fonticola		Serratia	Yersiniaceae	Enterobacterales	Gammaproteobacteria	Proteobacteria	Bacteria	2
A0A292AK45	47917	Serratia fonticola		Serratia	Yersiniaceae	Enterobacterales	Gammaproteobacteria	Proteobacteria	Bacteria	2
A0A370T784	47917	Serratia fonticola		Serratia	Yersiniaceae	Enterobacterales	Gammaproteobacteria	Proteobacteria	Bacteria	2
A0A3S4X6G9	47917	Serratia fonticola		Serratia	Yersiniaceae	Enterobacterales	Gammaproteobacteria	Proteobacteria	Bacteria	2
A0A4P8U552	47917	Serratia fonticola		Serratia	Yersiniaceae	Enterobacterales	Gammaproteobacteria	Proteobacteria	Bacteria	2
A0A4P8U5Q1	47917	Serratia fonticola		Serratia	Yersiniaceae	Enterobacterales	Gammaproteobacteria	Proteobacteria	Bacteria	2
A0A559T8C1	47917	Serratia fonticola		Serratia	Yersiniaceae	Enterobacterales	Gammaproteobacteria	Proteobacteria	Bacteria	2
A0A6G9FWV0	47917	Serratia fonticola		Serratia	Yersiniaceae	Enterobacterales	Gammaproteobacteria	Proteobacteria	Bacteria	2
A0A6G9FXY4	47917	Serratia fonticola		Serratia	Yersiniaceae	Enterobacterales	Gammaproteobacteria	Proteobacteria	Bacteria	2
A0A6M8S0J4	47917	Serratia fonticola		Serratia	Yersiniaceae	Enterobacterales	Gammaproteobacteria	Proteobacteria	Bacteria	2
A0A0F7JYN7	1543721	Sedimenticola thiotaurini		Sedimenticola			Gammaproteobacteria	Proteobacteria	Bacteria	2
A0A558DGD6	1543721	Sedimenticola thiotaurini		Sedimenticola			Gammaproteobacteria	Proteobacteria	Bacteria	2
A0A0F9G6Q1	412755	marine sediment metagenome								3
A0A0F9LW23	412755	marine sediment metagenome								3
A0A0F9VSU1	412755	marine sediment metagenome								3
A0A0G3CLK7	82985	Pragia fontium		Pragia	Budviciaceae	Enterobacterales	Gammaproteobacteria	Proteobacteria	Bacteria	1
A0A0G3GM97	587753	Pseudomonas chlororaphis		Pseudomonas	Pseudomonadaceae	Pseudomonadales	Gammaproteobacteria	Proteobacteria	Bacteria	1
A0A1Q8ENU1	587753	Pseudomonas chlororaphis		Pseudomonas	Pseudomonadaceae	Pseudomonadales	Gammaproteobacteria	Proteobacteria	Bacteria	1
A0A423DF82	587753	Pseudomonas chlororaphis		Pseudomonas	Pseudomonadaceae	Pseudomonadales	Gammaproteobacteria	Proteobacteria	Bacteria	1
A0A5M7CGD6	587753	Pseudomonas chlororaphis		Pseudomonas	Pseudomonadaceae	Pseudomonadales	Gammaproteobacteria	Proteobacteria	Bacteria	1
A0A0G3K2Z8	1001989	Escherichia coli PCN033	Escherichia coli	Escherichia	Enterobacteriaceae	Enterobacterales	Gammaproteobacteria	Proteobacteria	Bacteria	2
A0A0G3KBV3	1001989	Escherichia coli PCN033	Escherichia coli	Escherichia	Enterobacteriaceae	Enterobacterales	Gammaproteobacteria	Proteobacteria	Bacteria	2
A0A0G3P971	61645	Enterobacter asburiae		Enterobacter	Enterobacteriaceae	Enterobacterales	Gammaproteobacteria	Proteobacteria	Bacteria	2
A0A0J0GDE4	61645	Enterobacter asburiae		Enterobacter	Enterobacteriaceae	Enterobacterales	Gammaproteobacteria	Proteobacteria	Bacteria	2
A0A143I4L9	61645	Enterobacter asburiae		Enterobacter	Enterobacteriaceae	Enterobacterales	Gammaproteobacteria	Proteobacteria	Bacteria	2
A0A263VUX5	61645	Enterobacter asburiae		Enterobacter	Enterobacteriaceae	Enterobacterales	Gammaproteobacteria	Proteobacteria	Bacteria	2
A0A263VVL9	61645	Enterobacter asburiae		Enterobacter	Enterobacteriaceae	Enterobacterales	Gammaproteobacteria	Proteobacteria	Bacteria	2
A0A376FLE9	61645	Enterobacter asburiae		Enterobacter	Enterobacteriaceae	Enterobacterales	Gammaproteobacteria	Proteobacteria	Bacteria	2
A0A455VRB0	61645	Enterobacter asburiae		Enterobacter	Enterobacteriaceae	Enterobacterales	Gammaproteobacteria	Proteobacteria	Bacteria	2
A0A455VT42	61645	Enterobacter asburiae		Enterobacter	Enterobacteriaceae	Enterobacterales	Gammaproteobacteria	Proteobacteria	Bacteria	2
A0A495KED5	61645	Enterobacter asburiae		Enterobacter	Enterobacteriaceae	Enterobacterales	Gammaproteobacteria	Proteobacteria	Bacteria	2
A0A495LDX1	61645	Enterobacter asburiae		Enterobacter	Enterobacteriaceae	Enterobacterales	Gammaproteobacteria	Proteobacteria	Bacteria	2
A0A679G1I2	61645	Enterobacter asburiae		Enterobacter	Enterobacteriaceae	Enterobacterales	Gammaproteobacteria	Proteobacteria	Bacteria	2
A0A376FCG7	61645	Enterobacter asburiae		Enterobacter	Enterobacteriaceae	Enterobacterales	Gammaproteobacteria	Proteobacteria	Bacteria	2
A0A0G3Q6T8	1972431	Phytobacter ursingii		Phytobacter	Enterobacteriaceae	Enterobacterales	Gammaproteobacteria	Proteobacteria	Bacteria	2
A0A0G3QMK7	1972431	Phytobacter ursingii		Phytobacter	Enterobacteriaceae	Enterobacterales	Gammaproteobacteria	Proteobacteria	Bacteria	2
A0A0G3S6A5	571	Klebsiella oxytoca		Klebsiella	Enterobacteriaceae	Enterobacterales	Gammaproteobacteria	Proteobacteria	Bacteria	4
A0A168J076	571	Klebsiella oxytoca		Klebsiella	Enterobacteriaceae	Enterobacterales	Gammaproteobacteria	Proteobacteria	Bacteria	4
A0A169RP18	571	Klebsiella oxytoca		Klebsiella	Enterobacteriaceae	Enterobacterales	Gammaproteobacteria	Proteobacteria	Bacteria	4
A0A170R7Z7	571	Klebsiella oxytoca		Klebsiella	Enterobacteriaceae	Enterobacterales	Gammaproteobacteria	Proteobacteria	Bacteria	4
A0A181WP85	571	Klebsiella oxytoca		Klebsiella	Enterobacteriaceae	Enterobacterales	Gammaproteobacteria	Proteobacteria	Bacteria	4
A0A181Y2Q9	571	Klebsiella oxytoca		Klebsiella	Enterobacteriaceae	Enterobacterales	Gammaproteobacteria	Proteobacteria	Bacteria	4
A0A2I8WCJ5	571	Klebsiella oxytoca		Klebsiella	Enterobacteriaceae	Enterobacterales	Gammaproteobacteria	Proteobacteria	Bacteria	4
A0A2I8XT65	571	Klebsiella oxytoca		Klebsiella	Enterobacteriaceae	Enterobacterales	Gammaproteobacteria	Proteobacteria	Bacteria	4
A0A2U4EC87	571	Klebsiella oxytoca		Klebsiella	Enterobacteriaceae	Enterobacterales	Gammaproteobacteria	Proteobacteria	Bacteria	4
A0A2X4Z0W7	571	Klebsiella oxytoca		Klebsiella	Enterobacteriaceae	Enterobacterales	Gammaproteobacteria	Proteobacteria	Bacteria	4
A0A318FN37	571	Klebsiella oxytoca		Klebsiella	Enterobacteriaceae	Enterobacterales	Gammaproteobacteria	Proteobacteria	Bacteria	4
A0A3E1SVU8	571	Klebsiella oxytoca		Klebsiella	Enterobacteriaceae	Enterobacterales	Gammaproteobacteria	Proteobacteria	Bacteria	4
A0A6B8MWF1	571	Klebsiella oxytoca		Klebsiella	Enterobacteriaceae	Enterobacterales	Gammaproteobacteria	Proteobacteria	Bacteria	4
A0A0G3SR87	615	Serratia marcescens		Serratia	Yersiniaceae	Enterobacterales	Gammaproteobacteria	Proteobacteria	Bacteria	2
A0A0P0QG15	615	Serratia marcescens		Serratia	Yersiniaceae	Enterobacterales	Gammaproteobacteria	Proteobacteria	Bacteria	2
A0A0P0QHE2	615	Serratia marcescens		Serratia	Yersiniaceae	Enterobacterales	Gammaproteobacteria	Proteobacteria	Bacteria	2
A0A1C3HF61	615	Serratia marcescens		Serratia	Yersiniaceae	Enterobacterales	Gammaproteobacteria	Proteobacteria	Bacteria	2
A0A1C3HHC9	615	Serratia marcescens		Serratia	Yersiniaceae	Enterobacterales	Gammaproteobacteria	Proteobacteria	Bacteria	2
A0A1Q4NYB1	615	Serratia marcescens		Serratia	Yersiniaceae	Enterobacterales	Gammaproteobacteria	Proteobacteria	Bacteria	2
A0A1Q4P1M3	615	Serratia marcescens		Serratia	Yersiniaceae	Enterobacterales	Gammaproteobacteria	Proteobacteria	Bacteria	2
A0A1Q5W2C7	615	Serratia marcescens		Serratia	Yersiniaceae	Enterobacterales	Gammaproteobacteria	Proteobacteria	Bacteria	2
A0A1Q5WAE2	615	Serratia marcescens		Serratia	Yersiniaceae	Enterobacterales	Gammaproteobacteria	Proteobacteria	Bacteria	2
A0A221DT57	615	Serratia marcescens		Serratia	Yersiniaceae	Enterobacterales	Gammaproteobacteria	Proteobacteria	Bacteria	2
A0A221FQW8	615	Serratia marcescens		Serratia	Yersiniaceae	Enterobacterales	Gammaproteobacteria	Proteobacteria	Bacteria	2
A0A221FSQ9	615	Serratia marcescens		Serratia	Yersiniaceae	Enterobacterales	Gammaproteobacteria	Proteobacteria	Bacteria	2
A0A2V4G5N4	615	Serratia marcescens		Serratia	Yersiniaceae	Enterobacterales	Gammaproteobacteria	Proteobacteria	Bacteria	2
A0A2V4GNC5	615	Serratia marcescens		Serratia	Yersiniaceae	Enterobacterales	Gammaproteobacteria	Proteobacteria	Bacteria	2
A0A345INE4	615	Serratia marcescens		Serratia	Yersiniaceae	Enterobacterales	Gammaproteobacteria	Proteobacteria	Bacteria	2
A0A379ZA68	615	Serratia marcescens		Serratia	Yersiniaceae	Enterobacterales	Gammaproteobacteria	Proteobacteria	Bacteria	2
A0A514IEM1	615	Serratia marcescens		Serratia	Yersiniaceae	Enterobacterales	Gammaproteobacteria	Proteobacteria	Bacteria	2
A0A542BXB0	615	Serratia marcescens		Serratia	Yersiniaceae	Enterobacterales	Gammaproteobacteria	Proteobacteria	Bacteria	2
A0A5C7BEX4	615	Serratia marcescens		Serratia	Yersiniaceae	Enterobacterales	Gammaproteobacteria	Proteobacteria	Bacteria	2
A0A5C7CFM0	615	Serratia marcescens		Serratia	Yersiniaceae	Enterobacterales	Gammaproteobacteria	Proteobacteria	Bacteria	2
A0A5Q8BZT8	615	Serratia marcescens		Serratia	Yersiniaceae	Enterobacterales	Gammaproteobacteria	Proteobacteria	Bacteria	2
A0A5Q8C6D4	615	Serratia marcescens		Serratia	Yersiniaceae	Enterobacterales	Gammaproteobacteria	Proteobacteria	Bacteria	2
A0A656VH49	615	Serratia marcescens		Serratia	Yersiniaceae	Enterobacterales	Gammaproteobacteria	Proteobacteria	Bacteria	2
A0A656VK71	615	Serratia marcescens		Serratia	Yersiniaceae	Enterobacterales	Gammaproteobacteria	Proteobacteria	Bacteria	2
A0A6G8TNI5	615	Serratia marcescens		Serratia	Yersiniaceae	Enterobacterales	Gammaproteobacteria	Proteobacteria	Bacteria	2
A0A6G9UNE5	615	Serratia marcescens		Serratia	Yersiniaceae	Enterobacterales	Gammaproteobacteria	Proteobacteria	Bacteria	2
A0A6G9UQR0	615	Serratia marcescens		Serratia	Yersiniaceae	Enterobacterales	Gammaproteobacteria	Proteobacteria	Bacteria	2
A0A6H1E706	615	Serratia marcescens		Serratia	Yersiniaceae	Enterobacterales	Gammaproteobacteria	Proteobacteria	Bacteria	2
A0A6H1E8Z6	615	Serratia marcescens		Serratia	Yersiniaceae	Enterobacterales	Gammaproteobacteria	Proteobacteria	Bacteria	2
A0A6H3SAI1	615	Serratia marcescens		Serratia	Yersiniaceae	Enterobacterales	Gammaproteobacteria	Proteobacteria	Bacteria	2
A0A6I4GTC0	615	Serratia marcescens		Serratia	Yersiniaceae	Enterobacterales	Gammaproteobacteria	Proteobacteria	Bacteria	2
A0A6I5MA70	615	Serratia marcescens		Serratia	Yersiniaceae	Enterobacterales	Gammaproteobacteria	Proteobacteria	Bacteria	2
A0A6I6ZN00	615	Serratia marcescens		Serratia	Yersiniaceae	Enterobacterales	Gammaproteobacteria	Proteobacteria	Bacteria	2
A0A6M1H2R4	615	Serratia marcescens		Serratia	Yersiniaceae	Enterobacterales	Gammaproteobacteria	Proteobacteria	Bacteria	2
A0A6M1H9Q5	615	Serratia marcescens		Serratia	Yersiniaceae	Enterobacterales	Gammaproteobacteria	Proteobacteria	Bacteria	2
A0A6N0D280	615	Serratia marcescens		Serratia	Yersiniaceae	Enterobacterales	Gammaproteobacteria	Proteobacteria	Bacteria	2
A0A6N0DC90	615	Serratia marcescens		Serratia	Yersiniaceae	Enterobacterales	Gammaproteobacteria	Proteobacteria	Bacteria	2
A0A6N3ZVH1	615	Serratia marcescens		Serratia	Yersiniaceae	Enterobacterales	Gammaproteobacteria	Proteobacteria	Bacteria	2
A0A6N4A056	615	Serratia marcescens		Serratia	Yersiniaceae	Enterobacterales	Gammaproteobacteria	Proteobacteria	Bacteria	2
A0A0G4Q8N3	102862	Proteus penneri		Proteus	Morganellaceae	Enterobacterales	Gammaproteobacteria	Proteobacteria	Bacteria	1
A0A379EI10	102862	Proteus penneri		Proteus	Morganellaceae	Enterobacterales	Gammaproteobacteria	Proteobacteria	Bacteria	1
A0A0G4QDD2	585	Proteus vulgaris		Proteus	Morganellaceae	Enterobacterales	Gammaproteobacteria	Proteobacteria	Bacteria	1
A0A379F884	585	Proteus vulgaris		Proteus	Morganellaceae	Enterobacterales	Gammaproteobacteria	Proteobacteria	Bacteria	1
A0A0H0YI17	663	Vibrio alginolyticus		Vibrio	Vibrionaceae	Vibrionales	Gammaproteobacteria	Proteobacteria	Bacteria	3
A0A0L7YWP2	663	Vibrio alginolyticus		Vibrio	Vibrionaceae	Vibrionales	Gammaproteobacteria	Proteobacteria	Bacteria	3
A0A1W6TZI9	663	Vibrio alginolyticus		Vibrio	Vibrionaceae	Vibrionales	Gammaproteobacteria	Proteobacteria	Bacteria	3
A0A1W6VJT0	663	Vibrio alginolyticus		Vibrio	Vibrionaceae	Vibrionales	Gammaproteobacteria	Proteobacteria	Bacteria	3
A0A6F8WYM7	663	Vibrio alginolyticus		Vibrio	Vibrionaceae	Vibrionales	Gammaproteobacteria	Proteobacteria	Bacteria	3
A0A0H2MN79	1647102	Vibrio sp. VPAP30		Vibrio	Vibrionaceae	Vibrionales	Gammaproteobacteria	Proteobacteria	Bacteria	1
A0A0H2QI12	158849	Moellerella wisconsensis		Moellerella	Morganellaceae	Enterobacterales	Gammaproteobacteria	Proteobacteria	Bacteria	1
A0A0H2V759	199310	Escherichia coli CFT073	Escherichia coli	Escherichia	Enterobacteriaceae	Enterobacterales	Gammaproteobacteria	Proteobacteria	Bacteria	2
A0A0H2VBT9	199310	Escherichia coli CFT073	Escherichia coli	Escherichia	Enterobacteriaceae	Enterobacterales	Gammaproteobacteria	Proteobacteria	Bacteria	2
A0A0H2WP95	295319	Salmonella enterica subsp. enterica serovar Paratyphi A str. ATCC 9150	Salmonella enterica	Salmonella	Enterobacteriaceae	Enterobacterales	Gammaproteobacteria	Proteobacteria	Bacteria	1
A0A0H2YYD4	405955	Escherichia coli APEC O1	Escherichia coli	Escherichia	Enterobacteriaceae	Enterobacterales	Gammaproteobacteria	Proteobacteria	Bacteria	2
A0A0H2Z185	405955	Escherichia coli APEC O1	Escherichia coli	Escherichia	Enterobacteriaceae	Enterobacterales	Gammaproteobacteria	Proteobacteria	Bacteria	2
A0A0H2ZE97	208963	Pseudomonas aeruginosa UCBPP-PA14	Pseudomonas aeruginosa	Pseudomonas	Pseudomonadaceae	Pseudomonadales	Gammaproteobacteria	Proteobacteria	Bacteria	1
A0A0H3ADF5	345073	Vibrio cholerae O395	Vibrio cholerae	Vibrio	Vibrionaceae	Vibrionales	Gammaproteobacteria	Proteobacteria	Bacteria	1
A0A0H3B497	502800	Yersinia pseudotuberculosis YPIII	Yersinia pseudotuberculosis	Yersinia	Yersiniaceae	Enterobacterales	Gammaproteobacteria	Proteobacteria	Bacteria	1
A0A0H3BVP6	423368	Salmonella enterica subsp. enterica serovar Newport str. SL254	Salmonella enterica	Salmonella	Enterobacteriaceae	Enterobacterales	Gammaproteobacteria	Proteobacteria	Bacteria	2
A0A0H3BWB5	423368	Salmonella enterica subsp. enterica serovar Newport str. SL254	Salmonella enterica	Salmonella	Enterobacteriaceae	Enterobacterales	Gammaproteobacteria	Proteobacteria	Bacteria	2
A0A0H3CKU2	716541	Enterobacter cloacae subsp. cloacae ATCC 13047	Enterobacter cloacae	Enterobacter	Enterobacteriaceae	Enterobacterales	Gammaproteobacteria	Proteobacteria	Bacteria	2
A0A0H3CPQ9	716541	Enterobacter cloacae subsp. cloacae ATCC 13047	Enterobacter cloacae	Enterobacter	Enterobacteriaceae	Enterobacterales	Gammaproteobacteria	Proteobacteria	Bacteria	2
A0A0H3DP37	718251	Edwardsiella tarda FL6-60	Edwardsiella tarda	Edwardsiella	Hafniaceae	Enterobacterales	Gammaproteobacteria	Proteobacteria	Bacteria	1
A0A0H3EG89	685038	Escherichia coli O83:H1 str. NRG 857C	Escherichia coli	Escherichia	Enterobacteriaceae	Enterobacterales	Gammaproteobacteria	Proteobacteria	Bacteria	2
A0A0H3EJP7	685038	Escherichia coli O83:H1 str. NRG 857C	Escherichia coli	Escherichia	Enterobacteriaceae	Enterobacterales	Gammaproteobacteria	Proteobacteria	Bacteria	2
A0A0H3F922	741091	Rahnella sp. Y9602		Rahnella	Yersiniaceae	Enterobacterales	Gammaproteobacteria	Proteobacteria	Bacteria	1
A0A0H3FVH3	1028307	Klebsiella aerogenes KCTC 2190	Klebsiella aerogenes	Klebsiella	Enterobacteriaceae	Enterobacterales	Gammaproteobacteria	Proteobacteria	Bacteria	1
A0A0H3GPN7	1125630	Klebsiella pneumoniae subsp. pneumoniae HS11286	Klebsiella pneumoniae	Klebsiella	Enterobacteriaceae	Enterobacterales	Gammaproteobacteria	Proteobacteria	Bacteria	1
A0A0H3HIB9	1006551	Klebsiella michiganensis KCTC 1686	Klebsiella michiganensis	Klebsiella	Enterobacteriaceae	Enterobacterales	Gammaproteobacteria	Proteobacteria	Bacteria	1
A0A0H3I4V1	1905730	Pectobacterium parmentieri		Pectobacterium	Pectobacteriaceae	Enterobacterales	Gammaproteobacteria	Proteobacteria	Bacteria	2
A0A0H3IA34	1905730	Pectobacterium parmentieri		Pectobacterium	Pectobacteriaceae	Enterobacterales	Gammaproteobacteria	Proteobacteria	Bacteria	2
A0A3Q9JW53	1905730	Pectobacterium parmentieri		Pectobacterium	Pectobacteriaceae	Enterobacterales	Gammaproteobacteria	Proteobacteria	Bacteria	2
A0A3Q9JWB6	1905730	Pectobacterium parmentieri		Pectobacterium	Pectobacteriaceae	Enterobacterales	Gammaproteobacteria	Proteobacteria	Bacteria	2
A0A0H3JHF5	83334	Escherichia coli O157:H7	Escherichia coli	Escherichia	Enterobacteriaceae	Enterobacterales	Gammaproteobacteria	Proteobacteria	Bacteria	2
A0A5Q2EYE7	83334	Escherichia coli O157:H7	Escherichia coli	Escherichia	Enterobacteriaceae	Enterobacterales	Gammaproteobacteria	Proteobacteria	Bacteria	2
A0A6M6UIX6	83334	Escherichia coli O157:H7	Escherichia coli	Escherichia	Enterobacteriaceae	Enterobacterales	Gammaproteobacteria	Proteobacteria	Bacteria	2
A0A6M6YWA9	83334	Escherichia coli O157:H7	Escherichia coli	Escherichia	Enterobacteriaceae	Enterobacterales	Gammaproteobacteria	Proteobacteria	Bacteria	2
A0A6M7ARY2	83334	Escherichia coli O157:H7	Escherichia coli	Escherichia	Enterobacteriaceae	Enterobacterales	Gammaproteobacteria	Proteobacteria	Bacteria	2
A0A6M7BL94	83334	Escherichia coli O157:H7	Escherichia coli	Escherichia	Enterobacteriaceae	Enterobacterales	Gammaproteobacteria	Proteobacteria	Bacteria	2
A0A6M7HDM8	83334	Escherichia coli O157:H7	Escherichia coli	Escherichia	Enterobacteriaceae	Enterobacterales	Gammaproteobacteria	Proteobacteria	Bacteria	2
A0A6M7KDN8	83334	Escherichia coli O157:H7	Escherichia coli	Escherichia	Enterobacteriaceae	Enterobacterales	Gammaproteobacteria	Proteobacteria	Bacteria	2
A0A6N0N2T1	83334	Escherichia coli O157:H7	Escherichia coli	Escherichia	Enterobacteriaceae	Enterobacterales	Gammaproteobacteria	Proteobacteria	Bacteria	2
A0A6N0N5N2	83334	Escherichia coli O157:H7	Escherichia coli	Escherichia	Enterobacteriaceae	Enterobacterales	Gammaproteobacteria	Proteobacteria	Bacteria	2
P0AFA3	83334	Escherichia coli O157:H7	Escherichia coli	Escherichia	Enterobacteriaceae	Enterobacterales	Gammaproteobacteria	Proteobacteria	Bacteria	2
Q8XBE5	83334	Escherichia coli O157:H7	Escherichia coli	Escherichia	Enterobacteriaceae	Enterobacterales	Gammaproteobacteria	Proteobacteria	Bacteria	2
A0A0H3MGF3	585057	Escherichia coli IAI39	Escherichia coli	Escherichia	Enterobacteriaceae	Enterobacterales	Gammaproteobacteria	Proteobacteria	Bacteria	2
A0A0H3MJ68	585057	Escherichia coli IAI39	Escherichia coli	Escherichia	Enterobacteriaceae	Enterobacterales	Gammaproteobacteria	Proteobacteria	Bacteria	2
A0A0H3NC96	216597	Salmonella enterica subsp. enterica serovar Typhimurium str. SL1344	Salmonella enterica	Salmonella	Enterobacteriaceae	Enterobacterales	Gammaproteobacteria	Proteobacteria	Bacteria	2
A0A0H3NK68	216597	Salmonella enterica subsp. enterica serovar Typhimurium str. SL1344	Salmonella enterica	Salmonella	Enterobacteriaceae	Enterobacterales	Gammaproteobacteria	Proteobacteria	Bacteria	2
A0A718P962	216597	Salmonella enterica subsp. enterica serovar Typhimurium str. SL1344	Salmonella enterica	Salmonella	Enterobacteriaceae	Enterobacterales	Gammaproteobacteria	Proteobacteria	Bacteria	2
A0A718PJ18	216597	Salmonella enterica subsp. enterica serovar Typhimurium str. SL1344	Salmonella enterica	Salmonella	Enterobacteriaceae	Enterobacterales	Gammaproteobacteria	Proteobacteria	Bacteria	2
A0A718RJ92	216597	Salmonella enterica subsp. enterica serovar Typhimurium str. SL1344	Salmonella enterica	Salmonella	Enterobacteriaceae	Enterobacterales	Gammaproteobacteria	Proteobacteria	Bacteria	2
A0A718RMU4	216597	Salmonella enterica subsp. enterica serovar Typhimurium str. SL1344	Salmonella enterica	Salmonella	Enterobacteriaceae	Enterobacterales	Gammaproteobacteria	Proteobacteria	Bacteria	2
A0A718YAL1	216597	Salmonella enterica subsp. enterica serovar Typhimurium str. SL1344	Salmonella enterica	Salmonella	Enterobacteriaceae	Enterobacterales	Gammaproteobacteria	Proteobacteria	Bacteria	2
A0A719FF22	216597	Salmonella enterica subsp. enterica serovar Typhimurium str. SL1344	Salmonella enterica	Salmonella	Enterobacteriaceae	Enterobacterales	Gammaproteobacteria	Proteobacteria	Bacteria	2
A0A718XVH8	216597	Salmonella enterica subsp. enterica serovar Typhimurium str. SL1344	Salmonella enterica	Salmonella	Enterobacteriaceae	Enterobacterales	Gammaproteobacteria	Proteobacteria	Bacteria	2
A0A0H3NR32	930944	Yersinia enterocolitica subsp. palearctica Y11	Yersinia enterocolitica	Yersinia	Yersiniaceae	Enterobacterales	Gammaproteobacteria	Proteobacteria	Bacteria	1
A0A0H3PEH3	375177	Haemophilus influenzae 3655	Haemophilus influenzae	Haemophilus	Pasteurellaceae	Pasteurellales	Gammaproteobacteria	Proteobacteria	Bacteria	1
A0A0H3PSB6	478008	Escherichia coli O157:H7 str. EC869	Escherichia coli	Escherichia	Enterobacteriaceae	Enterobacterales	Gammaproteobacteria	Proteobacteria	Bacteria	2
A0A0H3PW54	478008	Escherichia coli O157:H7 str. EC869	Escherichia coli	Escherichia	Enterobacteriaceae	Enterobacterales	Gammaproteobacteria	Proteobacteria	Bacteria	2
A0A0H3Q258	417400	Vibrio cholerae B33	Vibrio cholerae	Vibrio	Vibrionaceae	Vibrionales	Gammaproteobacteria	Proteobacteria	Bacteria	1
A0A0H4I5I6	330734	Marinobacter psychrophilus		Marinobacter	Alteromonadaceae	Alteromonadales	Gammaproteobacteria	Proteobacteria	Bacteria	1
A0A0H5H6B1	630	Yersinia enterocolitica		Yersinia	Yersiniaceae	Enterobacterales	Gammaproteobacteria	Proteobacteria	Bacteria	2
A0A0T7NNS8	630	Yersinia enterocolitica		Yersinia	Yersiniaceae	Enterobacterales	Gammaproteobacteria	Proteobacteria	Bacteria	2
A0A0T9U2M7	630	Yersinia enterocolitica		Yersinia	Yersiniaceae	Enterobacterales	Gammaproteobacteria	Proteobacteria	Bacteria	2
A0A2J9SA67	630	Yersinia enterocolitica		Yersinia	Yersiniaceae	Enterobacterales	Gammaproteobacteria	Proteobacteria	Bacteria	2
A0A485DMV5	630	Yersinia enterocolitica		Yersinia	Yersiniaceae	Enterobacterales	Gammaproteobacteria	Proteobacteria	Bacteria	2
A0A0U1HEB8	630	Yersinia enterocolitica		Yersinia	Yersiniaceae	Enterobacterales	Gammaproteobacteria	Proteobacteria	Bacteria	2
A0A0H5LSN4	631	Yersinia intermedia		Yersinia	Yersiniaceae	Enterobacterales	Gammaproteobacteria	Proteobacteria	Bacteria	1
A0A209A9M8	631	Yersinia intermedia		Yersinia	Yersiniaceae	Enterobacterales	Gammaproteobacteria	Proteobacteria	Bacteria	1
A0A0T9LQ64	631	Yersinia intermedia		Yersinia	Yersiniaceae	Enterobacterales	Gammaproteobacteria	Proteobacteria	Bacteria	1
A0A0T9TAH2	631	Yersinia intermedia		Yersinia	Yersiniaceae	Enterobacterales	Gammaproteobacteria	Proteobacteria	Bacteria	1
A0A0H9YCF0	624	Shigella sonnei		Shigella	Enterobacteriaceae	Enterobacterales	Gammaproteobacteria	Proteobacteria	Bacteria	2
A0A0I1GL14	624	Shigella sonnei		Shigella	Enterobacteriaceae	Enterobacterales	Gammaproteobacteria	Proteobacteria	Bacteria	2
A0A1H0D3Y6	624	Shigella sonnei		Shigella	Enterobacteriaceae	Enterobacterales	Gammaproteobacteria	Proteobacteria	Bacteria	2
A0A2Y7G4J3	624	Shigella sonnei		Shigella	Enterobacteriaceae	Enterobacterales	Gammaproteobacteria	Proteobacteria	Bacteria	2
A0A659ZJC5	624	Shigella sonnei		Shigella	Enterobacteriaceae	Enterobacterales	Gammaproteobacteria	Proteobacteria	Bacteria	2
A0A659ZMJ7	624	Shigella sonnei		Shigella	Enterobacteriaceae	Enterobacterales	Gammaproteobacteria	Proteobacteria	Bacteria	2
A0A0I9VTX9	1619235	Pseudomonas sp. BICA1-14		Pseudomonas	Pseudomonadaceae	Pseudomonadales	Gammaproteobacteria	Proteobacteria	Bacteria	1
A0A0J1C5P1	1470200	Neisseria arctica		Neisseria	Neisseriaceae	Neisseriales	Betaproteobacteria	Proteobacteria	Bacteria	1
A0A0J1H286	1195763	Photobacterium aquae		Photobacterium	Vibrionaceae	Vibrionales	Gammaproteobacteria	Proteobacteria	Bacteria	1
A0A0J1HHG9	320778	Photobacterium ganghwense		Photobacterium	Vibrionaceae	Vibrionales	Gammaproteobacteria	Proteobacteria	Bacteria	1
A0A0J1K263	1686378	Citrobacter sp. MGH103		Citrobacter	Enterobacteriaceae	Enterobacterales	Gammaproteobacteria	Proteobacteria	Bacteria	2
A0A0J1L626	1686378	Citrobacter sp. MGH103		Citrobacter	Enterobacteriaceae	Enterobacterales	Gammaproteobacteria	Proteobacteria	Bacteria	2
A0A0J1K4S8	1686382	Citrobacter sp. MGH109		Citrobacter	Enterobacteriaceae	Enterobacterales	Gammaproteobacteria	Proteobacteria	Bacteria	2
A0A0J1NI27	1686382	Citrobacter sp. MGH109		Citrobacter	Enterobacteriaceae	Enterobacterales	Gammaproteobacteria	Proteobacteria	Bacteria	2
A0A0J1KGV6	1686377	Citrobacter sp. MGH100		Citrobacter	Enterobacteriaceae	Enterobacterales	Gammaproteobacteria	Proteobacteria	Bacteria	2
A0A0J1KJF4	1686377	Citrobacter sp. MGH100		Citrobacter	Enterobacteriaceae	Enterobacterales	Gammaproteobacteria	Proteobacteria	Bacteria	2
A0A0J1LJP7	1686380	Citrobacter sp. MGH105		Citrobacter	Enterobacteriaceae	Enterobacterales	Gammaproteobacteria	Proteobacteria	Bacteria	2
A0A0J1NRE3	1686380	Citrobacter sp. MGH105		Citrobacter	Enterobacteriaceae	Enterobacterales	Gammaproteobacteria	Proteobacteria	Bacteria	2
A0A0J1LUB8	1686381	Citrobacter sp. MGH106		Citrobacter	Enterobacteriaceae	Enterobacterales	Gammaproteobacteria	Proteobacteria	Bacteria	2
A0A0J1LX70	1686381	Citrobacter sp. MGH106		Citrobacter	Enterobacteriaceae	Enterobacterales	Gammaproteobacteria	Proteobacteria	Bacteria	2
A0A0J1VKF6	1594172	Enterobacter sp. BIDMC92		Enterobacter	Enterobacteriaceae	Enterobacterales	Gammaproteobacteria	Proteobacteria	Bacteria	2
A0A0J1YWQ6	1594172	Enterobacter sp. BIDMC92		Enterobacter	Enterobacteriaceae	Enterobacterales	Gammaproteobacteria	Proteobacteria	Bacteria	2
A0A0J5XKN0	2066479	Pectobacterium peruviense		Pectobacterium	Pectobacteriaceae	Enterobacterales	Gammaproteobacteria	Proteobacteria	Bacteria	2
A0A0J5XTK4	2066479	Pectobacterium peruviense		Pectobacterium	Pectobacteriaceae	Enterobacterales	Gammaproteobacteria	Proteobacteria	Bacteria	2
A0A0J6KFD9	163011	Pseudomonas lini		Pseudomonas	Pseudomonadaceae	Pseudomonadales	Gammaproteobacteria	Proteobacteria	Bacteria	1
A0A423IE75	163011	Pseudomonas lini		Pseudomonas	Pseudomonadaceae	Pseudomonadales	Gammaproteobacteria	Proteobacteria	Bacteria	1
A0A0J6MM29	1628210	Leclercia sp. LK8		Leclercia	Enterobacteriaceae	Enterobacterales	Gammaproteobacteria	Proteobacteria	Bacteria	2
A0A0J6Q7V8	1628210	Leclercia sp. LK8		Leclercia	Enterobacteriaceae	Enterobacterales	Gammaproteobacteria	Proteobacteria	Bacteria	2
A0A0J8FWS4	1674920	Pseudomonas fildesensis		Pseudomonas	Pseudomonadaceae	Pseudomonadales	Gammaproteobacteria	Proteobacteria	Bacteria	1
A0A0J8VDG2	680026	Photobacterium swingsii		Photobacterium	Vibrionaceae	Vibrionales	Gammaproteobacteria	Proteobacteria	Bacteria	1
A0A0J8VG41	435910	Franconibacter pulveris		Franconibacter	Enterobacteriaceae	Enterobacterales	Gammaproteobacteria	Proteobacteria	Bacteria	2
A0A0J8VL70	435910	Franconibacter pulveris		Franconibacter	Enterobacteriaceae	Enterobacterales	Gammaproteobacteria	Proteobacteria	Bacteria	2
A0A0K0HBF9	218493	Salmonella bongori NCTC 12419	Salmonella bongori	Salmonella	Enterobacteriaceae	Enterobacterales	Gammaproteobacteria	Proteobacteria	Bacteria	2
A0A0K0HCR5	218493	Salmonella bongori NCTC 12419	Salmonella bongori	Salmonella	Enterobacteriaceae	Enterobacterales	Gammaproteobacteria	Proteobacteria	Bacteria	2
A0A0K1J0A8	198107	Azoarcus sp. CIB		Azoarcus	Zoogloeaceae	Rhodocyclales	Betaproteobacteria	Proteobacteria	Bacteria	2
A0A0K1J693	198107	Azoarcus sp. CIB		Azoarcus	Zoogloeaceae	Rhodocyclales	Betaproteobacteria	Proteobacteria	Bacteria	2
A0A0K1QSU2	1221522	Pseudomonas fluorescens NCIMB 11764	Pseudomonas fluorescens	Pseudomonas	Pseudomonadaceae	Pseudomonadales	Gammaproteobacteria	Proteobacteria	Bacteria	1
A0A0K1U753	1671721	Marinobacter sp. CP1		Marinobacter	Alteromonadaceae	Alteromonadales	Gammaproteobacteria	Proteobacteria	Bacteria	1
A0A0K2P2K0	1159554	Cronobacter dublinensis subsp. dublinensis LMG 23823	Cronobacter dublinensis	Cronobacter	Enterobacteriaceae	Enterobacterales	Gammaproteobacteria	Proteobacteria	Bacteria	1
A0A0K9LBB2	727	Haemophilus influenzae		Haemophilus	Pasteurellaceae	Pasteurellales	Gammaproteobacteria	Proteobacteria	Bacteria	1
A0A112WGU0	727	Haemophilus influenzae		Haemophilus	Pasteurellaceae	Pasteurellales	Gammaproteobacteria	Proteobacteria	Bacteria	1
A0A158SZU8	727	Haemophilus influenzae		Haemophilus	Pasteurellaceae	Pasteurellales	Gammaproteobacteria	Proteobacteria	Bacteria	1
A0A2S9RHY3	727	Haemophilus influenzae		Haemophilus	Pasteurellaceae	Pasteurellales	Gammaproteobacteria	Proteobacteria	Bacteria	1
A0A2S9RKD7	727	Haemophilus influenzae		Haemophilus	Pasteurellaceae	Pasteurellales	Gammaproteobacteria	Proteobacteria	Bacteria	1
A0A2S9RRM3	727	Haemophilus influenzae		Haemophilus	Pasteurellaceae	Pasteurellales	Gammaproteobacteria	Proteobacteria	Bacteria	1
A0A2S9RUS0	727	Haemophilus influenzae		Haemophilus	Pasteurellaceae	Pasteurellales	Gammaproteobacteria	Proteobacteria	Bacteria	1
A0A2S9S0R4	727	Haemophilus influenzae		Haemophilus	Pasteurellaceae	Pasteurellales	Gammaproteobacteria	Proteobacteria	Bacteria	1
A0A2S9S6B8	727	Haemophilus influenzae		Haemophilus	Pasteurellaceae	Pasteurellales	Gammaproteobacteria	Proteobacteria	Bacteria	1
A0A2S9SGP4	727	Haemophilus influenzae		Haemophilus	Pasteurellaceae	Pasteurellales	Gammaproteobacteria	Proteobacteria	Bacteria	1
A0A2U9DY63	727	Haemophilus influenzae		Haemophilus	Pasteurellaceae	Pasteurellales	Gammaproteobacteria	Proteobacteria	Bacteria	1
A0A2X4XE34	727	Haemophilus influenzae		Haemophilus	Pasteurellaceae	Pasteurellales	Gammaproteobacteria	Proteobacteria	Bacteria	1
A0A2X5SS55	727	Haemophilus influenzae		Haemophilus	Pasteurellaceae	Pasteurellales	Gammaproteobacteria	Proteobacteria	Bacteria	1
A0A3E1QMD3	727	Haemophilus influenzae		Haemophilus	Pasteurellaceae	Pasteurellales	Gammaproteobacteria	Proteobacteria	Bacteria	1
A0A3E1QZ96	727	Haemophilus influenzae		Haemophilus	Pasteurellaceae	Pasteurellales	Gammaproteobacteria	Proteobacteria	Bacteria	1
A0A3E1R273	727	Haemophilus influenzae		Haemophilus	Pasteurellaceae	Pasteurellales	Gammaproteobacteria	Proteobacteria	Bacteria	1
A0A448RH57	727	Haemophilus influenzae		Haemophilus	Pasteurellaceae	Pasteurellales	Gammaproteobacteria	Proteobacteria	Bacteria	1
A0A5P5ZV30	727	Haemophilus influenzae		Haemophilus	Pasteurellaceae	Pasteurellales	Gammaproteobacteria	Proteobacteria	Bacteria	1
A0A0K9T8I5	656416	Escherichia coli M114	Escherichia coli	Escherichia	Enterobacteriaceae	Enterobacterales	Gammaproteobacteria	Proteobacteria	Bacteria	2
A0A0K9TCU8	656416	Escherichia coli M114	Escherichia coli	Escherichia	Enterobacteriaceae	Enterobacterales	Gammaproteobacteria	Proteobacteria	Bacteria	2
A0A0K9US83	412614	Vibrio cholerae 2740-80	Vibrio cholerae	Vibrio	Vibrionaceae	Vibrionales	Gammaproteobacteria	Proteobacteria	Bacteria	1
A0A0L0AP90	1681196	Klebsiella sp. RIT-PI-d		Klebsiella	Enterobacteriaceae	Enterobacterales	Gammaproteobacteria	Proteobacteria	Bacteria	1
A0A0L0GQ17	379893	Trabulsiella odontotermitis		Trabulsiella	Enterobacteriaceae	Enterobacterales	Gammaproteobacteria	Proteobacteria	Bacteria	1
A0A0L1LBA0	136468	Vibrio lentus		Vibrio	Vibrionaceae	Vibrionales	Gammaproteobacteria	Proteobacteria	Bacteria	1
A0A1B9Q9Y6	136468	Vibrio lentus		Vibrio	Vibrionaceae	Vibrionales	Gammaproteobacteria	Proteobacteria	Bacteria	1
A0A1R3F058	136468	Vibrio lentus		Vibrio	Vibrionaceae	Vibrionales	Gammaproteobacteria	Proteobacteria	Bacteria	1
A0A2J6UET9	136468	Vibrio lentus		Vibrio	Vibrionaceae	Vibrionales	Gammaproteobacteria	Proteobacteria	Bacteria	1
A0A2N7GKD4	136468	Vibrio lentus		Vibrio	Vibrionaceae	Vibrionales	Gammaproteobacteria	Proteobacteria	Bacteria	1
A0A2N7KLQ4	136468	Vibrio lentus		Vibrio	Vibrionaceae	Vibrionales	Gammaproteobacteria	Proteobacteria	Bacteria	1
A0A0L1MIS5	317	Pseudomonas syringae		Pseudomonas	Pseudomonadaceae	Pseudomonadales	Gammaproteobacteria	Proteobacteria	Bacteria	1
A0A085VKQ6	317	Pseudomonas syringae		Pseudomonas	Pseudomonadaceae	Pseudomonadales	Gammaproteobacteria	Proteobacteria	Bacteria	1
A0A0L7TAK5	1560201	Erwinia iniecta		Erwinia	Erwiniaceae	Enterobacterales	Gammaproteobacteria	Proteobacteria	Bacteria	1
A0A0M0FXY9	1637998	Azoarcus sp. PA01		Azoarcus	Zoogloeaceae	Rhodocyclales	Betaproteobacteria	Proteobacteria	Bacteria	2
A0A0M0FPP2	1637998	Azoarcus sp. PA01		Azoarcus	Zoogloeaceae	Rhodocyclales	Betaproteobacteria	Proteobacteria	Bacteria	2
A0A0M0HQQ6	693	Vibrio nereis		Vibrio	Vibrionaceae	Vibrionales	Gammaproteobacteria	Proteobacteria	Bacteria	1
A0A0M0I5Z7	171383	Vibrio hepatarius		Vibrio	Vibrionaceae	Vibrionales	Gammaproteobacteria	Proteobacteria	Bacteria	1
A0A0M1GHG3	1661745	Haemophilus sp. C1		Haemophilus	Pasteurellaceae	Pasteurellales	Gammaproteobacteria	Proteobacteria	Bacteria	1
A0A0M2V822	336831	Arsukibacterium ikkense		Arsukibacterium	Chromatiaceae	Chromatiales	Gammaproteobacteria	Proteobacteria	Bacteria	1
A0A0M2VFM8	1632859	Arsukibacterium sp. MJ3		Arsukibacterium	Chromatiaceae	Chromatiales	Gammaproteobacteria	Proteobacteria	Bacteria	1
A0A0M3F6H3	550	Enterobacter cloacae		Enterobacter	Enterobacteriaceae	Enterobacterales	Gammaproteobacteria	Proteobacteria	Bacteria	4
A0A0M3F8G0	550	Enterobacter cloacae		Enterobacter	Enterobacteriaceae	Enterobacterales	Gammaproteobacteria	Proteobacteria	Bacteria	4
A0A144FHM3	550	Enterobacter cloacae		Enterobacter	Enterobacteriaceae	Enterobacterales	Gammaproteobacteria	Proteobacteria	Bacteria	4
A0A144I5X4	550	Enterobacter cloacae		Enterobacter	Enterobacteriaceae	Enterobacterales	Gammaproteobacteria	Proteobacteria	Bacteria	4
A0A155WLU1	550	Enterobacter cloacae		Enterobacter	Enterobacteriaceae	Enterobacterales	Gammaproteobacteria	Proteobacteria	Bacteria	4
A0A155YKK6	550	Enterobacter cloacae		Enterobacter	Enterobacteriaceae	Enterobacterales	Gammaproteobacteria	Proteobacteria	Bacteria	4
A0A156HDQ9	550	Enterobacter cloacae		Enterobacter	Enterobacteriaceae	Enterobacterales	Gammaproteobacteria	Proteobacteria	Bacteria	4
A0A156S832	550	Enterobacter cloacae		Enterobacter	Enterobacteriaceae	Enterobacterales	Gammaproteobacteria	Proteobacteria	Bacteria	4
A0A157E196	550	Enterobacter cloacae		Enterobacter	Enterobacteriaceae	Enterobacterales	Gammaproteobacteria	Proteobacteria	Bacteria	4
A0A2T4XX43	550	Enterobacter cloacae		Enterobacter	Enterobacteriaceae	Enterobacterales	Gammaproteobacteria	Proteobacteria	Bacteria	4
A0A2T4Y3E8	550	Enterobacter cloacae		Enterobacter	Enterobacteriaceae	Enterobacterales	Gammaproteobacteria	Proteobacteria	Bacteria	4
A0A330ETM8	550	Enterobacter cloacae		Enterobacter	Enterobacteriaceae	Enterobacterales	Gammaproteobacteria	Proteobacteria	Bacteria	4
A0A330F4R6	550	Enterobacter cloacae		Enterobacter	Enterobacteriaceae	Enterobacterales	Gammaproteobacteria	Proteobacteria	Bacteria	4
A0A330GIC6	550	Enterobacter cloacae		Enterobacter	Enterobacteriaceae	Enterobacterales	Gammaproteobacteria	Proteobacteria	Bacteria	4
A0A330GJA2	550	Enterobacter cloacae		Enterobacter	Enterobacteriaceae	Enterobacterales	Gammaproteobacteria	Proteobacteria	Bacteria	4
A0A3R8Z9Q3	550	Enterobacter cloacae		Enterobacter	Enterobacteriaceae	Enterobacterales	Gammaproteobacteria	Proteobacteria	Bacteria	4
A0A411GHB9	550	Enterobacter cloacae		Enterobacter	Enterobacteriaceae	Enterobacterales	Gammaproteobacteria	Proteobacteria	Bacteria	4
A0A411GPL6	550	Enterobacter cloacae		Enterobacter	Enterobacteriaceae	Enterobacterales	Gammaproteobacteria	Proteobacteria	Bacteria	4
A0A411IRU0	550	Enterobacter cloacae		Enterobacter	Enterobacteriaceae	Enterobacterales	Gammaproteobacteria	Proteobacteria	Bacteria	4
A0A411IYY4	550	Enterobacter cloacae		Enterobacter	Enterobacteriaceae	Enterobacterales	Gammaproteobacteria	Proteobacteria	Bacteria	4
A0A421I8S8	550	Enterobacter cloacae		Enterobacter	Enterobacteriaceae	Enterobacterales	Gammaproteobacteria	Proteobacteria	Bacteria	4
A0A421IAH4	550	Enterobacter cloacae		Enterobacter	Enterobacteriaceae	Enterobacterales	Gammaproteobacteria	Proteobacteria	Bacteria	4
A0A427KGA0	550	Enterobacter cloacae		Enterobacter	Enterobacteriaceae	Enterobacterales	Gammaproteobacteria	Proteobacteria	Bacteria	4
A0A443U316	550	Enterobacter cloacae		Enterobacter	Enterobacteriaceae	Enterobacterales	Gammaproteobacteria	Proteobacteria	Bacteria	4
A0A443U9D7	550	Enterobacter cloacae		Enterobacter	Enterobacteriaceae	Enterobacterales	Gammaproteobacteria	Proteobacteria	Bacteria	4
A0A443UJX8	550	Enterobacter cloacae		Enterobacter	Enterobacteriaceae	Enterobacterales	Gammaproteobacteria	Proteobacteria	Bacteria	4
A0A443USF2	550	Enterobacter cloacae		Enterobacter	Enterobacteriaceae	Enterobacterales	Gammaproteobacteria	Proteobacteria	Bacteria	4
A0A443XR07	550	Enterobacter cloacae		Enterobacter	Enterobacteriaceae	Enterobacterales	Gammaproteobacteria	Proteobacteria	Bacteria	4
A0A443XV51	550	Enterobacter cloacae		Enterobacter	Enterobacteriaceae	Enterobacterales	Gammaproteobacteria	Proteobacteria	Bacteria	4
A0A4Q2EB70	550	Enterobacter cloacae		Enterobacter	Enterobacteriaceae	Enterobacterales	Gammaproteobacteria	Proteobacteria	Bacteria	4
A0A4Q2EEH1	550	Enterobacter cloacae		Enterobacter	Enterobacteriaceae	Enterobacterales	Gammaproteobacteria	Proteobacteria	Bacteria	4
A0A4Q3ZYT4	550	Enterobacter cloacae		Enterobacter	Enterobacteriaceae	Enterobacterales	Gammaproteobacteria	Proteobacteria	Bacteria	4
A0A4Q4ADJ1	550	Enterobacter cloacae		Enterobacter	Enterobacteriaceae	Enterobacterales	Gammaproteobacteria	Proteobacteria	Bacteria	4
A0A4V2IEH7	550	Enterobacter cloacae		Enterobacter	Enterobacteriaceae	Enterobacterales	Gammaproteobacteria	Proteobacteria	Bacteria	4
A0A5E0P721	550	Enterobacter cloacae		Enterobacter	Enterobacteriaceae	Enterobacterales	Gammaproteobacteria	Proteobacteria	Bacteria	4
A0A5E3W1M4	550	Enterobacter cloacae		Enterobacter	Enterobacteriaceae	Enterobacterales	Gammaproteobacteria	Proteobacteria	Bacteria	4
A0A658QCJ5	550	Enterobacter cloacae		Enterobacter	Enterobacteriaceae	Enterobacterales	Gammaproteobacteria	Proteobacteria	Bacteria	4
A0A6I5VWT9	550	Enterobacter cloacae		Enterobacter	Enterobacteriaceae	Enterobacterales	Gammaproteobacteria	Proteobacteria	Bacteria	4
A0A6I5W0P8	550	Enterobacter cloacae		Enterobacter	Enterobacteriaceae	Enterobacterales	Gammaproteobacteria	Proteobacteria	Bacteria	4
A0A6L3EFR8	550	Enterobacter cloacae		Enterobacter	Enterobacteriaceae	Enterobacterales	Gammaproteobacteria	Proteobacteria	Bacteria	4
A0A6S5JYD3	550	Enterobacter cloacae		Enterobacter	Enterobacteriaceae	Enterobacterales	Gammaproteobacteria	Proteobacteria	Bacteria	4
A0A6S5KB15	550	Enterobacter cloacae		Enterobacter	Enterobacteriaceae	Enterobacterales	Gammaproteobacteria	Proteobacteria	Bacteria	4
A0A6S5KBQ5	550	Enterobacter cloacae		Enterobacter	Enterobacteriaceae	Enterobacterales	Gammaproteobacteria	Proteobacteria	Bacteria	4
A0A6S5KCH9	550	Enterobacter cloacae		Enterobacter	Enterobacteriaceae	Enterobacterales	Gammaproteobacteria	Proteobacteria	Bacteria	4
A0A6S5TWE1	550	Enterobacter cloacae		Enterobacter	Enterobacteriaceae	Enterobacterales	Gammaproteobacteria	Proteobacteria	Bacteria	4
A0A6S5UEN4	550	Enterobacter cloacae		Enterobacter	Enterobacteriaceae	Enterobacterales	Gammaproteobacteria	Proteobacteria	Bacteria	4
A0A6S5XTB4	550	Enterobacter cloacae		Enterobacter	Enterobacteriaceae	Enterobacterales	Gammaproteobacteria	Proteobacteria	Bacteria	4
A0A6S5XXF4	550	Enterobacter cloacae		Enterobacter	Enterobacteriaceae	Enterobacterales	Gammaproteobacteria	Proteobacteria	Bacteria	4
A0A0M3G1I6	726	Haemophilus haemolyticus		Haemophilus	Pasteurellaceae	Pasteurellales	Gammaproteobacteria	Proteobacteria	Bacteria	1
A0A0M3GAU8	726	Haemophilus haemolyticus		Haemophilus	Pasteurellaceae	Pasteurellales	Gammaproteobacteria	Proteobacteria	Bacteria	1
A0A1B8PE52	726	Haemophilus haemolyticus		Haemophilus	Pasteurellaceae	Pasteurellales	Gammaproteobacteria	Proteobacteria	Bacteria	1
A0A2X4UEL7	726	Haemophilus haemolyticus		Haemophilus	Pasteurellaceae	Pasteurellales	Gammaproteobacteria	Proteobacteria	Bacteria	1
A0A4R6DFC1	726	Haemophilus haemolyticus		Haemophilus	Pasteurellaceae	Pasteurellales	Gammaproteobacteria	Proteobacteria	Bacteria	1
A0A502JH76	726	Haemophilus haemolyticus		Haemophilus	Pasteurellaceae	Pasteurellales	Gammaproteobacteria	Proteobacteria	Bacteria	1
A0A502KKF2	726	Haemophilus haemolyticus		Haemophilus	Pasteurellaceae	Pasteurellales	Gammaproteobacteria	Proteobacteria	Bacteria	1
A0A502LBG2	726	Haemophilus haemolyticus		Haemophilus	Pasteurellaceae	Pasteurellales	Gammaproteobacteria	Proteobacteria	Bacteria	1
A0A502LHH5	726	Haemophilus haemolyticus		Haemophilus	Pasteurellaceae	Pasteurellales	Gammaproteobacteria	Proteobacteria	Bacteria	1
A0A502JKG8	726	Haemophilus haemolyticus		Haemophilus	Pasteurellaceae	Pasteurellales	Gammaproteobacteria	Proteobacteria	Bacteria	1
A0A0M3H5B4	548	Klebsiella aerogenes		Klebsiella	Enterobacteriaceae	Enterobacterales	Gammaproteobacteria	Proteobacteria	Bacteria	2
A0A155KH91	548	Klebsiella aerogenes		Klebsiella	Enterobacteriaceae	Enterobacterales	Gammaproteobacteria	Proteobacteria	Bacteria	2
A0A155REI5	548	Klebsiella aerogenes		Klebsiella	Enterobacteriaceae	Enterobacterales	Gammaproteobacteria	Proteobacteria	Bacteria	2
A0A3S4IPT5	548	Klebsiella aerogenes		Klebsiella	Enterobacteriaceae	Enterobacterales	Gammaproteobacteria	Proteobacteria	Bacteria	2
A0A6G7I8M8	548	Klebsiella aerogenes		Klebsiella	Enterobacteriaceae	Enterobacterales	Gammaproteobacteria	Proteobacteria	Bacteria	2
A0A6S5I5L9	548	Klebsiella aerogenes		Klebsiella	Enterobacteriaceae	Enterobacterales	Gammaproteobacteria	Proteobacteria	Bacteria	2
A0A447L3I1	548	Klebsiella aerogenes		Klebsiella	Enterobacteriaceae	Enterobacterales	Gammaproteobacteria	Proteobacteria	Bacteria	2
A0A0M7NW33	1806490	Achromobacter sp. ATCC35328		Achromobacter	Alcaligenaceae	Burkholderiales	Betaproteobacteria	Proteobacteria	Bacteria	2
A0A0M7P456	1806490	Achromobacter sp. ATCC35328		Achromobacter	Alcaligenaceae	Burkholderiales	Betaproteobacteria	Proteobacteria	Bacteria	2
A0A0M9F9I7	48408	Photobacterium leiognathi subsp. mandapamensis	Photobacterium leiognathi	Photobacterium	Vibrionaceae	Vibrionales	Gammaproteobacteria	Proteobacteria	Bacteria	1
A0A2T3L0M7	48408	Photobacterium leiognathi subsp. mandapamensis	Photobacterium leiognathi	Photobacterium	Vibrionaceae	Vibrionales	Gammaproteobacteria	Proteobacteria	Bacteria	1
A0A0N1KIT8	1354267	Moellerella wisconsensis ATCC 35017	Moellerella wisconsensis	Moellerella	Morganellaceae	Enterobacterales	Gammaproteobacteria	Proteobacteria	Bacteria	1
A0A0N1QSW1	439843	Salmonella enterica subsp. enterica serovar Schwarzengrund str. CVM19633	Salmonella enterica	Salmonella	Enterobacteriaceae	Enterobacterales	Gammaproteobacteria	Proteobacteria	Bacteria	2
A0A0N1QZB1	439843	Salmonella enterica subsp. enterica serovar Schwarzengrund str. CVM19633	Salmonella enterica	Salmonella	Enterobacteriaceae	Enterobacterales	Gammaproteobacteria	Proteobacteria	Bacteria	2
A0A0N8GVW3	29497	Vibrio splendidus		Vibrio	Vibrionaceae	Vibrionales	Gammaproteobacteria	Proteobacteria	Bacteria	1
A0A1A6LU21	29497	Vibrio splendidus		Vibrio	Vibrionaceae	Vibrionales	Gammaproteobacteria	Proteobacteria	Bacteria	1
A0A2G1AVF9	29497	Vibrio splendidus		Vibrio	Vibrionaceae	Vibrionales	Gammaproteobacteria	Proteobacteria	Bacteria	1
A0A2G4AUI1	29497	Vibrio splendidus		Vibrio	Vibrionaceae	Vibrionales	Gammaproteobacteria	Proteobacteria	Bacteria	1
A0A2N7CES1	29497	Vibrio splendidus		Vibrio	Vibrionaceae	Vibrionales	Gammaproteobacteria	Proteobacteria	Bacteria	1
A0A2N7EXG7	29497	Vibrio splendidus		Vibrio	Vibrionaceae	Vibrionales	Gammaproteobacteria	Proteobacteria	Bacteria	1
A0A2N7FGD9	29497	Vibrio splendidus		Vibrio	Vibrionaceae	Vibrionales	Gammaproteobacteria	Proteobacteria	Bacteria	1
A0A2N7JLH5	29497	Vibrio splendidus		Vibrio	Vibrionaceae	Vibrionales	Gammaproteobacteria	Proteobacteria	Bacteria	1
A0A2N7K5T8	29497	Vibrio splendidus		Vibrio	Vibrionaceae	Vibrionales	Gammaproteobacteria	Proteobacteria	Bacteria	1
A0A2N7L2J9	29497	Vibrio splendidus		Vibrio	Vibrionaceae	Vibrionales	Gammaproteobacteria	Proteobacteria	Bacteria	1
A0A2S7UM29	29497	Vibrio splendidus		Vibrio	Vibrionaceae	Vibrionales	Gammaproteobacteria	Proteobacteria	Bacteria	1
A0A2T5DL17	29497	Vibrio splendidus		Vibrio	Vibrionaceae	Vibrionales	Gammaproteobacteria	Proteobacteria	Bacteria	1
A0A2T5F1U1	29497	Vibrio splendidus		Vibrio	Vibrionaceae	Vibrionales	Gammaproteobacteria	Proteobacteria	Bacteria	1
A0A2T5F6D7	29497	Vibrio splendidus		Vibrio	Vibrionaceae	Vibrionales	Gammaproteobacteria	Proteobacteria	Bacteria	1
A0A0P7X452	1479237	Marinobacter sp. HL-58		Marinobacter	Alteromonadaceae	Alteromonadales	Gammaproteobacteria	Proteobacteria	Bacteria	1
A0A0Q0TAG9	1481663	Vibrio metoecus		Vibrio	Vibrionaceae	Vibrionales	Gammaproteobacteria	Proteobacteria	Bacteria	1
A0A271VQS3	1481663	Vibrio metoecus		Vibrio	Vibrionaceae	Vibrionales	Gammaproteobacteria	Proteobacteria	Bacteria	1
A0A0Q2V4I2	29494	Vibrio furnissii		Vibrio	Vibrionaceae	Vibrionales	Gammaproteobacteria	Proteobacteria	Bacteria	1
A0A0Q4MM00	1736224	Serratia sp. Leaf51		Serratia	Yersiniaceae	Enterobacterales	Gammaproteobacteria	Proteobacteria	Bacteria	1
A0A0Q4MQE4	1736226	Pseudomonas sp. Leaf58		Pseudomonas	Pseudomonadaceae	Pseudomonadales	Gammaproteobacteria	Proteobacteria	Bacteria	1
A0A0Q6R7A5	1736515	Pseudomonas sp. Root329		Pseudomonas	Pseudomonadaceae	Pseudomonadales	Gammaproteobacteria	Proteobacteria	Bacteria	1
A0A0Q6YE42	1736526	Pseudomonas sp. Root401		Pseudomonas	Pseudomonadaceae	Pseudomonadales	Gammaproteobacteria	Proteobacteria	Bacteria	1
A0A0Q7AME5	1736528	Rhizobacter sp. Root404		Rhizobacter		Burkholderiales	Betaproteobacteria	Proteobacteria	Bacteria	1
A0A0Q8DI98	1736566	Pseudomonas sp. Root569		Pseudomonas	Pseudomonadaceae	Pseudomonadales	Gammaproteobacteria	Proteobacteria	Bacteria	1
A0A0R0MAI2	1714344	Curvibacter sp. PAE-UM		Curvibacter	Comamonadaceae	Burkholderiales	Betaproteobacteria	Proteobacteria	Bacteria	1
A0A0R2YBY3	75588	Pseudomonas libanensis		Pseudomonas	Pseudomonadaceae	Pseudomonadales	Gammaproteobacteria	Proteobacteria	Bacteria	1
A0A0R2YF70	47883	Pseudomonas synxantha		Pseudomonas	Pseudomonadaceae	Pseudomonadales	Gammaproteobacteria	Proteobacteria	Bacteria	1
A0A3G7U5P5	47883	Pseudomonas synxantha		Pseudomonas	Pseudomonadaceae	Pseudomonadales	Gammaproteobacteria	Proteobacteria	Bacteria	1
A0A3G7UMG3	47883	Pseudomonas synxantha		Pseudomonas	Pseudomonadaceae	Pseudomonadales	Gammaproteobacteria	Proteobacteria	Bacteria	1
A0A0E3KHS7	47883	Pseudomonas synxantha		Pseudomonas	Pseudomonadaceae	Pseudomonadales	Gammaproteobacteria	Proteobacteria	Bacteria	1
A0A0R2ZUI5	76761	Pseudomonas veronii		Pseudomonas	Pseudomonadaceae	Pseudomonadales	Gammaproteobacteria	Proteobacteria	Bacteria	1
A0A3S0ME34	76761	Pseudomonas veronii		Pseudomonas	Pseudomonadaceae	Pseudomonadales	Gammaproteobacteria	Proteobacteria	Bacteria	1
A0A439E197	76761	Pseudomonas veronii		Pseudomonas	Pseudomonadaceae	Pseudomonadales	Gammaproteobacteria	Proteobacteria	Bacteria	1
A0A5M8FZD2	76761	Pseudomonas veronii		Pseudomonas	Pseudomonadaceae	Pseudomonadales	Gammaproteobacteria	Proteobacteria	Bacteria	1
A0A5Q2U784	76761	Pseudomonas veronii		Pseudomonas	Pseudomonadaceae	Pseudomonadales	Gammaproteobacteria	Proteobacteria	Bacteria	1
A0A0R9N7M8	108619	Salmonella enterica subsp. enterica serovar Newport	Salmonella enterica	Salmonella	Enterobacteriaceae	Enterobacterales	Gammaproteobacteria	Proteobacteria	Bacteria	2
A0A0R9PKS6	108619	Salmonella enterica subsp. enterica serovar Newport	Salmonella enterica	Salmonella	Enterobacteriaceae	Enterobacterales	Gammaproteobacteria	Proteobacteria	Bacteria	2
A0A3V9X3C3	108619	Salmonella enterica subsp. enterica serovar Newport	Salmonella enterica	Salmonella	Enterobacteriaceae	Enterobacterales	Gammaproteobacteria	Proteobacteria	Bacteria	2
A0A3V9X4M2	108619	Salmonella enterica subsp. enterica serovar Newport	Salmonella enterica	Salmonella	Enterobacteriaceae	Enterobacterales	Gammaproteobacteria	Proteobacteria	Bacteria	2
A0A4U7X5U6	108619	Salmonella enterica subsp. enterica serovar Newport	Salmonella enterica	Salmonella	Enterobacteriaceae	Enterobacterales	Gammaproteobacteria	Proteobacteria	Bacteria	2
A0A5T7ZZ70	108619	Salmonella enterica subsp. enterica serovar Newport	Salmonella enterica	Salmonella	Enterobacteriaceae	Enterobacterales	Gammaproteobacteria	Proteobacteria	Bacteria	2
A0A5U8IIH8	108619	Salmonella enterica subsp. enterica serovar Newport	Salmonella enterica	Salmonella	Enterobacteriaceae	Enterobacterales	Gammaproteobacteria	Proteobacteria	Bacteria	2
A0A5W1W306	108619	Salmonella enterica subsp. enterica serovar Newport	Salmonella enterica	Salmonella	Enterobacteriaceae	Enterobacterales	Gammaproteobacteria	Proteobacteria	Bacteria	2
A0A5Y0NMH7	108619	Salmonella enterica subsp. enterica serovar Newport	Salmonella enterica	Salmonella	Enterobacteriaceae	Enterobacterales	Gammaproteobacteria	Proteobacteria	Bacteria	2
A0A5Z7CWD1	108619	Salmonella enterica subsp. enterica serovar Newport	Salmonella enterica	Salmonella	Enterobacteriaceae	Enterobacterales	Gammaproteobacteria	Proteobacteria	Bacteria	2
A0A5Z7X5B6	108619	Salmonella enterica subsp. enterica serovar Newport	Salmonella enterica	Salmonella	Enterobacteriaceae	Enterobacterales	Gammaproteobacteria	Proteobacteria	Bacteria	2
A0A5Z7XVN6	108619	Salmonella enterica subsp. enterica serovar Newport	Salmonella enterica	Salmonella	Enterobacteriaceae	Enterobacterales	Gammaproteobacteria	Proteobacteria	Bacteria	2
A0A607FYZ9	108619	Salmonella enterica subsp. enterica serovar Newport	Salmonella enterica	Salmonella	Enterobacteriaceae	Enterobacterales	Gammaproteobacteria	Proteobacteria	Bacteria	2
A0A617QN45	108619	Salmonella enterica subsp. enterica serovar Newport	Salmonella enterica	Salmonella	Enterobacteriaceae	Enterobacterales	Gammaproteobacteria	Proteobacteria	Bacteria	2
A0A617V7K5	108619	Salmonella enterica subsp. enterica serovar Newport	Salmonella enterica	Salmonella	Enterobacteriaceae	Enterobacterales	Gammaproteobacteria	Proteobacteria	Bacteria	2
A0A631EGJ0	108619	Salmonella enterica subsp. enterica serovar Newport	Salmonella enterica	Salmonella	Enterobacteriaceae	Enterobacterales	Gammaproteobacteria	Proteobacteria	Bacteria	2
A0A737B4K1	108619	Salmonella enterica subsp. enterica serovar Newport	Salmonella enterica	Salmonella	Enterobacteriaceae	Enterobacterales	Gammaproteobacteria	Proteobacteria	Bacteria	2
A0A5V0FV35	108619	Salmonella enterica subsp. enterica serovar Newport	Salmonella enterica	Salmonella	Enterobacteriaceae	Enterobacterales	Gammaproteobacteria	Proteobacteria	Bacteria	2
A0A0S2SEC9	652	Aeromonas schubertii		Aeromonas	Aeromonadaceae	Aeromonadales	Gammaproteobacteria	Proteobacteria	Bacteria	1
A0A0W7U429	652	Aeromonas schubertii		Aeromonas	Aeromonadaceae	Aeromonadales	Gammaproteobacteria	Proteobacteria	Bacteria	1
A0A0S4I272	1283291	Pseudomonas sp. URMO17WK12:I11		Pseudomonas	Pseudomonadaceae	Pseudomonadales	Gammaproteobacteria	Proteobacteria	Bacteria	1
A0A0T5PJY9	1651088	Alishewanella sp. WH16-1		Alishewanella	Alteromonadaceae	Alteromonadales	Gammaproteobacteria	Proteobacteria	Bacteria	1
A0A0T5Z966	54398	endosymbiont of Ridgeia piscesae					Gammaproteobacteria	Proteobacteria	Bacteria	1
A0A0T6SGS8	654	Aeromonas veronii		Aeromonas	Aeromonadaceae	Aeromonadales	Gammaproteobacteria	Proteobacteria	Bacteria	1
A0A1N7B6F0	654	Aeromonas veronii		Aeromonas	Aeromonadaceae	Aeromonadales	Gammaproteobacteria	Proteobacteria	Bacteria	1
A0A1Q8F9D0	654	Aeromonas veronii		Aeromonas	Aeromonadaceae	Aeromonadales	Gammaproteobacteria	Proteobacteria	Bacteria	1
A0A4R8U628	654	Aeromonas veronii		Aeromonas	Aeromonadaceae	Aeromonadales	Gammaproteobacteria	Proteobacteria	Bacteria	1
A0A6S4UZQ1	654	Aeromonas veronii		Aeromonas	Aeromonadaceae	Aeromonadales	Gammaproteobacteria	Proteobacteria	Bacteria	1
A0A6S5WVH4	654	Aeromonas veronii		Aeromonas	Aeromonadaceae	Aeromonadales	Gammaproteobacteria	Proteobacteria	Bacteria	1
A0A6S5Z4D4	654	Aeromonas veronii		Aeromonas	Aeromonadaceae	Aeromonadales	Gammaproteobacteria	Proteobacteria	Bacteria	1
A0A0T6UZ89	656	Aeromonas allosaccharophila		Aeromonas	Aeromonadaceae	Aeromonadales	Gammaproteobacteria	Proteobacteria	Bacteria	1
A0A0T6VJS2	1729725	Pseudomonas sp. TTU2014-096BSC		Pseudomonas	Pseudomonadaceae	Pseudomonadales	Gammaproteobacteria	Proteobacteria	Bacteria	1
A0A0T6VKU7	1729726	Pseudomonas sp. TTU2014-105ASC		Pseudomonas	Pseudomonadaceae	Pseudomonadales	Gammaproteobacteria	Proteobacteria	Bacteria	1
A0A0T6VT60	1729723	Pseudomonas sp. TTU2014-066ASC		Pseudomonas	Pseudomonadaceae	Pseudomonadales	Gammaproteobacteria	Proteobacteria	Bacteria	1
A0A0T6VYS6	1119533	Marinobacter sp. P4B1		Marinobacter	Alteromonadaceae	Alteromonadales	Gammaproteobacteria	Proteobacteria	Bacteria	1
A0A0T7DAJ5	1507977	Vibrio sp. J2-4		Vibrio	Vibrionaceae	Vibrionales	Gammaproteobacteria	Proteobacteria	Bacteria	1
A0A0T7DU62	1507979	Vibrio sp. J2-29		Vibrio	Vibrionaceae	Vibrionales	Gammaproteobacteria	Proteobacteria	Bacteria	1
A0A0T7EEC8	1507980	Vibrio sp. J2-31		Vibrio	Vibrionaceae	Vibrionales	Gammaproteobacteria	Proteobacteria	Bacteria	1
A0A0T9KYD7	685706	Yersinia nurmii		Yersinia	Yersiniaceae	Enterobacterales	Gammaproteobacteria	Proteobacteria	Bacteria	1
A0A0T9M0H6	28152	Yersinia kristensenii		Yersinia	Yersiniaceae	Enterobacterales	Gammaproteobacteria	Proteobacteria	Bacteria	1
A0A0T9P492	28152	Yersinia kristensenii		Yersinia	Yersiniaceae	Enterobacterales	Gammaproteobacteria	Proteobacteria	Bacteria	1
A0A2A7T2Q1	28152	Yersinia kristensenii		Yersinia	Yersiniaceae	Enterobacterales	Gammaproteobacteria	Proteobacteria	Bacteria	1
A0A0T9P5K8	28152	Yersinia kristensenii		Yersinia	Yersiniaceae	Enterobacterales	Gammaproteobacteria	Proteobacteria	Bacteria	1
A0A0T9MI50	633	Yersinia pseudotuberculosis		Yersinia	Yersiniaceae	Enterobacterales	Gammaproteobacteria	Proteobacteria	Bacteria	1
A0A3G5IZJ1	633	Yersinia pseudotuberculosis		Yersinia	Yersiniaceae	Enterobacterales	Gammaproteobacteria	Proteobacteria	Bacteria	1
A0A3G5KI48	633	Yersinia pseudotuberculosis		Yersinia	Yersiniaceae	Enterobacterales	Gammaproteobacteria	Proteobacteria	Bacteria	1
A0A380Q8C8	633	Yersinia pseudotuberculosis		Yersinia	Yersiniaceae	Enterobacterales	Gammaproteobacteria	Proteobacteria	Bacteria	1
A0A0T9P4W7	419257	Yersinia massiliensis		Yersinia	Yersiniaceae	Enterobacterales	Gammaproteobacteria	Proteobacteria	Bacteria	1
A0A2R4NQQ9	419257	Yersinia massiliensis		Yersinia	Yersiniaceae	Enterobacterales	Gammaproteobacteria	Proteobacteria	Bacteria	1
A0A0T9PJV2	29484	Yersinia frederiksenii		Yersinia	Yersiniaceae	Enterobacterales	Gammaproteobacteria	Proteobacteria	Bacteria	1
A0A0T9U7F8	29484	Yersinia frederiksenii		Yersinia	Yersiniaceae	Enterobacterales	Gammaproteobacteria	Proteobacteria	Bacteria	1
A0A209AS91	29484	Yersinia frederiksenii		Yersinia	Yersiniaceae	Enterobacterales	Gammaproteobacteria	Proteobacteria	Bacteria	1
A0A380PNM6	29484	Yersinia frederiksenii		Yersinia	Yersiniaceae	Enterobacterales	Gammaproteobacteria	Proteobacteria	Bacteria	1
A0A0T9TNT0	29484	Yersinia frederiksenii		Yersinia	Yersiniaceae	Enterobacterales	Gammaproteobacteria	Proteobacteria	Bacteria	1
A0A209ABU9	29484	Yersinia frederiksenii		Yersinia	Yersiniaceae	Enterobacterales	Gammaproteobacteria	Proteobacteria	Bacteria	1
A0A0T9PPR1	1288385	Yersinia pekkanenii		Yersinia	Yersiniaceae	Enterobacterales	Gammaproteobacteria	Proteobacteria	Bacteria	1
A0A0T9QY50	367190	Yersinia similis		Yersinia	Yersiniaceae	Enterobacterales	Gammaproteobacteria	Proteobacteria	Bacteria	1
A0A0T9TD79	29483	Yersinia aldovae		Yersinia	Yersiniaceae	Enterobacterales	Gammaproteobacteria	Proteobacteria	Bacteria	1
A0A0T9U2S0	263819	Yersinia aleksiciae		Yersinia	Yersiniaceae	Enterobacterales	Gammaproteobacteria	Proteobacteria	Bacteria	1
A0A0U1HSW2	29485	Yersinia rohdei		Yersinia	Yersiniaceae	Enterobacterales	Gammaproteobacteria	Proteobacteria	Bacteria	1
A0A0U1HZT6	33060	Yersinia mollaretii		Yersinia	Yersiniaceae	Enterobacterales	Gammaproteobacteria	Proteobacteria	Bacteria	1
A0A0U1K8C1	33060	Yersinia mollaretii		Yersinia	Yersiniaceae	Enterobacterales	Gammaproteobacteria	Proteobacteria	Bacteria	1
A0A2G4UFH6	33060	Yersinia mollaretii		Yersinia	Yersiniaceae	Enterobacterales	Gammaproteobacteria	Proteobacteria	Bacteria	1
A0A0U1P7X4	1248232	Photobacterium leiognathi lrivu.4.1	Photobacterium leiognathi	Photobacterium	Vibrionaceae	Vibrionales	Gammaproteobacteria	Proteobacteria	Bacteria	1
A0A0U1R0F4	349747	Yersinia pseudotuberculosis IP 31758	Yersinia pseudotuberculosis	Yersinia	Yersiniaceae	Enterobacterales	Gammaproteobacteria	Proteobacteria	Bacteria	1
A0A0U2Z502	1526571	Lacimicrobium alkaliphilum		Lacimicrobium	Alteromonadaceae	Alteromonadales	Gammaproteobacteria	Proteobacteria	Bacteria	1
A0A0U3EAZ4	1768242	Paucibacter sp. KCTC 42545		Paucibacter		Burkholderiales	Betaproteobacteria	Proteobacteria	Bacteria	1
A0A0U3UNH5	470934	Pantoea vagans		Pantoea	Erwiniaceae	Enterobacterales	Gammaproteobacteria	Proteobacteria	Bacteria	2
A0A501SDS0	470934	Pantoea vagans		Pantoea	Erwiniaceae	Enterobacterales	Gammaproteobacteria	Proteobacteria	Bacteria	2
A0A2R4JCL1	470934	Pantoea vagans		Pantoea	Erwiniaceae	Enterobacterales	Gammaproteobacteria	Proteobacteria	Bacteria	2
A0A0U5IBT9	610332	Thiocapsa sp. KS1		Thiocapsa	Chromatiaceae	Chromatiales	Gammaproteobacteria	Proteobacteria	Bacteria	1
A0A0V8SUM9	47660	Pseudomonas sp. ADP						Proteobacteria	Bacteria	1
A0A0V9DXG8	1736698	Enterobacter sp. 50588862		Enterobacter	Enterobacteriaceae	Enterobacterales	Gammaproteobacteria	Proteobacteria	Bacteria	2
A0A0V9ECM6	1736698	Enterobacter sp. 50588862		Enterobacter	Enterobacteriaceae	Enterobacterales	Gammaproteobacteria	Proteobacteria	Bacteria	2
A0A0V9J6F5	1736699	Citrobacter sp. 50677481		Citrobacter	Enterobacteriaceae	Enterobacterales	Gammaproteobacteria	Proteobacteria	Bacteria	2
A0A0V9JH13	1736699	Citrobacter sp. 50677481		Citrobacter	Enterobacteriaceae	Enterobacterales	Gammaproteobacteria	Proteobacteria	Bacteria	2
A0A0W2HB48	1812935	Enterobacter roggenkampii		Enterobacter	Enterobacteriaceae	Enterobacterales	Gammaproteobacteria	Proteobacteria	Bacteria	2
A0A0W2HGR9	1812935	Enterobacter roggenkampii		Enterobacter	Enterobacteriaceae	Enterobacterales	Gammaproteobacteria	Proteobacteria	Bacteria	2
A0A155PWL4	1812935	Enterobacter roggenkampii		Enterobacter	Enterobacteriaceae	Enterobacterales	Gammaproteobacteria	Proteobacteria	Bacteria	2
A0A155S3S9	1812935	Enterobacter roggenkampii		Enterobacter	Enterobacteriaceae	Enterobacterales	Gammaproteobacteria	Proteobacteria	Bacteria	2
A0A156CEM4	1812935	Enterobacter roggenkampii		Enterobacter	Enterobacteriaceae	Enterobacterales	Gammaproteobacteria	Proteobacteria	Bacteria	2
A0A1S2AC80	1812935	Enterobacter roggenkampii		Enterobacter	Enterobacteriaceae	Enterobacterales	Gammaproteobacteria	Proteobacteria	Bacteria	2
A0A1S2AGS3	1812935	Enterobacter roggenkampii		Enterobacter	Enterobacteriaceae	Enterobacterales	Gammaproteobacteria	Proteobacteria	Bacteria	2
A0A384HIV7	1812935	Enterobacter roggenkampii		Enterobacter	Enterobacteriaceae	Enterobacterales	Gammaproteobacteria	Proteobacteria	Bacteria	2
A0A384HTG1	1812935	Enterobacter roggenkampii		Enterobacter	Enterobacteriaceae	Enterobacterales	Gammaproteobacteria	Proteobacteria	Bacteria	2
A0A6N4CLU8	1812935	Enterobacter roggenkampii		Enterobacter	Enterobacteriaceae	Enterobacterales	Gammaproteobacteria	Proteobacteria	Bacteria	2
A0A6N4CNJ5	1812935	Enterobacter roggenkampii		Enterobacter	Enterobacteriaceae	Enterobacterales	Gammaproteobacteria	Proteobacteria	Bacteria	2
A0A0W4LBY6	28901	Salmonella enterica		Salmonella	Enterobacteriaceae	Enterobacterales	Gammaproteobacteria	Proteobacteria	Bacteria	2
A0A1S1A0A9	28901	Salmonella enterica		Salmonella	Enterobacteriaceae	Enterobacterales	Gammaproteobacteria	Proteobacteria	Bacteria	2
A0A1S1A0Z2	28901	Salmonella enterica		Salmonella	Enterobacteriaceae	Enterobacterales	Gammaproteobacteria	Proteobacteria	Bacteria	2
A0A1S1A813	28901	Salmonella enterica		Salmonella	Enterobacteriaceae	Enterobacterales	Gammaproteobacteria	Proteobacteria	Bacteria	2
A0A2A6D8H8	28901	Salmonella enterica		Salmonella	Enterobacteriaceae	Enterobacterales	Gammaproteobacteria	Proteobacteria	Bacteria	2
A0A2A6DDW4	28901	Salmonella enterica		Salmonella	Enterobacteriaceae	Enterobacterales	Gammaproteobacteria	Proteobacteria	Bacteria	2
A0A2T8T6W2	28901	Salmonella enterica		Salmonella	Enterobacteriaceae	Enterobacterales	Gammaproteobacteria	Proteobacteria	Bacteria	2
A0A2T8T892	28901	Salmonella enterica		Salmonella	Enterobacteriaceae	Enterobacterales	Gammaproteobacteria	Proteobacteria	Bacteria	2
A0A2T9HEA2	28901	Salmonella enterica		Salmonella	Enterobacteriaceae	Enterobacterales	Gammaproteobacteria	Proteobacteria	Bacteria	2
A0A315LZ73	28901	Salmonella enterica		Salmonella	Enterobacteriaceae	Enterobacterales	Gammaproteobacteria	Proteobacteria	Bacteria	2
A0A344SM78	28901	Salmonella enterica		Salmonella	Enterobacteriaceae	Enterobacterales	Gammaproteobacteria	Proteobacteria	Bacteria	2
A0A379Q154	28901	Salmonella enterica		Salmonella	Enterobacteriaceae	Enterobacterales	Gammaproteobacteria	Proteobacteria	Bacteria	2
A0A379Q7N5	28901	Salmonella enterica		Salmonella	Enterobacteriaceae	Enterobacterales	Gammaproteobacteria	Proteobacteria	Bacteria	2
A0A379Q851	28901	Salmonella enterica		Salmonella	Enterobacteriaceae	Enterobacterales	Gammaproteobacteria	Proteobacteria	Bacteria	2
A0A379QLN0	28901	Salmonella enterica		Salmonella	Enterobacteriaceae	Enterobacterales	Gammaproteobacteria	Proteobacteria	Bacteria	2
A0A379QN18	28901	Salmonella enterica		Salmonella	Enterobacteriaceae	Enterobacterales	Gammaproteobacteria	Proteobacteria	Bacteria	2
A0A379QZR7	28901	Salmonella enterica		Salmonella	Enterobacteriaceae	Enterobacterales	Gammaproteobacteria	Proteobacteria	Bacteria	2
A0A379R1S8	28901	Salmonella enterica		Salmonella	Enterobacteriaceae	Enterobacterales	Gammaproteobacteria	Proteobacteria	Bacteria	2
A0A3F3IAC7	28901	Salmonella enterica		Salmonella	Enterobacteriaceae	Enterobacterales	Gammaproteobacteria	Proteobacteria	Bacteria	2
A0A3F3IFY6	28901	Salmonella enterica		Salmonella	Enterobacteriaceae	Enterobacterales	Gammaproteobacteria	Proteobacteria	Bacteria	2
A0A3F3IXM5	28901	Salmonella enterica		Salmonella	Enterobacteriaceae	Enterobacterales	Gammaproteobacteria	Proteobacteria	Bacteria	2
A0A3F3J3Y0	28901	Salmonella enterica		Salmonella	Enterobacteriaceae	Enterobacterales	Gammaproteobacteria	Proteobacteria	Bacteria	2
A0A3H6Z0U7	28901	Salmonella enterica		Salmonella	Enterobacteriaceae	Enterobacterales	Gammaproteobacteria	Proteobacteria	Bacteria	2
A0A3I8FQ61	28901	Salmonella enterica		Salmonella	Enterobacteriaceae	Enterobacterales	Gammaproteobacteria	Proteobacteria	Bacteria	2
A0A3I8FYM4	28901	Salmonella enterica		Salmonella	Enterobacteriaceae	Enterobacterales	Gammaproteobacteria	Proteobacteria	Bacteria	2
A0A3J0H0T3	28901	Salmonella enterica		Salmonella	Enterobacteriaceae	Enterobacterales	Gammaproteobacteria	Proteobacteria	Bacteria	2
A0A3J4PHM7	28901	Salmonella enterica		Salmonella	Enterobacteriaceae	Enterobacterales	Gammaproteobacteria	Proteobacteria	Bacteria	2
A0A3J5UNY8	28901	Salmonella enterica		Salmonella	Enterobacteriaceae	Enterobacterales	Gammaproteobacteria	Proteobacteria	Bacteria	2
A0A3J5XG48	28901	Salmonella enterica		Salmonella	Enterobacteriaceae	Enterobacterales	Gammaproteobacteria	Proteobacteria	Bacteria	2
A0A3J6AZK0	28901	Salmonella enterica		Salmonella	Enterobacteriaceae	Enterobacterales	Gammaproteobacteria	Proteobacteria	Bacteria	2
A0A3J8T7B7	28901	Salmonella enterica		Salmonella	Enterobacteriaceae	Enterobacterales	Gammaproteobacteria	Proteobacteria	Bacteria	2
A0A3L2LCR9	28901	Salmonella enterica		Salmonella	Enterobacteriaceae	Enterobacterales	Gammaproteobacteria	Proteobacteria	Bacteria	2
A0A3T9U4Z7	28901	Salmonella enterica		Salmonella	Enterobacteriaceae	Enterobacterales	Gammaproteobacteria	Proteobacteria	Bacteria	2
A0A3U1ZLT4	28901	Salmonella enterica		Salmonella	Enterobacteriaceae	Enterobacterales	Gammaproteobacteria	Proteobacteria	Bacteria	2
A0A3U1ZUM3	28901	Salmonella enterica		Salmonella	Enterobacteriaceae	Enterobacterales	Gammaproteobacteria	Proteobacteria	Bacteria	2
A0A3U8SEC6	28901	Salmonella enterica		Salmonella	Enterobacteriaceae	Enterobacterales	Gammaproteobacteria	Proteobacteria	Bacteria	2
A0A3U8SG88	28901	Salmonella enterica		Salmonella	Enterobacteriaceae	Enterobacterales	Gammaproteobacteria	Proteobacteria	Bacteria	2
A0A3U8WGP3	28901	Salmonella enterica		Salmonella	Enterobacteriaceae	Enterobacterales	Gammaproteobacteria	Proteobacteria	Bacteria	2
A0A3U8WHV4	28901	Salmonella enterica		Salmonella	Enterobacteriaceae	Enterobacterales	Gammaproteobacteria	Proteobacteria	Bacteria	2
A0A3V1VT15	28901	Salmonella enterica		Salmonella	Enterobacteriaceae	Enterobacterales	Gammaproteobacteria	Proteobacteria	Bacteria	2
A0A3V2MZG7	28901	Salmonella enterica		Salmonella	Enterobacteriaceae	Enterobacterales	Gammaproteobacteria	Proteobacteria	Bacteria	2
A0A3V2N7Y8	28901	Salmonella enterica		Salmonella	Enterobacteriaceae	Enterobacterales	Gammaproteobacteria	Proteobacteria	Bacteria	2
A0A3V2QIJ4	28901	Salmonella enterica		Salmonella	Enterobacteriaceae	Enterobacterales	Gammaproteobacteria	Proteobacteria	Bacteria	2
A0A3V3H0P9	28901	Salmonella enterica		Salmonella	Enterobacteriaceae	Enterobacterales	Gammaproteobacteria	Proteobacteria	Bacteria	2
A0A3V3LAP3	28901	Salmonella enterica		Salmonella	Enterobacteriaceae	Enterobacterales	Gammaproteobacteria	Proteobacteria	Bacteria	2
A0A3V3N413	28901	Salmonella enterica		Salmonella	Enterobacteriaceae	Enterobacterales	Gammaproteobacteria	Proteobacteria	Bacteria	2
A0A3V3PFQ8	28901	Salmonella enterica		Salmonella	Enterobacteriaceae	Enterobacterales	Gammaproteobacteria	Proteobacteria	Bacteria	2
A0A3V3PH99	28901	Salmonella enterica		Salmonella	Enterobacteriaceae	Enterobacterales	Gammaproteobacteria	Proteobacteria	Bacteria	2
A0A3V3TR47	28901	Salmonella enterica		Salmonella	Enterobacteriaceae	Enterobacterales	Gammaproteobacteria	Proteobacteria	Bacteria	2
A0A3V3UQY5	28901	Salmonella enterica		Salmonella	Enterobacteriaceae	Enterobacterales	Gammaproteobacteria	Proteobacteria	Bacteria	2
A0A3V3V1Y0	28901	Salmonella enterica		Salmonella	Enterobacteriaceae	Enterobacterales	Gammaproteobacteria	Proteobacteria	Bacteria	2
A0A3V3XBP0	28901	Salmonella enterica		Salmonella	Enterobacteriaceae	Enterobacterales	Gammaproteobacteria	Proteobacteria	Bacteria	2
A0A3V3Y164	28901	Salmonella enterica		Salmonella	Enterobacteriaceae	Enterobacterales	Gammaproteobacteria	Proteobacteria	Bacteria	2
A0A3V3YXL4	28901	Salmonella enterica		Salmonella	Enterobacteriaceae	Enterobacterales	Gammaproteobacteria	Proteobacteria	Bacteria	2
A0A3V4F617	28901	Salmonella enterica		Salmonella	Enterobacteriaceae	Enterobacterales	Gammaproteobacteria	Proteobacteria	Bacteria	2
A0A3V4IUM5	28901	Salmonella enterica		Salmonella	Enterobacteriaceae	Enterobacterales	Gammaproteobacteria	Proteobacteria	Bacteria	2
A0A3V5DLB5	28901	Salmonella enterica		Salmonella	Enterobacteriaceae	Enterobacterales	Gammaproteobacteria	Proteobacteria	Bacteria	2
A0A3V5MET2	28901	Salmonella enterica		Salmonella	Enterobacteriaceae	Enterobacterales	Gammaproteobacteria	Proteobacteria	Bacteria	2
A0A3V5UH99	28901	Salmonella enterica		Salmonella	Enterobacteriaceae	Enterobacterales	Gammaproteobacteria	Proteobacteria	Bacteria	2
A0A3V6AAD9	28901	Salmonella enterica		Salmonella	Enterobacteriaceae	Enterobacterales	Gammaproteobacteria	Proteobacteria	Bacteria	2
A0A3V6BX78	28901	Salmonella enterica		Salmonella	Enterobacteriaceae	Enterobacterales	Gammaproteobacteria	Proteobacteria	Bacteria	2
A0A3V6JNI9	28901	Salmonella enterica		Salmonella	Enterobacteriaceae	Enterobacterales	Gammaproteobacteria	Proteobacteria	Bacteria	2
A0A3V6KB38	28901	Salmonella enterica		Salmonella	Enterobacteriaceae	Enterobacterales	Gammaproteobacteria	Proteobacteria	Bacteria	2
A0A3V7MM74	28901	Salmonella enterica		Salmonella	Enterobacteriaceae	Enterobacterales	Gammaproteobacteria	Proteobacteria	Bacteria	2
A0A3V7NHX4	28901	Salmonella enterica		Salmonella	Enterobacteriaceae	Enterobacterales	Gammaproteobacteria	Proteobacteria	Bacteria	2
A0A3V7TCD6	28901	Salmonella enterica		Salmonella	Enterobacteriaceae	Enterobacterales	Gammaproteobacteria	Proteobacteria	Bacteria	2
A0A3V7YTM1	28901	Salmonella enterica		Salmonella	Enterobacteriaceae	Enterobacterales	Gammaproteobacteria	Proteobacteria	Bacteria	2
A0A3V7ZMB4	28901	Salmonella enterica		Salmonella	Enterobacteriaceae	Enterobacterales	Gammaproteobacteria	Proteobacteria	Bacteria	2
A0A3V9VG80	28901	Salmonella enterica		Salmonella	Enterobacteriaceae	Enterobacterales	Gammaproteobacteria	Proteobacteria	Bacteria	2
A0A3V9VK61	28901	Salmonella enterica		Salmonella	Enterobacteriaceae	Enterobacterales	Gammaproteobacteria	Proteobacteria	Bacteria	2
A0A3W0IAM5	28901	Salmonella enterica		Salmonella	Enterobacteriaceae	Enterobacterales	Gammaproteobacteria	Proteobacteria	Bacteria	2
A0A3W0JIW0	28901	Salmonella enterica		Salmonella	Enterobacteriaceae	Enterobacterales	Gammaproteobacteria	Proteobacteria	Bacteria	2
A0A3W1A0N6	28901	Salmonella enterica		Salmonella	Enterobacteriaceae	Enterobacterales	Gammaproteobacteria	Proteobacteria	Bacteria	2
A0A3W2A5Z0	28901	Salmonella enterica		Salmonella	Enterobacteriaceae	Enterobacterales	Gammaproteobacteria	Proteobacteria	Bacteria	2
A0A3W6VAI8	28901	Salmonella enterica		Salmonella	Enterobacteriaceae	Enterobacterales	Gammaproteobacteria	Proteobacteria	Bacteria	2
A0A3W6VPX5	28901	Salmonella enterica		Salmonella	Enterobacteriaceae	Enterobacterales	Gammaproteobacteria	Proteobacteria	Bacteria	2
A0A3W7BQW1	28901	Salmonella enterica		Salmonella	Enterobacteriaceae	Enterobacterales	Gammaproteobacteria	Proteobacteria	Bacteria	2
A0A3W7Z7A8	28901	Salmonella enterica		Salmonella	Enterobacteriaceae	Enterobacterales	Gammaproteobacteria	Proteobacteria	Bacteria	2
A0A3W8PN60	28901	Salmonella enterica		Salmonella	Enterobacteriaceae	Enterobacterales	Gammaproteobacteria	Proteobacteria	Bacteria	2
A0A3W9A786	28901	Salmonella enterica		Salmonella	Enterobacteriaceae	Enterobacterales	Gammaproteobacteria	Proteobacteria	Bacteria	2
A0A3W9VFI8	28901	Salmonella enterica		Salmonella	Enterobacteriaceae	Enterobacterales	Gammaproteobacteria	Proteobacteria	Bacteria	2
A0A3X0DCN7	28901	Salmonella enterica		Salmonella	Enterobacteriaceae	Enterobacterales	Gammaproteobacteria	Proteobacteria	Bacteria	2
A0A3X0HAD4	28901	Salmonella enterica		Salmonella	Enterobacteriaceae	Enterobacterales	Gammaproteobacteria	Proteobacteria	Bacteria	2
A0A3X0JSI2	28901	Salmonella enterica		Salmonella	Enterobacteriaceae	Enterobacterales	Gammaproteobacteria	Proteobacteria	Bacteria	2
A0A3X0MWU5	28901	Salmonella enterica		Salmonella	Enterobacteriaceae	Enterobacterales	Gammaproteobacteria	Proteobacteria	Bacteria	2
A0A3X0R7N3	28901	Salmonella enterica		Salmonella	Enterobacteriaceae	Enterobacterales	Gammaproteobacteria	Proteobacteria	Bacteria	2
A0A3X0RW01	28901	Salmonella enterica		Salmonella	Enterobacteriaceae	Enterobacterales	Gammaproteobacteria	Proteobacteria	Bacteria	2
A0A3X0VGH0	28901	Salmonella enterica		Salmonella	Enterobacteriaceae	Enterobacterales	Gammaproteobacteria	Proteobacteria	Bacteria	2
A0A3X1BI40	28901	Salmonella enterica		Salmonella	Enterobacteriaceae	Enterobacterales	Gammaproteobacteria	Proteobacteria	Bacteria	2
A0A3X1BR56	28901	Salmonella enterica		Salmonella	Enterobacteriaceae	Enterobacterales	Gammaproteobacteria	Proteobacteria	Bacteria	2
A0A3X1K1J4	28901	Salmonella enterica		Salmonella	Enterobacteriaceae	Enterobacterales	Gammaproteobacteria	Proteobacteria	Bacteria	2
A0A3X1LH31	28901	Salmonella enterica		Salmonella	Enterobacteriaceae	Enterobacterales	Gammaproteobacteria	Proteobacteria	Bacteria	2
A0A3X1MRH0	28901	Salmonella enterica		Salmonella	Enterobacteriaceae	Enterobacterales	Gammaproteobacteria	Proteobacteria	Bacteria	2
A0A3X1N3M4	28901	Salmonella enterica		Salmonella	Enterobacteriaceae	Enterobacterales	Gammaproteobacteria	Proteobacteria	Bacteria	2
A0A3X1NB25	28901	Salmonella enterica		Salmonella	Enterobacteriaceae	Enterobacterales	Gammaproteobacteria	Proteobacteria	Bacteria	2
A0A3X1U4D9	28901	Salmonella enterica		Salmonella	Enterobacteriaceae	Enterobacterales	Gammaproteobacteria	Proteobacteria	Bacteria	2
A0A3X2ELJ3	28901	Salmonella enterica		Salmonella	Enterobacteriaceae	Enterobacterales	Gammaproteobacteria	Proteobacteria	Bacteria	2
A0A3X2H2M7	28901	Salmonella enterica		Salmonella	Enterobacteriaceae	Enterobacterales	Gammaproteobacteria	Proteobacteria	Bacteria	2
A0A3X2SX36	28901	Salmonella enterica		Salmonella	Enterobacteriaceae	Enterobacterales	Gammaproteobacteria	Proteobacteria	Bacteria	2
A0A3X2ZE11	28901	Salmonella enterica		Salmonella	Enterobacteriaceae	Enterobacterales	Gammaproteobacteria	Proteobacteria	Bacteria	2
A0A3X3HJR0	28901	Salmonella enterica		Salmonella	Enterobacteriaceae	Enterobacterales	Gammaproteobacteria	Proteobacteria	Bacteria	2
A0A3X3R316	28901	Salmonella enterica		Salmonella	Enterobacteriaceae	Enterobacterales	Gammaproteobacteria	Proteobacteria	Bacteria	2
A0A3X4B865	28901	Salmonella enterica		Salmonella	Enterobacteriaceae	Enterobacterales	Gammaproteobacteria	Proteobacteria	Bacteria	2
A0A3X4CV97	28901	Salmonella enterica		Salmonella	Enterobacteriaceae	Enterobacterales	Gammaproteobacteria	Proteobacteria	Bacteria	2
A0A3X4JF34	28901	Salmonella enterica		Salmonella	Enterobacteriaceae	Enterobacterales	Gammaproteobacteria	Proteobacteria	Bacteria	2
A0A3X4XF63	28901	Salmonella enterica		Salmonella	Enterobacteriaceae	Enterobacterales	Gammaproteobacteria	Proteobacteria	Bacteria	2
A0A3X5AD56	28901	Salmonella enterica		Salmonella	Enterobacteriaceae	Enterobacterales	Gammaproteobacteria	Proteobacteria	Bacteria	2
A0A3X5STF8	28901	Salmonella enterica		Salmonella	Enterobacteriaceae	Enterobacterales	Gammaproteobacteria	Proteobacteria	Bacteria	2
A0A3X5UYA4	28901	Salmonella enterica		Salmonella	Enterobacteriaceae	Enterobacterales	Gammaproteobacteria	Proteobacteria	Bacteria	2
A0A3X7PRI2	28901	Salmonella enterica		Salmonella	Enterobacteriaceae	Enterobacterales	Gammaproteobacteria	Proteobacteria	Bacteria	2
A0A3X7XFN2	28901	Salmonella enterica		Salmonella	Enterobacteriaceae	Enterobacterales	Gammaproteobacteria	Proteobacteria	Bacteria	2
A0A3X7XGR2	28901	Salmonella enterica		Salmonella	Enterobacteriaceae	Enterobacterales	Gammaproteobacteria	Proteobacteria	Bacteria	2
A0A3X8AF33	28901	Salmonella enterica		Salmonella	Enterobacteriaceae	Enterobacterales	Gammaproteobacteria	Proteobacteria	Bacteria	2
A0A3Y9UP41	28901	Salmonella enterica		Salmonella	Enterobacteriaceae	Enterobacterales	Gammaproteobacteria	Proteobacteria	Bacteria	2
A0A3Z9D832	28901	Salmonella enterica		Salmonella	Enterobacteriaceae	Enterobacterales	Gammaproteobacteria	Proteobacteria	Bacteria	2
A0A402XBF8	28901	Salmonella enterica		Salmonella	Enterobacteriaceae	Enterobacterales	Gammaproteobacteria	Proteobacteria	Bacteria	2
A0A403F7T2	28901	Salmonella enterica		Salmonella	Enterobacteriaceae	Enterobacterales	Gammaproteobacteria	Proteobacteria	Bacteria	2
A0A403NAJ0	28901	Salmonella enterica		Salmonella	Enterobacteriaceae	Enterobacterales	Gammaproteobacteria	Proteobacteria	Bacteria	2
A0A5T2DIB6	28901	Salmonella enterica		Salmonella	Enterobacteriaceae	Enterobacterales	Gammaproteobacteria	Proteobacteria	Bacteria	2
A0A5T2N843	28901	Salmonella enterica		Salmonella	Enterobacteriaceae	Enterobacterales	Gammaproteobacteria	Proteobacteria	Bacteria	2
A0A5T3EEF1	28901	Salmonella enterica		Salmonella	Enterobacteriaceae	Enterobacterales	Gammaproteobacteria	Proteobacteria	Bacteria	2
A0A5T3GRG6	28901	Salmonella enterica		Salmonella	Enterobacteriaceae	Enterobacterales	Gammaproteobacteria	Proteobacteria	Bacteria	2
A0A5T3NBI3	28901	Salmonella enterica		Salmonella	Enterobacteriaceae	Enterobacterales	Gammaproteobacteria	Proteobacteria	Bacteria	2
A0A5T4KLZ9	28901	Salmonella enterica		Salmonella	Enterobacteriaceae	Enterobacterales	Gammaproteobacteria	Proteobacteria	Bacteria	2
A0A5T5CXD2	28901	Salmonella enterica		Salmonella	Enterobacteriaceae	Enterobacterales	Gammaproteobacteria	Proteobacteria	Bacteria	2
A0A5T5NPL9	28901	Salmonella enterica		Salmonella	Enterobacteriaceae	Enterobacterales	Gammaproteobacteria	Proteobacteria	Bacteria	2
A0A5T6S7R9	28901	Salmonella enterica		Salmonella	Enterobacteriaceae	Enterobacterales	Gammaproteobacteria	Proteobacteria	Bacteria	2
A0A5T7Y7D4	28901	Salmonella enterica		Salmonella	Enterobacteriaceae	Enterobacterales	Gammaproteobacteria	Proteobacteria	Bacteria	2
A0A5T7Y871	28901	Salmonella enterica		Salmonella	Enterobacteriaceae	Enterobacterales	Gammaproteobacteria	Proteobacteria	Bacteria	2
A0A5T8JBG1	28901	Salmonella enterica		Salmonella	Enterobacteriaceae	Enterobacterales	Gammaproteobacteria	Proteobacteria	Bacteria	2
A0A5T9L7G2	28901	Salmonella enterica		Salmonella	Enterobacteriaceae	Enterobacterales	Gammaproteobacteria	Proteobacteria	Bacteria	2
A0A5U1F0H5	28901	Salmonella enterica		Salmonella	Enterobacteriaceae	Enterobacterales	Gammaproteobacteria	Proteobacteria	Bacteria	2
A0A5U1N3E0	28901	Salmonella enterica		Salmonella	Enterobacteriaceae	Enterobacterales	Gammaproteobacteria	Proteobacteria	Bacteria	2
A0A5U2EWG4	28901	Salmonella enterica		Salmonella	Enterobacteriaceae	Enterobacterales	Gammaproteobacteria	Proteobacteria	Bacteria	2
A0A5U2EX51	28901	Salmonella enterica		Salmonella	Enterobacteriaceae	Enterobacterales	Gammaproteobacteria	Proteobacteria	Bacteria	2
A0A5U2L9P6	28901	Salmonella enterica		Salmonella	Enterobacteriaceae	Enterobacterales	Gammaproteobacteria	Proteobacteria	Bacteria	2
A0A5U2LYZ9	28901	Salmonella enterica		Salmonella	Enterobacteriaceae	Enterobacterales	Gammaproteobacteria	Proteobacteria	Bacteria	2
A0A5U2PY47	28901	Salmonella enterica		Salmonella	Enterobacteriaceae	Enterobacterales	Gammaproteobacteria	Proteobacteria	Bacteria	2
A0A5U2S7E7	28901	Salmonella enterica		Salmonella	Enterobacteriaceae	Enterobacterales	Gammaproteobacteria	Proteobacteria	Bacteria	2
A0A5U2U061	28901	Salmonella enterica		Salmonella	Enterobacteriaceae	Enterobacterales	Gammaproteobacteria	Proteobacteria	Bacteria	2
A0A5U3R4M1	28901	Salmonella enterica		Salmonella	Enterobacteriaceae	Enterobacterales	Gammaproteobacteria	Proteobacteria	Bacteria	2
A0A5U4D8U2	28901	Salmonella enterica		Salmonella	Enterobacteriaceae	Enterobacterales	Gammaproteobacteria	Proteobacteria	Bacteria	2
A0A5U5K8G5	28901	Salmonella enterica		Salmonella	Enterobacteriaceae	Enterobacterales	Gammaproteobacteria	Proteobacteria	Bacteria	2
A0A5U6CV58	28901	Salmonella enterica		Salmonella	Enterobacteriaceae	Enterobacterales	Gammaproteobacteria	Proteobacteria	Bacteria	2
A0A5U6WGC6	28901	Salmonella enterica		Salmonella	Enterobacteriaceae	Enterobacterales	Gammaproteobacteria	Proteobacteria	Bacteria	2
A0A5U7KRB8	28901	Salmonella enterica		Salmonella	Enterobacteriaceae	Enterobacterales	Gammaproteobacteria	Proteobacteria	Bacteria	2
A0A5U7LMD6	28901	Salmonella enterica		Salmonella	Enterobacteriaceae	Enterobacterales	Gammaproteobacteria	Proteobacteria	Bacteria	2
A0A5U8AP05	28901	Salmonella enterica		Salmonella	Enterobacteriaceae	Enterobacterales	Gammaproteobacteria	Proteobacteria	Bacteria	2
A0A5U8BYS3	28901	Salmonella enterica		Salmonella	Enterobacteriaceae	Enterobacterales	Gammaproteobacteria	Proteobacteria	Bacteria	2
A0A5V0QAR6	28901	Salmonella enterica		Salmonella	Enterobacteriaceae	Enterobacterales	Gammaproteobacteria	Proteobacteria	Bacteria	2
A0A5V0R469	28901	Salmonella enterica		Salmonella	Enterobacteriaceae	Enterobacterales	Gammaproteobacteria	Proteobacteria	Bacteria	2
A0A5V0VBH5	28901	Salmonella enterica		Salmonella	Enterobacteriaceae	Enterobacterales	Gammaproteobacteria	Proteobacteria	Bacteria	2
A0A5V1GS69	28901	Salmonella enterica		Salmonella	Enterobacteriaceae	Enterobacterales	Gammaproteobacteria	Proteobacteria	Bacteria	2
A0A5V1J1T5	28901	Salmonella enterica		Salmonella	Enterobacteriaceae	Enterobacterales	Gammaproteobacteria	Proteobacteria	Bacteria	2
A0A5V1LUU9	28901	Salmonella enterica		Salmonella	Enterobacteriaceae	Enterobacterales	Gammaproteobacteria	Proteobacteria	Bacteria	2
A0A5V2QVT2	28901	Salmonella enterica		Salmonella	Enterobacteriaceae	Enterobacterales	Gammaproteobacteria	Proteobacteria	Bacteria	2
A0A5V2T9Z8	28901	Salmonella enterica		Salmonella	Enterobacteriaceae	Enterobacterales	Gammaproteobacteria	Proteobacteria	Bacteria	2
A0A5V3CNC3	28901	Salmonella enterica		Salmonella	Enterobacteriaceae	Enterobacterales	Gammaproteobacteria	Proteobacteria	Bacteria	2
A0A5V3UWD5	28901	Salmonella enterica		Salmonella	Enterobacteriaceae	Enterobacterales	Gammaproteobacteria	Proteobacteria	Bacteria	2
A0A5V4B7K2	28901	Salmonella enterica		Salmonella	Enterobacteriaceae	Enterobacterales	Gammaproteobacteria	Proteobacteria	Bacteria	2
A0A5V4RFH3	28901	Salmonella enterica		Salmonella	Enterobacteriaceae	Enterobacterales	Gammaproteobacteria	Proteobacteria	Bacteria	2
A0A5V5HEG4	28901	Salmonella enterica		Salmonella	Enterobacteriaceae	Enterobacterales	Gammaproteobacteria	Proteobacteria	Bacteria	2
A0A5V5TAU8	28901	Salmonella enterica		Salmonella	Enterobacteriaceae	Enterobacterales	Gammaproteobacteria	Proteobacteria	Bacteria	2
A0A5V5TWJ9	28901	Salmonella enterica		Salmonella	Enterobacteriaceae	Enterobacterales	Gammaproteobacteria	Proteobacteria	Bacteria	2
A0A5Y1SUQ0	28901	Salmonella enterica		Salmonella	Enterobacteriaceae	Enterobacterales	Gammaproteobacteria	Proteobacteria	Bacteria	2
A0A5Y2QCE1	28901	Salmonella enterica		Salmonella	Enterobacteriaceae	Enterobacterales	Gammaproteobacteria	Proteobacteria	Bacteria	2
A0A5Y2QT86	28901	Salmonella enterica		Salmonella	Enterobacteriaceae	Enterobacterales	Gammaproteobacteria	Proteobacteria	Bacteria	2
A0A5Y5A7E7	28901	Salmonella enterica		Salmonella	Enterobacteriaceae	Enterobacterales	Gammaproteobacteria	Proteobacteria	Bacteria	2
A0A5Y5BBN7	28901	Salmonella enterica		Salmonella	Enterobacteriaceae	Enterobacterales	Gammaproteobacteria	Proteobacteria	Bacteria	2
A0A5Y5IV41	28901	Salmonella enterica		Salmonella	Enterobacteriaceae	Enterobacterales	Gammaproteobacteria	Proteobacteria	Bacteria	2
A0A5Y5S4N3	28901	Salmonella enterica		Salmonella	Enterobacteriaceae	Enterobacterales	Gammaproteobacteria	Proteobacteria	Bacteria	2
A0A5Y5XNN7	28901	Salmonella enterica		Salmonella	Enterobacteriaceae	Enterobacterales	Gammaproteobacteria	Proteobacteria	Bacteria	2
A0A5Y6HZV6	28901	Salmonella enterica		Salmonella	Enterobacteriaceae	Enterobacterales	Gammaproteobacteria	Proteobacteria	Bacteria	2
A0A5Y7RJA6	28901	Salmonella enterica		Salmonella	Enterobacteriaceae	Enterobacterales	Gammaproteobacteria	Proteobacteria	Bacteria	2
A0A5Y7W8T0	28901	Salmonella enterica		Salmonella	Enterobacteriaceae	Enterobacterales	Gammaproteobacteria	Proteobacteria	Bacteria	2
A0A5Y7WCB3	28901	Salmonella enterica		Salmonella	Enterobacteriaceae	Enterobacterales	Gammaproteobacteria	Proteobacteria	Bacteria	2
A0A5Y7WFG9	28901	Salmonella enterica		Salmonella	Enterobacteriaceae	Enterobacterales	Gammaproteobacteria	Proteobacteria	Bacteria	2
A0A5Y7YQH0	28901	Salmonella enterica		Salmonella	Enterobacteriaceae	Enterobacterales	Gammaproteobacteria	Proteobacteria	Bacteria	2
A0A5Y8FT03	28901	Salmonella enterica		Salmonella	Enterobacteriaceae	Enterobacterales	Gammaproteobacteria	Proteobacteria	Bacteria	2
A0A5Y8H5F6	28901	Salmonella enterica		Salmonella	Enterobacteriaceae	Enterobacterales	Gammaproteobacteria	Proteobacteria	Bacteria	2
A0A5Y8TIA6	28901	Salmonella enterica		Salmonella	Enterobacteriaceae	Enterobacterales	Gammaproteobacteria	Proteobacteria	Bacteria	2
A0A5Y9WTZ2	28901	Salmonella enterica		Salmonella	Enterobacteriaceae	Enterobacterales	Gammaproteobacteria	Proteobacteria	Bacteria	2
A0A5Z0QS49	28901	Salmonella enterica		Salmonella	Enterobacteriaceae	Enterobacterales	Gammaproteobacteria	Proteobacteria	Bacteria	2
A0A5Z0RAC7	28901	Salmonella enterica		Salmonella	Enterobacteriaceae	Enterobacterales	Gammaproteobacteria	Proteobacteria	Bacteria	2
A0A5Z2DR18	28901	Salmonella enterica		Salmonella	Enterobacteriaceae	Enterobacterales	Gammaproteobacteria	Proteobacteria	Bacteria	2
A0A5Z2IPK5	28901	Salmonella enterica		Salmonella	Enterobacteriaceae	Enterobacterales	Gammaproteobacteria	Proteobacteria	Bacteria	2
A0A5Z3KX84	28901	Salmonella enterica		Salmonella	Enterobacteriaceae	Enterobacterales	Gammaproteobacteria	Proteobacteria	Bacteria	2
A0A5Z4S6R1	28901	Salmonella enterica		Salmonella	Enterobacteriaceae	Enterobacterales	Gammaproteobacteria	Proteobacteria	Bacteria	2
A0A5Z4WRN4	28901	Salmonella enterica		Salmonella	Enterobacteriaceae	Enterobacterales	Gammaproteobacteria	Proteobacteria	Bacteria	2
A0A5Z4XQR3	28901	Salmonella enterica		Salmonella	Enterobacteriaceae	Enterobacterales	Gammaproteobacteria	Proteobacteria	Bacteria	2
A0A5Z5A4S2	28901	Salmonella enterica		Salmonella	Enterobacteriaceae	Enterobacterales	Gammaproteobacteria	Proteobacteria	Bacteria	2
A0A5Z5CM66	28901	Salmonella enterica		Salmonella	Enterobacteriaceae	Enterobacterales	Gammaproteobacteria	Proteobacteria	Bacteria	2
A0A5Z8IPI1	28901	Salmonella enterica		Salmonella	Enterobacteriaceae	Enterobacterales	Gammaproteobacteria	Proteobacteria	Bacteria	2
A0A5Z8JTD3	28901	Salmonella enterica		Salmonella	Enterobacteriaceae	Enterobacterales	Gammaproteobacteria	Proteobacteria	Bacteria	2
A0A5Z8M746	28901	Salmonella enterica		Salmonella	Enterobacteriaceae	Enterobacterales	Gammaproteobacteria	Proteobacteria	Bacteria	2
A0A603KZS2	28901	Salmonella enterica		Salmonella	Enterobacteriaceae	Enterobacterales	Gammaproteobacteria	Proteobacteria	Bacteria	2
A0A607UEM0	28901	Salmonella enterica		Salmonella	Enterobacteriaceae	Enterobacterales	Gammaproteobacteria	Proteobacteria	Bacteria	2
A0A609C5M0	28901	Salmonella enterica		Salmonella	Enterobacteriaceae	Enterobacterales	Gammaproteobacteria	Proteobacteria	Bacteria	2
A0A610Q553	28901	Salmonella enterica		Salmonella	Enterobacteriaceae	Enterobacterales	Gammaproteobacteria	Proteobacteria	Bacteria	2
A0A610Q7M2	28901	Salmonella enterica		Salmonella	Enterobacteriaceae	Enterobacterales	Gammaproteobacteria	Proteobacteria	Bacteria	2
A0A612APU5	28901	Salmonella enterica		Salmonella	Enterobacteriaceae	Enterobacterales	Gammaproteobacteria	Proteobacteria	Bacteria	2
A0A613P4D5	28901	Salmonella enterica		Salmonella	Enterobacteriaceae	Enterobacterales	Gammaproteobacteria	Proteobacteria	Bacteria	2
A0A615JX37	28901	Salmonella enterica		Salmonella	Enterobacteriaceae	Enterobacterales	Gammaproteobacteria	Proteobacteria	Bacteria	2
A0A615WP25	28901	Salmonella enterica		Salmonella	Enterobacteriaceae	Enterobacterales	Gammaproteobacteria	Proteobacteria	Bacteria	2
A0A616KBP1	28901	Salmonella enterica		Salmonella	Enterobacteriaceae	Enterobacterales	Gammaproteobacteria	Proteobacteria	Bacteria	2
A0A618Q3J0	28901	Salmonella enterica		Salmonella	Enterobacteriaceae	Enterobacterales	Gammaproteobacteria	Proteobacteria	Bacteria	2
A0A621QF90	28901	Salmonella enterica		Salmonella	Enterobacteriaceae	Enterobacterales	Gammaproteobacteria	Proteobacteria	Bacteria	2
A0A623GEF3	28901	Salmonella enterica		Salmonella	Enterobacteriaceae	Enterobacterales	Gammaproteobacteria	Proteobacteria	Bacteria	2
A0A623KTV4	28901	Salmonella enterica		Salmonella	Enterobacteriaceae	Enterobacterales	Gammaproteobacteria	Proteobacteria	Bacteria	2
A0A624JR53	28901	Salmonella enterica		Salmonella	Enterobacteriaceae	Enterobacterales	Gammaproteobacteria	Proteobacteria	Bacteria	2
A0A624MKH0	28901	Salmonella enterica		Salmonella	Enterobacteriaceae	Enterobacterales	Gammaproteobacteria	Proteobacteria	Bacteria	2
A0A624TYL3	28901	Salmonella enterica		Salmonella	Enterobacteriaceae	Enterobacterales	Gammaproteobacteria	Proteobacteria	Bacteria	2
A0A625C952	28901	Salmonella enterica		Salmonella	Enterobacteriaceae	Enterobacterales	Gammaproteobacteria	Proteobacteria	Bacteria	2
A0A625DJM9	28901	Salmonella enterica		Salmonella	Enterobacteriaceae	Enterobacterales	Gammaproteobacteria	Proteobacteria	Bacteria	2
A0A626YFM2	28901	Salmonella enterica		Salmonella	Enterobacteriaceae	Enterobacterales	Gammaproteobacteria	Proteobacteria	Bacteria	2
A0A629JTS0	28901	Salmonella enterica		Salmonella	Enterobacteriaceae	Enterobacterales	Gammaproteobacteria	Proteobacteria	Bacteria	2
A0A633DC62	28901	Salmonella enterica		Salmonella	Enterobacteriaceae	Enterobacterales	Gammaproteobacteria	Proteobacteria	Bacteria	2
A0A633DE93	28901	Salmonella enterica		Salmonella	Enterobacteriaceae	Enterobacterales	Gammaproteobacteria	Proteobacteria	Bacteria	2
A0A633I6G0	28901	Salmonella enterica		Salmonella	Enterobacteriaceae	Enterobacterales	Gammaproteobacteria	Proteobacteria	Bacteria	2
A0A633PZX8	28901	Salmonella enterica		Salmonella	Enterobacteriaceae	Enterobacterales	Gammaproteobacteria	Proteobacteria	Bacteria	2
A0A6M6K0K0	28901	Salmonella enterica		Salmonella	Enterobacteriaceae	Enterobacterales	Gammaproteobacteria	Proteobacteria	Bacteria	2
A0A6N1EUQ9	28901	Salmonella enterica		Salmonella	Enterobacteriaceae	Enterobacterales	Gammaproteobacteria	Proteobacteria	Bacteria	2
A0A6N1F786	28901	Salmonella enterica		Salmonella	Enterobacteriaceae	Enterobacterales	Gammaproteobacteria	Proteobacteria	Bacteria	2
A0A701YUK6	28901	Salmonella enterica		Salmonella	Enterobacteriaceae	Enterobacterales	Gammaproteobacteria	Proteobacteria	Bacteria	2
A0A704QWJ3	28901	Salmonella enterica		Salmonella	Enterobacteriaceae	Enterobacterales	Gammaproteobacteria	Proteobacteria	Bacteria	2
A0A723AHK6	28901	Salmonella enterica		Salmonella	Enterobacteriaceae	Enterobacterales	Gammaproteobacteria	Proteobacteria	Bacteria	2
A0A723TJV1	28901	Salmonella enterica		Salmonella	Enterobacteriaceae	Enterobacterales	Gammaproteobacteria	Proteobacteria	Bacteria	2
A0A742HXR9	28901	Salmonella enterica		Salmonella	Enterobacteriaceae	Enterobacterales	Gammaproteobacteria	Proteobacteria	Bacteria	2
A0A742LBS7	28901	Salmonella enterica		Salmonella	Enterobacteriaceae	Enterobacterales	Gammaproteobacteria	Proteobacteria	Bacteria	2
A0A742MZ18	28901	Salmonella enterica		Salmonella	Enterobacteriaceae	Enterobacterales	Gammaproteobacteria	Proteobacteria	Bacteria	2
A0A742RGQ3	28901	Salmonella enterica		Salmonella	Enterobacteriaceae	Enterobacterales	Gammaproteobacteria	Proteobacteria	Bacteria	2
A0A742Z1Y6	28901	Salmonella enterica		Salmonella	Enterobacteriaceae	Enterobacterales	Gammaproteobacteria	Proteobacteria	Bacteria	2
A0A743A595	28901	Salmonella enterica		Salmonella	Enterobacteriaceae	Enterobacterales	Gammaproteobacteria	Proteobacteria	Bacteria	2
A0A743H5B1	28901	Salmonella enterica		Salmonella	Enterobacteriaceae	Enterobacterales	Gammaproteobacteria	Proteobacteria	Bacteria	2
A0A743UP31	28901	Salmonella enterica		Salmonella	Enterobacteriaceae	Enterobacterales	Gammaproteobacteria	Proteobacteria	Bacteria	2
A0A744G8I2	28901	Salmonella enterica		Salmonella	Enterobacteriaceae	Enterobacterales	Gammaproteobacteria	Proteobacteria	Bacteria	2
A0A744GK54	28901	Salmonella enterica		Salmonella	Enterobacteriaceae	Enterobacterales	Gammaproteobacteria	Proteobacteria	Bacteria	2
A0A744ZY01	28901	Salmonella enterica		Salmonella	Enterobacteriaceae	Enterobacterales	Gammaproteobacteria	Proteobacteria	Bacteria	2
A0A745KI16	28901	Salmonella enterica		Salmonella	Enterobacteriaceae	Enterobacterales	Gammaproteobacteria	Proteobacteria	Bacteria	2
A0A746DFU2	28901	Salmonella enterica		Salmonella	Enterobacteriaceae	Enterobacterales	Gammaproteobacteria	Proteobacteria	Bacteria	2
A0A746ET24	28901	Salmonella enterica		Salmonella	Enterobacteriaceae	Enterobacterales	Gammaproteobacteria	Proteobacteria	Bacteria	2
A0A746FUX3	28901	Salmonella enterica		Salmonella	Enterobacteriaceae	Enterobacterales	Gammaproteobacteria	Proteobacteria	Bacteria	2
A0A746HY28	28901	Salmonella enterica		Salmonella	Enterobacteriaceae	Enterobacterales	Gammaproteobacteria	Proteobacteria	Bacteria	2
A0A746IL70	28901	Salmonella enterica		Salmonella	Enterobacteriaceae	Enterobacterales	Gammaproteobacteria	Proteobacteria	Bacteria	2
A0A747D744	28901	Salmonella enterica		Salmonella	Enterobacteriaceae	Enterobacterales	Gammaproteobacteria	Proteobacteria	Bacteria	2
A0A747HZI4	28901	Salmonella enterica		Salmonella	Enterobacteriaceae	Enterobacterales	Gammaproteobacteria	Proteobacteria	Bacteria	2
A0A747MDU4	28901	Salmonella enterica		Salmonella	Enterobacteriaceae	Enterobacterales	Gammaproteobacteria	Proteobacteria	Bacteria	2
A0A747SP50	28901	Salmonella enterica		Salmonella	Enterobacteriaceae	Enterobacterales	Gammaproteobacteria	Proteobacteria	Bacteria	2
A0A747SWJ9	28901	Salmonella enterica		Salmonella	Enterobacteriaceae	Enterobacterales	Gammaproteobacteria	Proteobacteria	Bacteria	2
A0A748AA34	28901	Salmonella enterica		Salmonella	Enterobacteriaceae	Enterobacterales	Gammaproteobacteria	Proteobacteria	Bacteria	2
A0A748FHZ3	28901	Salmonella enterica		Salmonella	Enterobacteriaceae	Enterobacterales	Gammaproteobacteria	Proteobacteria	Bacteria	2
A0A748FJQ4	28901	Salmonella enterica		Salmonella	Enterobacteriaceae	Enterobacterales	Gammaproteobacteria	Proteobacteria	Bacteria	2
A0A748PIF6	28901	Salmonella enterica		Salmonella	Enterobacteriaceae	Enterobacterales	Gammaproteobacteria	Proteobacteria	Bacteria	2
A0A748RDV3	28901	Salmonella enterica		Salmonella	Enterobacteriaceae	Enterobacterales	Gammaproteobacteria	Proteobacteria	Bacteria	2
A0A749KPT3	28901	Salmonella enterica		Salmonella	Enterobacteriaceae	Enterobacterales	Gammaproteobacteria	Proteobacteria	Bacteria	2
A0A749V2C6	28901	Salmonella enterica		Salmonella	Enterobacteriaceae	Enterobacterales	Gammaproteobacteria	Proteobacteria	Bacteria	2
A0A750AYC1	28901	Salmonella enterica		Salmonella	Enterobacteriaceae	Enterobacterales	Gammaproteobacteria	Proteobacteria	Bacteria	2
A0A750E9N2	28901	Salmonella enterica		Salmonella	Enterobacteriaceae	Enterobacterales	Gammaproteobacteria	Proteobacteria	Bacteria	2
A0A750HF06	28901	Salmonella enterica		Salmonella	Enterobacteriaceae	Enterobacterales	Gammaproteobacteria	Proteobacteria	Bacteria	2
A0A750KHJ7	28901	Salmonella enterica		Salmonella	Enterobacteriaceae	Enterobacterales	Gammaproteobacteria	Proteobacteria	Bacteria	2
A0A750KMV9	28901	Salmonella enterica		Salmonella	Enterobacteriaceae	Enterobacterales	Gammaproteobacteria	Proteobacteria	Bacteria	2
A0A753A668	28901	Salmonella enterica		Salmonella	Enterobacteriaceae	Enterobacterales	Gammaproteobacteria	Proteobacteria	Bacteria	2
A0A753AB34	28901	Salmonella enterica		Salmonella	Enterobacteriaceae	Enterobacterales	Gammaproteobacteria	Proteobacteria	Bacteria	2
A0A753SB68	28901	Salmonella enterica		Salmonella	Enterobacteriaceae	Enterobacterales	Gammaproteobacteria	Proteobacteria	Bacteria	2
A0A753TL89	28901	Salmonella enterica		Salmonella	Enterobacteriaceae	Enterobacterales	Gammaproteobacteria	Proteobacteria	Bacteria	2
A0A753ZGZ3	28901	Salmonella enterica		Salmonella	Enterobacteriaceae	Enterobacterales	Gammaproteobacteria	Proteobacteria	Bacteria	2
A0A754DVI7	28901	Salmonella enterica		Salmonella	Enterobacteriaceae	Enterobacterales	Gammaproteobacteria	Proteobacteria	Bacteria	2
A0A756NZ69	28901	Salmonella enterica		Salmonella	Enterobacteriaceae	Enterobacterales	Gammaproteobacteria	Proteobacteria	Bacteria	2
A0A756TIU8	28901	Salmonella enterica		Salmonella	Enterobacteriaceae	Enterobacterales	Gammaproteobacteria	Proteobacteria	Bacteria	2
A0A757C1L1	28901	Salmonella enterica		Salmonella	Enterobacteriaceae	Enterobacterales	Gammaproteobacteria	Proteobacteria	Bacteria	2
A0A757UL91	28901	Salmonella enterica		Salmonella	Enterobacteriaceae	Enterobacterales	Gammaproteobacteria	Proteobacteria	Bacteria	2
A0A757YBW1	28901	Salmonella enterica		Salmonella	Enterobacteriaceae	Enterobacterales	Gammaproteobacteria	Proteobacteria	Bacteria	2
A0A759NPI5	28901	Salmonella enterica		Salmonella	Enterobacteriaceae	Enterobacterales	Gammaproteobacteria	Proteobacteria	Bacteria	2
A0A760LLK8	28901	Salmonella enterica		Salmonella	Enterobacteriaceae	Enterobacterales	Gammaproteobacteria	Proteobacteria	Bacteria	2
A0A760VG03	28901	Salmonella enterica		Salmonella	Enterobacteriaceae	Enterobacterales	Gammaproteobacteria	Proteobacteria	Bacteria	2
A0A760Y6Y3	28901	Salmonella enterica		Salmonella	Enterobacteriaceae	Enterobacterales	Gammaproteobacteria	Proteobacteria	Bacteria	2
A0A761KYT2	28901	Salmonella enterica		Salmonella	Enterobacteriaceae	Enterobacterales	Gammaproteobacteria	Proteobacteria	Bacteria	2
A0A761P5F8	28901	Salmonella enterica		Salmonella	Enterobacteriaceae	Enterobacterales	Gammaproteobacteria	Proteobacteria	Bacteria	2
A0A761QQQ5	28901	Salmonella enterica		Salmonella	Enterobacteriaceae	Enterobacterales	Gammaproteobacteria	Proteobacteria	Bacteria	2
A0A761X2Z0	28901	Salmonella enterica		Salmonella	Enterobacteriaceae	Enterobacterales	Gammaproteobacteria	Proteobacteria	Bacteria	2
A0A763M7I3	28901	Salmonella enterica		Salmonella	Enterobacteriaceae	Enterobacterales	Gammaproteobacteria	Proteobacteria	Bacteria	2
A0A763PSK6	28901	Salmonella enterica		Salmonella	Enterobacteriaceae	Enterobacterales	Gammaproteobacteria	Proteobacteria	Bacteria	2
A0A763XHU7	28901	Salmonella enterica		Salmonella	Enterobacteriaceae	Enterobacterales	Gammaproteobacteria	Proteobacteria	Bacteria	2
A0A764A9Q9	28901	Salmonella enterica		Salmonella	Enterobacteriaceae	Enterobacterales	Gammaproteobacteria	Proteobacteria	Bacteria	2
A0A764KQS2	28901	Salmonella enterica		Salmonella	Enterobacteriaceae	Enterobacterales	Gammaproteobacteria	Proteobacteria	Bacteria	2
A0A5T8J936	28901	Salmonella enterica		Salmonella	Enterobacteriaceae	Enterobacterales	Gammaproteobacteria	Proteobacteria	Bacteria	2
A0A705SIR3	28901	Salmonella enterica		Salmonella	Enterobacteriaceae	Enterobacterales	Gammaproteobacteria	Proteobacteria	Bacteria	2
A0A0X1L0C5	345072	Vibrio cholerae MO10	Vibrio cholerae	Vibrio	Vibrionaceae	Vibrionales	Gammaproteobacteria	Proteobacteria	Bacteria	1
A0A0X4EK30	2364150	Enterobacter genomosp. O		Enterobacter	Enterobacteriaceae	Enterobacterales	Gammaproteobacteria	Proteobacteria	Bacteria	2
A0A0X4EMI5	2364150	Enterobacter genomosp. O		Enterobacter	Enterobacteriaceae	Enterobacterales	Gammaproteobacteria	Proteobacteria	Bacteria	2
A0A0X8HDS6	507626	Halomonas chromatireducens		Halomonas	Halomonadaceae	Oceanospirillales	Gammaproteobacteria	Proteobacteria	Bacteria	1
A0A109D0U1	207745	Variovorax sp. WDL1		Variovorax	Comamonadaceae	Burkholderiales	Betaproteobacteria	Proteobacteria	Bacteria	1
A0A109WPI3	1795043	Burkholderia sp. PAMC 26561		Burkholderia	Burkholderiaceae	Burkholderiales	Betaproteobacteria	Proteobacteria	Bacteria	1
A0A117WTA5	101571	Burkholderia ubonensis		Burkholderia	Burkholderiaceae	Burkholderiales	Betaproteobacteria	Proteobacteria	Bacteria	2
A0A103PLT9	101571	Burkholderia ubonensis		Burkholderia	Burkholderiaceae	Burkholderiales	Betaproteobacteria	Proteobacteria	Bacteria	2
A0A105FGG5	101571	Burkholderia ubonensis		Burkholderia	Burkholderiaceae	Burkholderiales	Betaproteobacteria	Proteobacteria	Bacteria	2
A0A108C4H9	101571	Burkholderia ubonensis		Burkholderia	Burkholderiaceae	Burkholderiales	Betaproteobacteria	Proteobacteria	Bacteria	2
A0A118HWX2	101571	Burkholderia ubonensis		Burkholderia	Burkholderiaceae	Burkholderiales	Betaproteobacteria	Proteobacteria	Bacteria	2
A0A118NSE9	101571	Burkholderia ubonensis		Burkholderia	Burkholderiaceae	Burkholderiales	Betaproteobacteria	Proteobacteria	Bacteria	2
A0A118TP72	101571	Burkholderia ubonensis		Burkholderia	Burkholderiaceae	Burkholderiales	Betaproteobacteria	Proteobacteria	Bacteria	2
A0A125GXS7	101571	Burkholderia ubonensis		Burkholderia	Burkholderiaceae	Burkholderiales	Betaproteobacteria	Proteobacteria	Bacteria	2
A0A1R1JHJ3	101571	Burkholderia ubonensis		Burkholderia	Burkholderiaceae	Burkholderiales	Betaproteobacteria	Proteobacteria	Bacteria	2
A0A6P2LJ72	101571	Burkholderia ubonensis		Burkholderia	Burkholderiaceae	Burkholderiales	Betaproteobacteria	Proteobacteria	Bacteria	2
A0A119CYW5	56812	Shewanella frigidimarina		Shewanella	Shewanellaceae	Alteromonadales	Gammaproteobacteria	Proteobacteria	Bacteria	2
A0A119D0V7	56812	Shewanella frigidimarina		Shewanella	Shewanellaceae	Alteromonadales	Gammaproteobacteria	Proteobacteria	Bacteria	2
A0A120L3M2	676	Vibrio fluvialis		Vibrio	Vibrionaceae	Vibrionales	Gammaproteobacteria	Proteobacteria	Bacteria	2
A0A1L9KY84	676	Vibrio fluvialis		Vibrio	Vibrionaceae	Vibrionales	Gammaproteobacteria	Proteobacteria	Bacteria	2
A0A6M8FE70	676	Vibrio fluvialis		Vibrio	Vibrionaceae	Vibrionales	Gammaproteobacteria	Proteobacteria	Bacteria	2
A0A125BCN0	36861	Thiobacillus denitrificans		Thiobacillus	Thiobacillaceae	Nitrosomonadales	Betaproteobacteria	Proteobacteria	Bacteria	1
A0A126QE24	747	Pasteurella multocida		Pasteurella	Pasteurellaceae	Pasteurellales	Gammaproteobacteria	Proteobacteria	Bacteria	1
A0A1E3XI36	747	Pasteurella multocida		Pasteurella	Pasteurellaceae	Pasteurellales	Gammaproteobacteria	Proteobacteria	Bacteria	1
A0A2J9QL95	747	Pasteurella multocida		Pasteurella	Pasteurellaceae	Pasteurellales	Gammaproteobacteria	Proteobacteria	Bacteria	1
A0A4R0XX83	747	Pasteurella multocida		Pasteurella	Pasteurellaceae	Pasteurellales	Gammaproteobacteria	Proteobacteria	Bacteria	1
A0A6C0VYJ3	747	Pasteurella multocida		Pasteurella	Pasteurellaceae	Pasteurellales	Gammaproteobacteria	Proteobacteria	Bacteria	1
A0A7D7TNC2	747	Pasteurella multocida		Pasteurella	Pasteurellaceae	Pasteurellales	Gammaproteobacteria	Proteobacteria	Bacteria	1
A0A127JXY0	94132	Ramlibacter tataouinensis		Ramlibacter	Comamonadaceae	Burkholderiales	Betaproteobacteria	Proteobacteria	Bacteria	1
A0A127K835	1134435	Thauera humireducens		Thauera	Zoogloeaceae	Rhodocyclales	Betaproteobacteria	Proteobacteria	Bacteria	1
A0A127MZE2	53408	Pseudomonas citronellolis		Pseudomonas	Pseudomonadaceae	Pseudomonadales	Gammaproteobacteria	Proteobacteria	Bacteria	1
A0A1A9KHU5	53408	Pseudomonas citronellolis		Pseudomonas	Pseudomonadaceae	Pseudomonadales	Gammaproteobacteria	Proteobacteria	Bacteria	1
A0A4Z0IGA9	53408	Pseudomonas citronellolis		Pseudomonas	Pseudomonadaceae	Pseudomonadales	Gammaproteobacteria	Proteobacteria	Bacteria	1
A0A128EY22	1796497	Grimontia celer		Grimontia	Vibrionaceae	Vibrionales	Gammaproteobacteria	Proteobacteria	Bacteria	1
A0A128F6X4	646534	Grimontia marina		Grimontia	Vibrionaceae	Vibrionales	Gammaproteobacteria	Proteobacteria	Bacteria	1
A0A137S8E7	1306954	Marinobacter excellens LAMA 842	Marinobacter excellens	Marinobacter	Alteromonadaceae	Alteromonadales	Gammaproteobacteria	Proteobacteria	Bacteria	1
A0A139JZQ1	1574262	Sutterella sp. KLE1602		Sutterella	Sutterellaceae	Burkholderiales	Betaproteobacteria	Proteobacteria	Bacteria	2
A0A139K7K5	1574262	Sutterella sp. KLE1602		Sutterella	Sutterellaceae	Burkholderiales	Betaproteobacteria	Proteobacteria	Bacteria	2
A0A140IKB0	2743	Marinobacter hydrocarbonoclasticus		Marinobacter	Alteromonadaceae	Alteromonadales	Gammaproteobacteria	Proteobacteria	Bacteria	1
A0A1M2UVR0	2743	Marinobacter hydrocarbonoclasticus		Marinobacter	Alteromonadaceae	Alteromonadales	Gammaproteobacteria	Proteobacteria	Bacteria	1
A0A368UTZ3	2743	Marinobacter hydrocarbonoclasticus		Marinobacter	Alteromonadaceae	Alteromonadales	Gammaproteobacteria	Proteobacteria	Bacteria	1
A0A368XMW8	2743	Marinobacter hydrocarbonoclasticus		Marinobacter	Alteromonadaceae	Alteromonadales	Gammaproteobacteria	Proteobacteria	Bacteria	1
A0A455WEK5	2743	Marinobacter hydrocarbonoclasticus		Marinobacter	Alteromonadaceae	Alteromonadales	Gammaproteobacteria	Proteobacteria	Bacteria	1
A0A495IPW2	2743	Marinobacter hydrocarbonoclasticus		Marinobacter	Alteromonadaceae	Alteromonadales	Gammaproteobacteria	Proteobacteria	Bacteria	1
A0A140N778	469008	Escherichia coli BL21(DE3)	Escherichia coli	Escherichia	Enterobacteriaceae	Enterobacterales	Gammaproteobacteria	Proteobacteria	Bacteria	2
A0A140NB04	469008	Escherichia coli BL21(DE3)	Escherichia coli	Escherichia	Enterobacteriaceae	Enterobacterales	Gammaproteobacteria	Proteobacteria	Bacteria	2
A0A140NKG8	1157951	Providencia stuartii MRSN 2154	Providencia stuartii	Providencia	Morganellaceae	Enterobacterales	Gammaproteobacteria	Proteobacteria	Bacteria	1
A0A142BC28	570277	Endozoicomonas montiporae CL-33	Endozoicomonas montiporae	Endozoicomonas	Endozoicomonadaceae	Oceanospirillales	Gammaproteobacteria	Proteobacteria	Bacteria	1
A0A142FPJ6	1749259	Marinobacter sp. LQ44		Marinobacter	Alteromonadaceae	Alteromonadales	Gammaproteobacteria	Proteobacteria	Bacteria	1
A0A143HJE7	252514	Microbulbifer thermotolerans		Microbulbifer	Microbulbiferaceae	Cellvibrionales	Gammaproteobacteria	Proteobacteria	Bacteria	1
A0A1I1MVB6	252514	Microbulbifer thermotolerans		Microbulbifer	Microbulbiferaceae	Cellvibrionales	Gammaproteobacteria	Proteobacteria	Bacteria	1
A0A145PDH0	158836	Enterobacter hormaechei		Enterobacter	Enterobacteriaceae	Enterobacterales	Gammaproteobacteria	Proteobacteria	Bacteria	2
A0A145SKZ7	158836	Enterobacter hormaechei		Enterobacter	Enterobacteriaceae	Enterobacterales	Gammaproteobacteria	Proteobacteria	Bacteria	2
A0A145V384	158836	Enterobacter hormaechei		Enterobacter	Enterobacteriaceae	Enterobacterales	Gammaproteobacteria	Proteobacteria	Bacteria	2
A0A155VXC3	158836	Enterobacter hormaechei		Enterobacter	Enterobacteriaceae	Enterobacterales	Gammaproteobacteria	Proteobacteria	Bacteria	2
A0A155ZDF3	158836	Enterobacter hormaechei		Enterobacter	Enterobacteriaceae	Enterobacterales	Gammaproteobacteria	Proteobacteria	Bacteria	2
A0A156X321	158836	Enterobacter hormaechei		Enterobacter	Enterobacteriaceae	Enterobacterales	Gammaproteobacteria	Proteobacteria	Bacteria	2
A0A2J0Q8G4	158836	Enterobacter hormaechei		Enterobacter	Enterobacteriaceae	Enterobacterales	Gammaproteobacteria	Proteobacteria	Bacteria	2
A0A2J0R2B9	158836	Enterobacter hormaechei		Enterobacter	Enterobacteriaceae	Enterobacterales	Gammaproteobacteria	Proteobacteria	Bacteria	2
A0A2K3THW5	158836	Enterobacter hormaechei		Enterobacter	Enterobacteriaceae	Enterobacterales	Gammaproteobacteria	Proteobacteria	Bacteria	2
A0A328I4R4	158836	Enterobacter hormaechei		Enterobacter	Enterobacteriaceae	Enterobacterales	Gammaproteobacteria	Proteobacteria	Bacteria	2
A0A331Q8B6	158836	Enterobacter hormaechei		Enterobacter	Enterobacteriaceae	Enterobacterales	Gammaproteobacteria	Proteobacteria	Bacteria	2
A0A331VZW2	158836	Enterobacter hormaechei		Enterobacter	Enterobacteriaceae	Enterobacterales	Gammaproteobacteria	Proteobacteria	Bacteria	2
A0A3L9SKI7	158836	Enterobacter hormaechei		Enterobacter	Enterobacteriaceae	Enterobacterales	Gammaproteobacteria	Proteobacteria	Bacteria	2
A0A3S0FWY2	158836	Enterobacter hormaechei		Enterobacter	Enterobacteriaceae	Enterobacterales	Gammaproteobacteria	Proteobacteria	Bacteria	2
A0A3S0I9P1	158836	Enterobacter hormaechei		Enterobacter	Enterobacteriaceae	Enterobacterales	Gammaproteobacteria	Proteobacteria	Bacteria	2
A0A5D4NLE6	158836	Enterobacter hormaechei		Enterobacter	Enterobacteriaceae	Enterobacterales	Gammaproteobacteria	Proteobacteria	Bacteria	2
A0A6G3F2U1	158836	Enterobacter hormaechei		Enterobacter	Enterobacteriaceae	Enterobacterales	Gammaproteobacteria	Proteobacteria	Bacteria	2
A0A6G4LH10	158836	Enterobacter hormaechei		Enterobacter	Enterobacteriaceae	Enterobacterales	Gammaproteobacteria	Proteobacteria	Bacteria	2
A0A6G4MKV9	158836	Enterobacter hormaechei		Enterobacter	Enterobacteriaceae	Enterobacterales	Gammaproteobacteria	Proteobacteria	Bacteria	2
A0A6G4MMM0	158836	Enterobacter hormaechei		Enterobacter	Enterobacteriaceae	Enterobacterales	Gammaproteobacteria	Proteobacteria	Bacteria	2
A0A6G6GYU9	158836	Enterobacter hormaechei		Enterobacter	Enterobacteriaceae	Enterobacterales	Gammaproteobacteria	Proteobacteria	Bacteria	2
A0A6G6H0P9	158836	Enterobacter hormaechei		Enterobacter	Enterobacteriaceae	Enterobacterales	Gammaproteobacteria	Proteobacteria	Bacteria	2
A0A6G6M618	158836	Enterobacter hormaechei		Enterobacter	Enterobacteriaceae	Enterobacterales	Gammaproteobacteria	Proteobacteria	Bacteria	2
A0A6G6MCP1	158836	Enterobacter hormaechei		Enterobacter	Enterobacteriaceae	Enterobacterales	Gammaproteobacteria	Proteobacteria	Bacteria	2
A0A6H3QN19	158836	Enterobacter hormaechei		Enterobacter	Enterobacteriaceae	Enterobacterales	Gammaproteobacteria	Proteobacteria	Bacteria	2
A0A6I8ACB7	158836	Enterobacter hormaechei		Enterobacter	Enterobacteriaceae	Enterobacterales	Gammaproteobacteria	Proteobacteria	Bacteria	2
A0A6I8AI50	158836	Enterobacter hormaechei		Enterobacter	Enterobacteriaceae	Enterobacterales	Gammaproteobacteria	Proteobacteria	Bacteria	2
A0A6L3Y5E1	158836	Enterobacter hormaechei		Enterobacter	Enterobacteriaceae	Enterobacterales	Gammaproteobacteria	Proteobacteria	Bacteria	2
A0A6M1FQY4	158836	Enterobacter hormaechei		Enterobacter	Enterobacteriaceae	Enterobacterales	Gammaproteobacteria	Proteobacteria	Bacteria	2
A0A6M1FWT1	158836	Enterobacter hormaechei		Enterobacter	Enterobacteriaceae	Enterobacterales	Gammaproteobacteria	Proteobacteria	Bacteria	2
A0A6N4L437	158836	Enterobacter hormaechei		Enterobacter	Enterobacteriaceae	Enterobacterales	Gammaproteobacteria	Proteobacteria	Bacteria	2
A0A6V8T3B8	158836	Enterobacter hormaechei		Enterobacter	Enterobacteriaceae	Enterobacterales	Gammaproteobacteria	Proteobacteria	Bacteria	2
A0A7D6WU39	158836	Enterobacter hormaechei		Enterobacter	Enterobacteriaceae	Enterobacterales	Gammaproteobacteria	Proteobacteria	Bacteria	2
A0A7D7ANS4	158836	Enterobacter hormaechei		Enterobacter	Enterobacteriaceae	Enterobacterales	Gammaproteobacteria	Proteobacteria	Bacteria	2
A0A7D7BIS2	158836	Enterobacter hormaechei		Enterobacter	Enterobacteriaceae	Enterobacterales	Gammaproteobacteria	Proteobacteria	Bacteria	2
A0A151KZP8	1763883	Vibrio cidicii		Vibrio	Vibrionaceae	Vibrionales	Gammaproteobacteria	Proteobacteria	Bacteria	1
A0A154TNK7	484	Neisseria flavescens		Neisseria	Neisseriaceae	Neisseriales	Betaproteobacteria	Proteobacteria	Bacteria	1
A0A154U393	484	Neisseria flavescens		Neisseria	Neisseriaceae	Neisseriales	Betaproteobacteria	Proteobacteria	Bacteria	1
A0A154TPY9	484	Neisseria flavescens		Neisseria	Neisseriaceae	Neisseriales	Betaproteobacteria	Proteobacteria	Bacteria	1
A0A154UD08	484	Neisseria flavescens		Neisseria	Neisseriaceae	Neisseriales	Betaproteobacteria	Proteobacteria	Bacteria	1
A0A157RHE1	123899	Bordetella trematum		Bordetella	Alcaligenaceae	Burkholderiales	Betaproteobacteria	Proteobacteria	Bacteria	1
A0A158BVS4	1777136	Caballeronia catudaia		Caballeronia	Burkholderiaceae	Burkholderiales	Betaproteobacteria	Proteobacteria	Bacteria	1
A0A158C8D7	1777141	Caballeronia pedi		Caballeronia	Burkholderiaceae	Burkholderiales	Betaproteobacteria	Proteobacteria	Bacteria	1
A0A158CE64	1777143	Caballeronia glebae		Caballeronia	Burkholderiaceae	Burkholderiales	Betaproteobacteria	Proteobacteria	Bacteria	1
A0A158CGP3	1777140	Caballeronia hypogeia		Caballeronia	Burkholderiaceae	Burkholderiales	Betaproteobacteria	Proteobacteria	Bacteria	1
A0A158DN17	1777139	Caballeronia calidae		Caballeronia	Burkholderiaceae	Burkholderiales	Betaproteobacteria	Proteobacteria	Bacteria	1
A0A158FUA8	196367	Caballeronia sordidicola		Caballeronia	Burkholderiaceae	Burkholderiales	Betaproteobacteria	Proteobacteria	Bacteria	1
A0A226WSW7	196367	Caballeronia sordidicola		Caballeronia	Burkholderiaceae	Burkholderiales	Betaproteobacteria	Proteobacteria	Bacteria	1
A0A242MCM6	196367	Caballeronia sordidicola		Caballeronia	Burkholderiaceae	Burkholderiales	Betaproteobacteria	Proteobacteria	Bacteria	1
A0A242N0V2	196367	Caballeronia sordidicola		Caballeronia	Burkholderiaceae	Burkholderiales	Betaproteobacteria	Proteobacteria	Bacteria	1
A0A158HJL3	1232866	Caballeronia udeis		Caballeronia	Burkholderiaceae	Burkholderiales	Betaproteobacteria	Proteobacteria	Bacteria	1
A0A158IUG5	1777135	Caballeronia arvi		Caballeronia	Burkholderiaceae	Burkholderiales	Betaproteobacteria	Proteobacteria	Bacteria	1
A0A158JHX7	1353886	Caballeronia cordobensis		Caballeronia	Burkholderiaceae	Burkholderiales	Betaproteobacteria	Proteobacteria	Bacteria	1
A0A166H918	1822216	Vibrio sp. HI00D65		Vibrio	Vibrionaceae	Vibrionales	Gammaproteobacteria	Proteobacteria	Bacteria	1
A0A167JAB1	881260	Enterobacter bugandensis		Enterobacter	Enterobacteriaceae	Enterobacterales	Gammaproteobacteria	Proteobacteria	Bacteria	2
A0A2J7S6Q0	881260	Enterobacter bugandensis		Enterobacter	Enterobacteriaceae	Enterobacterales	Gammaproteobacteria	Proteobacteria	Bacteria	2
A0A3S0G5A9	881260	Enterobacter bugandensis		Enterobacter	Enterobacteriaceae	Enterobacterales	Gammaproteobacteria	Proteobacteria	Bacteria	2
A0A431SRR8	881260	Enterobacter bugandensis		Enterobacter	Enterobacteriaceae	Enterobacterales	Gammaproteobacteria	Proteobacteria	Bacteria	2
A0A6N7MLA4	881260	Enterobacter bugandensis		Enterobacter	Enterobacteriaceae	Enterobacterales	Gammaproteobacteria	Proteobacteria	Bacteria	2
A0A6N7MR42	881260	Enterobacter bugandensis		Enterobacter	Enterobacteriaceae	Enterobacterales	Gammaproteobacteria	Proteobacteria	Bacteria	2
A0A173JH72	1659194	Pseudomonas sp. GR 6-02		Pseudomonas	Pseudomonadaceae	Pseudomonadales	Gammaproteobacteria	Proteobacteria	Bacteria	1
A0A175VKZ4	29489	Aeromonas enteropelogenes		Aeromonas	Aeromonadaceae	Aeromonadales	Gammaproteobacteria	Proteobacteria	Bacteria	1
A0A176NF16	86265	Pseudomonas thivervalensis		Pseudomonas	Pseudomonadaceae	Pseudomonadales	Gammaproteobacteria	Proteobacteria	Bacteria	1
A0A2Z4Z7I3	86265	Pseudomonas thivervalensis		Pseudomonas	Pseudomonadaceae	Pseudomonadales	Gammaproteobacteria	Proteobacteria	Bacteria	1
A0A176VA65	129817	Pseudomonas brenneri		Pseudomonas	Pseudomonadaceae	Pseudomonadales	Gammaproteobacteria	Proteobacteria	Bacteria	1
A0A4R6YS63	129817	Pseudomonas brenneri		Pseudomonas	Pseudomonadaceae	Pseudomonadales	Gammaproteobacteria	Proteobacteria	Bacteria	1
A0A5B2V4F4	129817	Pseudomonas brenneri		Pseudomonas	Pseudomonadaceae	Pseudomonadales	Gammaproteobacteria	Proteobacteria	Bacteria	1
A0A177Y4M1	1276888	Vibrio bivalvicida		Vibrio	Vibrionaceae	Vibrionales	Gammaproteobacteria	Proteobacteria	Bacteria	1
A0A178J9A0	300876	Vibrio europaeus		Vibrio	Vibrionaceae	Vibrionales	Gammaproteobacteria	Proteobacteria	Bacteria	1
A0A6M6IWA1	300876	Vibrio europaeus		Vibrio	Vibrionaceae	Vibrionales	Gammaproteobacteria	Proteobacteria	Bacteria	1
A0A178K983	858640	Photobacterium jeanii		Photobacterium	Vibrionaceae	Vibrionales	Gammaproteobacteria	Proteobacteria	Bacteria	1
A0A191WA36	55601	Vibrio anguillarum		Vibrio	Vibrionaceae	Vibrionales	Gammaproteobacteria	Proteobacteria	Bacteria	1
A0A1E5FQN1	55601	Vibrio anguillarum		Vibrio	Vibrionaceae	Vibrionales	Gammaproteobacteria	Proteobacteria	Bacteria	1
A0A241NKT7	55601	Vibrio anguillarum		Vibrio	Vibrionaceae	Vibrionales	Gammaproteobacteria	Proteobacteria	Bacteria	1
A0A241PVN1	55601	Vibrio anguillarum		Vibrio	Vibrionaceae	Vibrionales	Gammaproteobacteria	Proteobacteria	Bacteria	1
A0A289GHA2	55601	Vibrio anguillarum		Vibrio	Vibrionaceae	Vibrionales	Gammaproteobacteria	Proteobacteria	Bacteria	1
A0A290PT19	55601	Vibrio anguillarum		Vibrio	Vibrionaceae	Vibrionales	Gammaproteobacteria	Proteobacteria	Bacteria	1
A0A378PVF6	55601	Vibrio anguillarum		Vibrio	Vibrionaceae	Vibrionales	Gammaproteobacteria	Proteobacteria	Bacteria	1
A0A191YUR6	1853130	Pseudomonas silesiensis		Pseudomonas	Pseudomonadaceae	Pseudomonadales	Gammaproteobacteria	Proteobacteria	Bacteria	1
A0A192CB19	941280	Escherichia coli O25b:H4	Escherichia coli	Escherichia	Enterobacteriaceae	Enterobacterales	Gammaproteobacteria	Proteobacteria	Bacteria	2
A0A192CM88	941280	Escherichia coli O25b:H4	Escherichia coli	Escherichia	Enterobacteriaceae	Enterobacterales	Gammaproteobacteria	Proteobacteria	Bacteria	2
A0A5R8R883	941280	Escherichia coli O25b:H4	Escherichia coli	Escherichia	Enterobacteriaceae	Enterobacterales	Gammaproteobacteria	Proteobacteria	Bacteria	2
A0A193KFT7	553239	Vibrio breoganii		Vibrio	Vibrionaceae	Vibrionales	Gammaproteobacteria	Proteobacteria	Bacteria	1
A0A2N7HM55	553239	Vibrio breoganii		Vibrio	Vibrionaceae	Vibrionales	Gammaproteobacteria	Proteobacteria	Bacteria	1
A0A196QRA1	1849167	Marinobacter sp. EhN04		Marinobacter	Alteromonadaceae	Alteromonadales	Gammaproteobacteria	Proteobacteria	Bacteria	1
A0A198FPP5	1354337	Cosenzaea myxofaciens ATCC 19692	Cosenzaea myxofaciens	Cosenzaea	Morganellaceae	Enterobacterales	Gammaproteobacteria	Proteobacteria	Bacteria	1
A0A198GFR6	1354262	Enterobacter soli ATCC BAA-2102	Enterobacter soli	Enterobacter	Enterobacteriaceae	Enterobacterales	Gammaproteobacteria	Proteobacteria	Bacteria	2
A0A198GGH4	1354262	Enterobacter soli ATCC BAA-2102	Enterobacter soli	Enterobacter	Enterobacteriaceae	Enterobacterales	Gammaproteobacteria	Proteobacteria	Bacteria	2
A0A1A5DA72	1524461	Pseudomonas sp. EGD-AKN5		Pseudomonas	Pseudomonadaceae	Pseudomonadales	Gammaproteobacteria	Proteobacteria	Bacteria	1
A0A1A6IQR1	212663	Vibrio tasmaniensis		Vibrio	Vibrionaceae	Vibrionales	Gammaproteobacteria	Proteobacteria	Bacteria	1
A0A2N7I0C5	212663	Vibrio tasmaniensis		Vibrio	Vibrionaceae	Vibrionales	Gammaproteobacteria	Proteobacteria	Bacteria	1
A0A2N7ND99	212663	Vibrio tasmaniensis		Vibrio	Vibrionaceae	Vibrionales	Gammaproteobacteria	Proteobacteria	Bacteria	1
A0A558HW32	212663	Vibrio tasmaniensis		Vibrio	Vibrionaceae	Vibrionales	Gammaproteobacteria	Proteobacteria	Bacteria	1
A0A1A6KYK5	1853257	Vibrio sp. UCD-FRSSP16_10		Vibrio	Vibrionaceae	Vibrionales	Gammaproteobacteria	Proteobacteria	Bacteria	1
A0A1A7NMX6	505345	Gallibacterium genomosp. 3		Gallibacterium	Pasteurellaceae	Pasteurellales	Gammaproteobacteria	Proteobacteria	Bacteria	1
A0A1A7PS52	505345	Gallibacterium genomosp. 3		Gallibacterium	Pasteurellaceae	Pasteurellales	Gammaproteobacteria	Proteobacteria	Bacteria	1
A0A1A7QD62	505345	Gallibacterium genomosp. 3		Gallibacterium	Pasteurellaceae	Pasteurellales	Gammaproteobacteria	Proteobacteria	Bacteria	1
A0A1A7PZD7	505341	Gallibacterium salpingitidis		Gallibacterium	Pasteurellaceae	Pasteurellales	Gammaproteobacteria	Proteobacteria	Bacteria	1
A0A1A8XY55	1860101	Candidatus Propionivibrio aalborgensis		Propionivibrio	Rhodocyclaceae	Rhodocyclales	Betaproteobacteria	Proteobacteria	Bacteria	1
A0A1A9FBJ8	61646	Lelliottia amnigena		Lelliottia	Enterobacteriaceae	Enterobacterales	Gammaproteobacteria	Proteobacteria	Bacteria	2
A0A1A9FDB2	61646	Lelliottia amnigena		Lelliottia	Enterobacteriaceae	Enterobacterales	Gammaproteobacteria	Proteobacteria	Bacteria	2
A0A3S5XQN6	61646	Lelliottia amnigena		Lelliottia	Enterobacteriaceae	Enterobacterales	Gammaproteobacteria	Proteobacteria	Bacteria	2
A0A3S5XRX6	61646	Lelliottia amnigena		Lelliottia	Enterobacteriaceae	Enterobacterales	Gammaproteobacteria	Proteobacteria	Bacteria	2
A0A1A9RGV4	539	Eikenella corrodens		Eikenella	Neisseriaceae	Neisseriales	Betaproteobacteria	Proteobacteria	Bacteria	1
A0A1A9RJ17	539	Eikenella corrodens		Eikenella	Neisseriaceae	Neisseriales	Betaproteobacteria	Proteobacteria	Bacteria	1
A0A1A9RL82	539	Eikenella corrodens		Eikenella	Neisseriaceae	Neisseriales	Betaproteobacteria	Proteobacteria	Bacteria	1
A0A254MQL4	539	Eikenella corrodens		Eikenella	Neisseriaceae	Neisseriales	Betaproteobacteria	Proteobacteria	Bacteria	1
A0A3S9SLM2	539	Eikenella corrodens		Eikenella	Neisseriaceae	Neisseriales	Betaproteobacteria	Proteobacteria	Bacteria	1
A0A1A9S0K6	1795827	Eikenella longinqua		Eikenella	Neisseriaceae	Neisseriales	Betaproteobacteria	Proteobacteria	Bacteria	1
A0A1B1BZV6	1191300	Vibrio crassostreae 9CS106	Vibrio crassostreae	Vibrio	Vibrionaceae	Vibrionales	Gammaproteobacteria	Proteobacteria	Bacteria	1
A0A1B1EGY2	691	Vibrio natriegens		Vibrio	Vibrionaceae	Vibrionales	Gammaproteobacteria	Proteobacteria	Bacteria	1
A0A1B1KSN3	1154756	Serratia plymuthica PRI-2C	Serratia plymuthica	Serratia	Yersiniaceae	Enterobacterales	Gammaproteobacteria	Proteobacteria	Bacteria	2
A0A1B1KUI7	1154756	Serratia plymuthica PRI-2C	Serratia plymuthica	Serratia	Yersiniaceae	Enterobacterales	Gammaproteobacteria	Proteobacteria	Bacteria	2
A0A1B1NVB6	45658	Vibrio scophthalmi		Vibrio	Vibrionaceae	Vibrionales	Gammaproteobacteria	Proteobacteria	Bacteria	1
A0A1C7FEN0	45658	Vibrio scophthalmi		Vibrio	Vibrionaceae	Vibrionales	Gammaproteobacteria	Proteobacteria	Bacteria	1
A0A1E3WFU4	45658	Vibrio scophthalmi		Vibrio	Vibrionaceae	Vibrionales	Gammaproteobacteria	Proteobacteria	Bacteria	1
A0A1B3FDA3	2741499	Serratia surfactantfaciens		Serratia	Yersiniaceae	Enterobacterales	Gammaproteobacteria	Proteobacteria	Bacteria	2
A0A1B3FF73	2741499	Serratia surfactantfaciens		Serratia	Yersiniaceae	Enterobacterales	Gammaproteobacteria	Proteobacteria	Bacteria	2
A0A1B3JF11	1679001	Pasteurellaceae bacterium NI1060			Pasteurellaceae	Pasteurellales	Gammaproteobacteria	Proteobacteria	Bacteria	1
A0A1B3LR97	1842540	Methyloversatilis sp. RAC08		Methyloversatilis	Sterolibacteriaceae	Nitrosomonadales	Betaproteobacteria	Proteobacteria	Bacteria	1
A0A1B3PNG1	1842533	Acidovorax sp. RAC01		Acidovorax	Comamonadaceae	Burkholderiales	Betaproteobacteria	Proteobacteria	Bacteria	1
A0A1B6W208	1795832	Eikenella halliae		Eikenella	Neisseriaceae	Neisseriales	Betaproteobacteria	Proteobacteria	Bacteria	1
A0A1B7HNK9	1354255	Buttiauxella noackiae ATCC 51607	Buttiauxella noackiae	Buttiauxella	Enterobacteriaceae	Enterobacterales	Gammaproteobacteria	Proteobacteria	Bacteria	2
A0A1B7HWE2	1354255	Buttiauxella noackiae ATCC 51607	Buttiauxella noackiae	Buttiauxella	Enterobacteriaceae	Enterobacterales	Gammaproteobacteria	Proteobacteria	Bacteria	2
A0A1B7HQ38	1354253	Buttiauxella gaviniae ATCC 51604	Buttiauxella gaviniae	Buttiauxella	Enterobacteriaceae	Enterobacterales	Gammaproteobacteria	Proteobacteria	Bacteria	2
A0A1B7I3R7	1354253	Buttiauxella gaviniae ATCC 51604	Buttiauxella gaviniae	Buttiauxella	Enterobacteriaceae	Enterobacterales	Gammaproteobacteria	Proteobacteria	Bacteria	2
A0A1B7ISM9	1354251	Buttiauxella brennerae ATCC 51605	Buttiauxella brennerae	Buttiauxella	Enterobacteriaceae	Enterobacterales	Gammaproteobacteria	Proteobacteria	Bacteria	2
A0A1B7IM47	1354251	Buttiauxella brennerae ATCC 51605	Buttiauxella brennerae	Buttiauxella	Enterobacteriaceae	Enterobacterales	Gammaproteobacteria	Proteobacteria	Bacteria	2
A0A1B7JQG0	1354272	Providencia heimbachae ATCC 35613	Providencia heimbachae	Providencia	Morganellaceae	Enterobacterales	Gammaproteobacteria	Proteobacteria	Bacteria	1
A0A1B7K028	1354264	Kluyvera georgiana ATCC 51603	Kluyvera georgiana	Kluyvera	Enterobacteriaceae	Enterobacterales	Gammaproteobacteria	Proteobacteria	Bacteria	1
A0A1B7KE42	1354268	Obesumbacterium proteus ATCC 12841	Obesumbacterium proteus	Obesumbacterium	Hafniaceae	Enterobacterales	Gammaproteobacteria	Proteobacteria	Bacteria	2
A0A1B7KDD0	1354268	Obesumbacterium proteus ATCC 12841	Obesumbacterium proteus	Obesumbacterium	Hafniaceae	Enterobacterales	Gammaproteobacteria	Proteobacteria	Bacteria	2
A0A1B7L6Q2	1691903	Mangrovibacter phragmitis		Mangrovibacter	Enterobacteriaceae	Enterobacterales	Gammaproteobacteria	Proteobacteria	Bacteria	1
A0A1B8GZB3	368603	Morganella psychrotolerans		Morganella	Morganellaceae	Enterobacterales	Gammaproteobacteria	Proteobacteria	Bacteria	1
A0A1B8HKA5	368603	Morganella psychrotolerans		Morganella	Morganellaceae	Enterobacterales	Gammaproteobacteria	Proteobacteria	Bacteria	1
A0A5M9R4A2	368603	Morganella psychrotolerans		Morganella	Morganellaceae	Enterobacterales	Gammaproteobacteria	Proteobacteria	Bacteria	1
A0A1B8QNQ8	1859694	Haemophilus sp. CCUG 66565		Haemophilus	Pasteurellaceae	Pasteurellales	Gammaproteobacteria	Proteobacteria	Bacteria	1
A0A1B8QV99	1859695	Haemophilus sp. CCUG 60358		Haemophilus	Pasteurellaceae	Pasteurellales	Gammaproteobacteria	Proteobacteria	Bacteria	1
A0A1B8T4C5	729	Haemophilus parainfluenzae		Haemophilus	Pasteurellaceae	Pasteurellales	Gammaproteobacteria	Proteobacteria	Bacteria	1
A0A1R0EEK6	729	Haemophilus parainfluenzae		Haemophilus	Pasteurellaceae	Pasteurellales	Gammaproteobacteria	Proteobacteria	Bacteria	1
A0A369YND3	729	Haemophilus parainfluenzae		Haemophilus	Pasteurellaceae	Pasteurellales	Gammaproteobacteria	Proteobacteria	Bacteria	1
A0A369YX67	729	Haemophilus parainfluenzae		Haemophilus	Pasteurellaceae	Pasteurellales	Gammaproteobacteria	Proteobacteria	Bacteria	1
A0A369Z374	729	Haemophilus parainfluenzae		Haemophilus	Pasteurellaceae	Pasteurellales	Gammaproteobacteria	Proteobacteria	Bacteria	1
A0A369ZSW1	729	Haemophilus parainfluenzae		Haemophilus	Pasteurellaceae	Pasteurellales	Gammaproteobacteria	Proteobacteria	Bacteria	1
A0A377JIN6	729	Haemophilus parainfluenzae		Haemophilus	Pasteurellaceae	Pasteurellales	Gammaproteobacteria	Proteobacteria	Bacteria	1
A0A410SJP8	729	Haemophilus parainfluenzae		Haemophilus	Pasteurellaceae	Pasteurellales	Gammaproteobacteria	Proteobacteria	Bacteria	1
A0A448PZY8	729	Haemophilus parainfluenzae		Haemophilus	Pasteurellaceae	Pasteurellales	Gammaproteobacteria	Proteobacteria	Bacteria	1
A0A1B8T727	1860123	Pseudomonas sp. AU12215		Pseudomonas	Pseudomonadaceae	Pseudomonadales	Gammaproteobacteria	Proteobacteria	Bacteria	1
A0A1B8V3T0	1843184	Pseudomonas sp. AU11447		Pseudomonas	Pseudomonadaceae	Pseudomonadales	Gammaproteobacteria	Proteobacteria	Bacteria	1
A0A1B9NY12	688	Aliivibrio logei		Aliivibrio	Vibrionaceae	Vibrionales	Gammaproteobacteria	Proteobacteria	Bacteria	1
A0A1B9P8R6	1840087	Aliivibrio sp. 1S175		Aliivibrio	Vibrionaceae	Vibrionales	Gammaproteobacteria	Proteobacteria	Bacteria	1
A0A1C2C7C2	1856684	Alishewanella sp. HH-ZS		Alishewanella	Alteromonadaceae	Alteromonadales	Gammaproteobacteria	Proteobacteria	Bacteria	1
A0A1C2KCM6	1882381	Pseudomonas sp. K35		Pseudomonas	Pseudomonadaceae	Pseudomonadales	Gammaproteobacteria	Proteobacteria	Bacteria	1
A0A1C3J0X9	693153	Vibrio atlanticus		Vibrio	Vibrionaceae	Vibrionales	Gammaproteobacteria	Proteobacteria	Bacteria	1
A0A558GSG0	693153	Vibrio atlanticus		Vibrio	Vibrionaceae	Vibrionales	Gammaproteobacteria	Proteobacteria	Bacteria	1
A0A1C3J991	446372	Vibrio celticus		Vibrio	Vibrionaceae	Vibrionales	Gammaproteobacteria	Proteobacteria	Bacteria	1
A0A1C3K2Q5	1851544	Orrella dioscoreae		Orrella	Alcaligenaceae	Burkholderiales	Betaproteobacteria	Proteobacteria	Bacteria	1
A0A1C3Q1D8	1463165	Klebsiella quasipneumoniae		Klebsiella	Enterobacteriaceae	Enterobacterales	Gammaproteobacteria	Proteobacteria	Bacteria	1
A0A2A5MR50	1463165	Klebsiella quasipneumoniae		Klebsiella	Enterobacteriaceae	Enterobacterales	Gammaproteobacteria	Proteobacteria	Bacteria	1
A0A2N4VVM1	1463165	Klebsiella quasipneumoniae		Klebsiella	Enterobacteriaceae	Enterobacterales	Gammaproteobacteria	Proteobacteria	Bacteria	1
A0A2Z3F6H2	1463165	Klebsiella quasipneumoniae		Klebsiella	Enterobacteriaceae	Enterobacterales	Gammaproteobacteria	Proteobacteria	Bacteria	1
A0A483KPL1	1463165	Klebsiella quasipneumoniae		Klebsiella	Enterobacteriaceae	Enterobacterales	Gammaproteobacteria	Proteobacteria	Bacteria	1
A0A5Q9LDD1	1463165	Klebsiella quasipneumoniae		Klebsiella	Enterobacteriaceae	Enterobacterales	Gammaproteobacteria	Proteobacteria	Bacteria	1
A0A658AUD0	1463165	Klebsiella quasipneumoniae		Klebsiella	Enterobacteriaceae	Enterobacterales	Gammaproteobacteria	Proteobacteria	Bacteria	1
A0A6H3CKZ5	1463165	Klebsiella quasipneumoniae		Klebsiella	Enterobacteriaceae	Enterobacterales	Gammaproteobacteria	Proteobacteria	Bacteria	1
A0A6S4VY98	1463165	Klebsiella quasipneumoniae		Klebsiella	Enterobacteriaceae	Enterobacterales	Gammaproteobacteria	Proteobacteria	Bacteria	1
A0A6S4ZM19	1463165	Klebsiella quasipneumoniae		Klebsiella	Enterobacteriaceae	Enterobacterales	Gammaproteobacteria	Proteobacteria	Bacteria	1
A0A6S5FYV8	1463165	Klebsiella quasipneumoniae		Klebsiella	Enterobacteriaceae	Enterobacterales	Gammaproteobacteria	Proteobacteria	Bacteria	1
A0A6S5NVN6	1463165	Klebsiella quasipneumoniae		Klebsiella	Enterobacteriaceae	Enterobacterales	Gammaproteobacteria	Proteobacteria	Bacteria	1
A0A1C3ZCP9	1005665	Kosakonia oryzendophytica		Kosakonia	Enterobacteriaceae	Enterobacterales	Gammaproteobacteria	Proteobacteria	Bacteria	2
A0A1C4BGR1	1005665	Kosakonia oryzendophytica		Kosakonia	Enterobacteriaceae	Enterobacterales	Gammaproteobacteria	Proteobacteria	Bacteria	2
A0A1C4G722	1005667	Kosakonia oryziphila		Kosakonia	Enterobacteriaceae	Enterobacterales	Gammaproteobacteria	Proteobacteria	Bacteria	1
A0A1C6Z0S5	569	Hafnia alvei		Hafnia	Hafniaceae	Enterobacterales	Gammaproteobacteria	Proteobacteria	Bacteria	2
A0A1C6Z764	569	Hafnia alvei		Hafnia	Hafniaceae	Enterobacterales	Gammaproteobacteria	Proteobacteria	Bacteria	2
A0A2J9H5Q9	569	Hafnia alvei		Hafnia	Hafniaceae	Enterobacterales	Gammaproteobacteria	Proteobacteria	Bacteria	2
A0A2J9HFK7	569	Hafnia alvei		Hafnia	Hafniaceae	Enterobacterales	Gammaproteobacteria	Proteobacteria	Bacteria	2
A0A377P344	569	Hafnia alvei		Hafnia	Hafniaceae	Enterobacterales	Gammaproteobacteria	Proteobacteria	Bacteria	2
A0A377PDH4	569	Hafnia alvei		Hafnia	Hafniaceae	Enterobacterales	Gammaproteobacteria	Proteobacteria	Bacteria	2
A0A377PMF7	569	Hafnia alvei		Hafnia	Hafniaceae	Enterobacterales	Gammaproteobacteria	Proteobacteria	Bacteria	2
A0A4Q9EZ30	569	Hafnia alvei		Hafnia	Hafniaceae	Enterobacterales	Gammaproteobacteria	Proteobacteria	Bacteria	2
A0A6G9E6E8	569	Hafnia alvei		Hafnia	Hafniaceae	Enterobacterales	Gammaproteobacteria	Proteobacteria	Bacteria	2
A0A1C7BPQ4	1402545	Pseudomonas aeruginosa BL04	Pseudomonas aeruginosa	Pseudomonas	Pseudomonadaceae	Pseudomonadales	Gammaproteobacteria	Proteobacteria	Bacteria	1
A0A1C7HFY7	1834205	Burkholderiales bacterium YL45				Burkholderiales	Betaproteobacteria	Proteobacteria	Bacteria	1
A0A1C7W1K6	1841657	Serratia sp. 14-2641		Serratia	Yersiniaceae	Enterobacterales	Gammaproteobacteria	Proteobacteria	Bacteria	2
A0A1C7WAX7	1841657	Serratia sp. 14-2641		Serratia	Yersiniaceae	Enterobacterales	Gammaproteobacteria	Proteobacteria	Bacteria	2
A0A1D2TP34	1660105	Lautropia sp. SCN 70-15		Lautropia	Burkholderiaceae	Burkholderiales	Betaproteobacteria	Proteobacteria	Bacteria	1
A0A1D3DHR8	1898038	Shigella sp. FC1655		Shigella	Enterobacteriaceae	Enterobacterales	Gammaproteobacteria	Proteobacteria	Bacteria	1
A0A1D3JWH3	1295141	Pseudomonas veronii 1YdBTEX2	Pseudomonas veronii	Pseudomonas	Pseudomonadaceae	Pseudomonadales	Gammaproteobacteria	Proteobacteria	Bacteria	1
A0A1D7Z6K1	1175631	Pectobacterium wasabiae CFBP 3304	Pectobacterium wasabiae	Pectobacterium	Pectobacteriaceae	Enterobacterales	Gammaproteobacteria	Proteobacteria	Bacteria	2
A0A1D7Z757	1175631	Pectobacterium wasabiae CFBP 3304	Pectobacterium wasabiae	Pectobacterium	Pectobacteriaceae	Enterobacterales	Gammaproteobacteria	Proteobacteria	Bacteria	2
A0A1D8JBA8	180282	Delftia tsuruhatensis		Delftia	Comamonadaceae	Burkholderiales	Betaproteobacteria	Proteobacteria	Bacteria	1
A0A1I1AFS5	180282	Delftia tsuruhatensis		Delftia	Comamonadaceae	Burkholderiales	Betaproteobacteria	Proteobacteria	Bacteria	1
A0A4R5GRX1	180282	Delftia tsuruhatensis		Delftia	Comamonadaceae	Burkholderiales	Betaproteobacteria	Proteobacteria	Bacteria	1
A0A5P8XV73	180282	Delftia tsuruhatensis		Delftia	Comamonadaceae	Burkholderiales	Betaproteobacteria	Proteobacteria	Bacteria	1
A0A1D8JVD6	1905288	Klebsiella sp. LTGPAF-6F		Klebsiella	Enterobacteriaceae	Enterobacterales	Gammaproteobacteria	Proteobacteria	Bacteria	1
A0A1D9GGG1	1874317	Marinobacter salinus		Marinobacter	Alteromonadaceae	Alteromonadales	Gammaproteobacteria	Proteobacteria	Bacteria	1
A0A1D9LCZ0	1108595	Chromobacterium vaccinii		Chromobacterium	Chromobacteriaceae	Neisseriales	Betaproteobacteria	Proteobacteria	Bacteria	1
A0A2L2BGZ0	1108595	Chromobacterium vaccinii		Chromobacterium	Chromobacteriaceae	Neisseriales	Betaproteobacteria	Proteobacteria	Bacteria	1
A0A1E2VC02	197479	Terasakiispira papahanaumokuakeensis		Terasakiispira		Oceanospirillales	Gammaproteobacteria	Proteobacteria	Bacteria	1
A0A1E2VRC0	1886517	Shigella sp. FC2928		Shigella	Enterobacteriaceae	Enterobacterales	Gammaproteobacteria	Proteobacteria	Bacteria	2
A0A1E2VT04	1886517	Shigella sp. FC2928		Shigella	Enterobacteriaceae	Enterobacterales	Gammaproteobacteria	Proteobacteria	Bacteria	2
A0A1E3C979	1033846	Marinobacter adhaerens		Marinobacter	Alteromonadaceae	Alteromonadales	Gammaproteobacteria	Proteobacteria	Bacteria	1
A0A352J0H1	1033846	Marinobacter adhaerens		Marinobacter	Alteromonadaceae	Alteromonadales	Gammaproteobacteria	Proteobacteria	Bacteria	1
A0A1E4IES7	1660138	Rubrivivax sp. SCN 71-131		Rubrivivax		Burkholderiales	Betaproteobacteria	Proteobacteria	Bacteria	1
A0A1E4VLS5	1535548	Aeromonas sp. DNP9		Aeromonas	Aeromonadaceae	Aeromonadales	Gammaproteobacteria	Proteobacteria	Bacteria	1
A0A1E4X615	1535538	Aeromonas sp. ANP5		Aeromonas	Aeromonadaceae	Aeromonadales	Gammaproteobacteria	Proteobacteria	Bacteria	1
A0A1E5AWA5	668	Aliivibrio fischeri		Aliivibrio	Vibrionaceae	Vibrionales	Gammaproteobacteria	Proteobacteria	Bacteria	1
A0A510ULC5	668	Aliivibrio fischeri		Aliivibrio	Vibrionaceae	Vibrionales	Gammaproteobacteria	Proteobacteria	Bacteria	1
A0A6I3YGQ9	668	Aliivibrio fischeri		Aliivibrio	Vibrionaceae	Vibrionales	Gammaproteobacteria	Proteobacteria	Bacteria	1
A0A6I3YXH2	668	Aliivibrio fischeri		Aliivibrio	Vibrionaceae	Vibrionales	Gammaproteobacteria	Proteobacteria	Bacteria	1
A0A1E5B0Y4	617140	Vibrio splendidus ZS-139	Vibrio splendidus	Vibrio	Vibrionaceae	Vibrionales	Gammaproteobacteria	Proteobacteria	Bacteria	1
A0A1E5BC38	1187848	Vibrio genomosp. F10 str. ZF-129	Vibrio genomosp. F10	Vibrio	Vibrionaceae	Vibrionales	Gammaproteobacteria	Proteobacteria	Bacteria	1
A0A1E5BXY5	1185651	Enterovibrio norvegicus FF-454	Enterovibrio norvegicus	Enterovibrio	Vibrionaceae	Vibrionales	Gammaproteobacteria	Proteobacteria	Bacteria	1
A0A1E5CMZ7	1191298	Vibrio genomosp. F6 str. FF-238	Vibrio genomosp. F6	Vibrio	Vibrionaceae	Vibrionales	Gammaproteobacteria	Proteobacteria	Bacteria	1
A0A1E5EY06	1191322	Vibrio tasmaniensis 1F-187	Vibrio tasmaniensis	Vibrio	Vibrionaceae	Vibrionales	Gammaproteobacteria	Proteobacteria	Bacteria	1
A0A1E5FAH5	1191305	Vibrio splendidus 12E03	Vibrio splendidus	Vibrio	Vibrionaceae	Vibrionales	Gammaproteobacteria	Proteobacteria	Bacteria	1
A0A1E5IRN0	23	Shewanella colwelliana		Shewanella	Shewanellaceae	Alteromonadales	Gammaproteobacteria	Proteobacteria	Bacteria	1
A0A1E5MWA1	1888167	Enterobacter sp. ku-bf2		Enterobacter	Enterobacteriaceae	Enterobacterales	Gammaproteobacteria	Proteobacteria	Bacteria	2
A0A1E5MX32	1888167	Enterobacter sp. ku-bf2		Enterobacter	Enterobacteriaceae	Enterobacterales	Gammaproteobacteria	Proteobacteria	Bacteria	2
A0A1E5XD11	1904754	Pseudomonas sp. J237		Pseudomonas	Pseudomonadaceae	Pseudomonadales	Gammaproteobacteria	Proteobacteria	Bacteria	1
A0A1E9MZC1	1715179	Neisseria sp. HMSC068C04		Neisseria	Neisseriaceae	Neisseriales	Betaproteobacteria	Proteobacteria	Bacteria	1
A0A1E9VN52	1715079	Neisseria sp. HMSC077D05		Neisseria	Neisseriaceae	Neisseriales	Betaproteobacteria	Proteobacteria	Bacteria	1
A0A1E9ZPR2	1715052	Neisseria sp. HMSC064E01		Neisseria	Neisseriaceae	Neisseriales	Betaproteobacteria	Proteobacteria	Bacteria	1
A0A1F0FET3	1739535	Eikenella sp. HMSC073A11		Eikenella	Neisseriaceae	Neisseriales	Betaproteobacteria	Proteobacteria	Bacteria	1
A0A1F0H7P4	1739524	Neisseria sp. HMSC065C04		Neisseria	Neisseriaceae	Neisseriales	Betaproteobacteria	Proteobacteria	Bacteria	1
A0A1F0IGH0	1739516	Pseudomonas sp. HMSC065H01		Pseudomonas	Pseudomonadaceae	Pseudomonadales	Gammaproteobacteria	Proteobacteria	Bacteria	1
A0A1F0UJK0	1739452	Haemophilus sp. HMSC073C03		Haemophilus	Pasteurellaceae	Pasteurellales	Gammaproteobacteria	Proteobacteria	Bacteria	1
A0A1F1C018	1739411	Neisseria sp. HMSC055H02		Neisseria	Neisseriaceae	Neisseriales	Betaproteobacteria	Proteobacteria	Bacteria	1
A0A1F1UEP1	1581049	Neisseria sp. HMSC03D10		Neisseria	Neisseriaceae	Neisseriales	Betaproteobacteria	Proteobacteria	Bacteria	1
A0A1F2M8Q6	1581110	Klebsiella sp. HMSC16C06		Klebsiella	Enterobacteriaceae	Enterobacterales	Gammaproteobacteria	Proteobacteria	Bacteria	1
A0A1F4BVE5	1797489	Betaproteobacteria bacterium RIFCSPLOWO2_02_FULL_65_24					Betaproteobacteria	Proteobacteria	Bacteria	1
A0A1F4CUB3	1797495	Betaproteobacteria bacterium RIFCSPLOWO2_12_FULL_62_13					Betaproteobacteria	Proteobacteria	Bacteria	1
A0A1F4D693	1797498	Betaproteobacteria bacterium RIFCSPLOWO2_12_FULL_63_13					Betaproteobacteria	Proteobacteria	Bacteria	1
A0A1F4HFV8	1797502	Betaproteobacteria bacterium RIFCSPLOWO2_12_FULL_66_14					Betaproteobacteria	Proteobacteria	Bacteria	1
A0A1F4KHN5	1797566	Burkholderiales bacterium RIFCSPLOWO2_12_FULL_61_40				Burkholderiales	Betaproteobacteria	Proteobacteria	Bacteria	1
A0A1F4MKV6	1797574	Burkholderiales bacterium RIFOXYD12_FULL_59_19				Burkholderiales	Betaproteobacteria	Proteobacteria	Bacteria	1
A0A1F6D482	1817868	Candidatus Handelsmanbacteria bacterium RIFCSPLOWO2_12_FULL_64_10						Candidatus Handelsmanbacteria	Bacteria	1
A0A1F6T7T3	1817756	Candidatus Muproteobacteria bacterium RBG_16_62_13					Candidatus Muproteobacteria	Proteobacteria	Bacteria	1
A0A1F8VTY8	1797747	Curvibacter sp. GWA2_64_110		Curvibacter	Comamonadaceae	Burkholderiales	Betaproteobacteria	Proteobacteria	Bacteria	1
A0A1G3CU06	1801989	Polynucleobacter sp. GWA2_45_21		Polynucleobacter	Burkholderiaceae	Burkholderiales	Betaproteobacteria	Proteobacteria	Bacteria	1
A0A1G3DFQ7	1817754	Pseudomonadales bacterium GWC2_63_15				Pseudomonadales	Gammaproteobacteria	Proteobacteria	Bacteria	1
A0A1G3E404	1802009	Pseudomonadales bacterium RIFCSPLOWO2_12_59_9				Pseudomonadales	Gammaproteobacteria	Proteobacteria	Bacteria	1
A0A1G4SQM0	592361	Pseudomonas peli		Pseudomonas	Pseudomonadaceae	Pseudomonadales	Gammaproteobacteria	Proteobacteria	Bacteria	1
A0A1G4UCF3	1566241	Pseudomonas sp. NFACC05-1		Pseudomonas	Pseudomonadaceae	Pseudomonadales	Gammaproteobacteria	Proteobacteria	Bacteria	1
A0A1G4WMV9	1566188	Pseudomonas sp. NFACC25		Pseudomonas	Pseudomonadaceae	Pseudomonadales	Gammaproteobacteria	Proteobacteria	Bacteria	1
A0A1G5A3F6	1566198	Pseudomonas sp. NFACC32-1		Pseudomonas	Pseudomonadaceae	Pseudomonadales	Gammaproteobacteria	Proteobacteria	Bacteria	1
A0A1G5QP14	415747	Thiohalomonas denitrificans		Thiohalomonas	Ectothiorhodospiraceae	Chromatiales	Gammaproteobacteria	Proteobacteria	Bacteria	1
A0A1G6P334	1855315	Cupriavidus sp. YR651		Cupriavidus	Burkholderiaceae	Burkholderiales	Betaproteobacteria	Proteobacteria	Bacteria	1
A0A1G7DQM6	1882774	Variovorax sp. CF079		Variovorax	Comamonadaceae	Burkholderiales	Betaproteobacteria	Proteobacteria	Bacteria	1
A0A1G7U268	556533	Pseudomonas benzenivorans		Pseudomonas	Pseudomonadaceae	Pseudomonadales	Gammaproteobacteria	Proteobacteria	Bacteria	1
A0A1G7YVN0	861298	Vibrio xiamenensis		Vibrio	Vibrionaceae	Vibrionales	Gammaproteobacteria	Proteobacteria	Bacteria	1
A0A1G8AJY5	83767	Propionivibrio dicarboxylicus		Propionivibrio	Rhodocyclaceae	Rhodocyclales	Betaproteobacteria	Proteobacteria	Bacteria	1
A0A1G8DZY0	428992	Pseudomonas panipatensis		Pseudomonas	Pseudomonadaceae	Pseudomonadales	Gammaproteobacteria	Proteobacteria	Bacteria	1
A0A1G8XJL8	658219	Microbulbifer yueqingensis		Microbulbifer	Microbulbiferaceae	Cellvibrionales	Gammaproteobacteria	Proteobacteria	Bacteria	1
A0A1G9GWM2	137658	Pseudomonas indica		Pseudomonas	Pseudomonadaceae	Pseudomonadales	Gammaproteobacteria	Proteobacteria	Bacteria	1
A0A1G9VCL8	1123016	Pseudomonas balearica DSM 6083	Pseudomonas balearica	Pseudomonas	Pseudomonadaceae	Pseudomonadales	Gammaproteobacteria	Proteobacteria	Bacteria	1
A0A1H0HG81	198616	Pseudomonas jinjuensis		Pseudomonas	Pseudomonadaceae	Pseudomonadales	Gammaproteobacteria	Proteobacteria	Bacteria	1
A0A1H0QL72	80868	Acidovorax cattleyae		Acidovorax	Comamonadaceae	Burkholderiales	Betaproteobacteria	Proteobacteria	Bacteria	1
A0A1H1GJ34	129847	Pseudomonas grimontii		Pseudomonas	Pseudomonadaceae	Pseudomonadales	Gammaproteobacteria	Proteobacteria	Bacteria	1
A0A1H2F7U9	1434072	Pseudomonas salegens		Pseudomonas	Pseudomonadaceae	Pseudomonadales	Gammaproteobacteria	Proteobacteria	Bacteria	1
A0A1H2I583	364197	Pseudomonas pohangensis		Pseudomonas	Pseudomonadaceae	Pseudomonadales	Gammaproteobacteria	Proteobacteria	Bacteria	1
A0A1H2MN38	46679	Pseudomonas mucidolens		Pseudomonas	Pseudomonadaceae	Pseudomonadales	Gammaproteobacteria	Proteobacteria	Bacteria	1
A0A1H2PVN7	1770053	Burkholderia sp. JS23		Burkholderia	Burkholderiaceae	Burkholderiales	Betaproteobacteria	Proteobacteria	Bacteria	1
A0A1H2Q8R2	1058	Thiocapsa roseopersicina		Thiocapsa	Chromatiaceae	Chromatiales	Gammaproteobacteria	Proteobacteria	Bacteria	1
A0A1H2R8N7	488533	Marinobacter mobilis		Marinobacter	Alteromonadaceae	Alteromonadales	Gammaproteobacteria	Proteobacteria	Bacteria	1
A0A1H3EPS2	558537	Delftia lacustris		Delftia	Comamonadaceae	Burkholderiales	Betaproteobacteria	Proteobacteria	Bacteria	1
A0A1H3IMI0	1566235	Pseudomonas sp. NFIX28		Pseudomonas	Pseudomonadaceae	Pseudomonadales	Gammaproteobacteria	Proteobacteria	Bacteria	1
A0A1H3XFV3	658218	Microbulbifer marinus		Microbulbifer	Microbulbiferaceae	Cellvibrionales	Gammaproteobacteria	Proteobacteria	Bacteria	1
A0A1H3ZK43	152573	Alkalimonas amylolytica		Alkalimonas			Gammaproteobacteria	Proteobacteria	Bacteria	1
A0A1H4EH44	525918	Thiothrix caldifontis		Thiothrix	Thiotrichaceae	Thiotrichales	Gammaproteobacteria	Proteobacteria	Bacteria	1
A0A1H4VZ32	307251	Pseudomonas panacis		Pseudomonas	Pseudomonadaceae	Pseudomonadales	Gammaproteobacteria	Proteobacteria	Bacteria	1
A0A5M9ICT6	307251	Pseudomonas panacis		Pseudomonas	Pseudomonadaceae	Pseudomonadales	Gammaproteobacteria	Proteobacteria	Bacteria	1
A0A1H5YBE1	96773	Thauera chlorobenzoica		Thauera	Zoogloeaceae	Rhodocyclales	Betaproteobacteria	Proteobacteria	Bacteria	2
A0A1H5UXG5	96773	Thauera chlorobenzoica		Thauera	Zoogloeaceae	Rhodocyclales	Betaproteobacteria	Proteobacteria	Bacteria	2
A0A1H6KDI2	173990	Rheinheimera pacifica		Rheinheimera	Chromatiaceae	Chromatiales	Gammaproteobacteria	Proteobacteria	Bacteria	1
A0A1H7C0J3	1566190	Pseudomonas sp. NFACC23-1		Pseudomonas	Pseudomonadaceae	Pseudomonadales	Gammaproteobacteria	Proteobacteria	Bacteria	1
A0A1H7SB12	1429083	Pseudomonas hussainii		Pseudomonas	Pseudomonadaceae	Pseudomonadales	Gammaproteobacteria	Proteobacteria	Bacteria	1
A0A1H8PG69	1566195	Pseudomonas sp. NFACC39-1		Pseudomonas	Pseudomonadaceae	Pseudomonadales	Gammaproteobacteria	Proteobacteria	Bacteria	1
A0A1H8PV37	406100	Aquisalimonas asiatica		Aquisalimonas	Ectothiorhodospiraceae	Chromatiales	Gammaproteobacteria	Proteobacteria	Bacteria	1
A0A1I1VA34	32040	Acidovorax konjaci		Acidovorax	Comamonadaceae	Burkholderiales	Betaproteobacteria	Proteobacteria	Bacteria	1
A0A1I2B7N9	1761793	Marinobacter sp. DSM 26671		Marinobacter	Alteromonadaceae	Alteromonadales	Gammaproteobacteria	Proteobacteria	Bacteria	1
A0A1I2UM75	1045558	Neptunomonas qingdaonensis		Neptunomonas	Oceanospirillaceae	Oceanospirillales	Gammaproteobacteria	Proteobacteria	Bacteria	1
A0A1I3VQY3	930118	Marinobacter persicus		Marinobacter	Alteromonadaceae	Alteromonadales	Gammaproteobacteria	Proteobacteria	Bacteria	1
A0A2S6G5Z8	930118	Marinobacter persicus		Marinobacter	Alteromonadaceae	Alteromonadales	Gammaproteobacteria	Proteobacteria	Bacteria	1
A0A1I4PXY2	1720063	Pseudomonas yangmingensis		Pseudomonas	Pseudomonadaceae	Pseudomonadales	Gammaproteobacteria	Proteobacteria	Bacteria	1
A0A1I4SY63	488535	Marinobacter zhejiangensis		Marinobacter	Alteromonadaceae	Alteromonadales	Gammaproteobacteria	Proteobacteria	Bacteria	1
A0A1I4VAQ4	1367852	Izhakiella capsodis		Izhakiella	Erwiniaceae	Enterobacterales	Gammaproteobacteria	Proteobacteria	Bacteria	1
A0A1I4VCX6	379482	Marinobacter pelagius		Marinobacter	Alteromonadaceae	Alteromonadales	Gammaproteobacteria	Proteobacteria	Bacteria	1
A0A366GMY4	379482	Marinobacter pelagius		Marinobacter	Alteromonadaceae	Alteromonadales	Gammaproteobacteria	Proteobacteria	Bacteria	1
A0A1I4WSL0	1761898	Pseudomonas sp. ok602		Pseudomonas	Pseudomonadaceae	Pseudomonadales	Gammaproteobacteria	Proteobacteria	Bacteria	1
A0A1I5K675	289003	Pseudomonas borbori		Pseudomonas	Pseudomonadaceae	Pseudomonadales	Gammaproteobacteria	Proteobacteria	Bacteria	1
A0A1I6CNR0	1761782	Enterobacter sp. kpr-6		Enterobacter	Enterobacteriaceae	Enterobacterales	Gammaproteobacteria	Proteobacteria	Bacteria	2
A0A1I6DNF2	1761782	Enterobacter sp. kpr-6		Enterobacter	Enterobacteriaceae	Enterobacterales	Gammaproteobacteria	Proteobacteria	Bacteria	2
A0A1I6GRP6	375760	Marinobacter gudaonensis		Marinobacter	Alteromonadaceae	Alteromonadales	Gammaproteobacteria	Proteobacteria	Bacteria	1
A0A1I6HPR0	650891	Marinobacter daqiaonensis		Marinobacter	Alteromonadaceae	Alteromonadales	Gammaproteobacteria	Proteobacteria	Bacteria	1
A0A1I6XDP0	416872	Halomonas saccharevitans		Halomonas	Halomonadaceae	Oceanospirillales	Gammaproteobacteria	Proteobacteria	Bacteria	1
A0A1I6Y2V5	437900	Pseudomonas marincola		Pseudomonas	Pseudomonadaceae	Pseudomonadales	Gammaproteobacteria	Proteobacteria	Bacteria	1
A0A653E054	437900	Pseudomonas marincola		Pseudomonas	Pseudomonadaceae	Pseudomonadales	Gammaproteobacteria	Proteobacteria	Bacteria	1
A0A1I7B9M2	570156	Pseudoalteromonas lipolytica		Pseudoalteromonas	Pseudoalteromonadaceae	Alteromonadales	Gammaproteobacteria	Proteobacteria	Bacteria	1
A0A1I7EAR9	551989	Kosakonia arachidis		Kosakonia	Enterobacteriaceae	Enterobacterales	Gammaproteobacteria	Proteobacteria	Bacteria	1
A0A1I7GV54	463301	Halomonas korlensis		Halomonas	Halomonadaceae	Oceanospirillales	Gammaproteobacteria	Proteobacteria	Bacteria	1
A0A1J0E2Z8	587	Providencia rettgeri		Providencia	Morganellaceae	Enterobacterales	Gammaproteobacteria	Proteobacteria	Bacteria	1
A0A2A5PZS7	587	Providencia rettgeri		Providencia	Morganellaceae	Enterobacterales	Gammaproteobacteria	Proteobacteria	Bacteria	1
A0A2X2FRF9	587	Providencia rettgeri		Providencia	Morganellaceae	Enterobacterales	Gammaproteobacteria	Proteobacteria	Bacteria	1
A0A379FLT7	587	Providencia rettgeri		Providencia	Morganellaceae	Enterobacterales	Gammaproteobacteria	Proteobacteria	Bacteria	1
A0A3E2BA37	587	Providencia rettgeri		Providencia	Morganellaceae	Enterobacterales	Gammaproteobacteria	Proteobacteria	Bacteria	1
A0A3R8VYN1	587	Providencia rettgeri		Providencia	Morganellaceae	Enterobacterales	Gammaproteobacteria	Proteobacteria	Bacteria	1
A0A6N4UC19	587	Providencia rettgeri		Providencia	Morganellaceae	Enterobacterales	Gammaproteobacteria	Proteobacteria	Bacteria	1
A0A7D6MNI3	587	Providencia rettgeri		Providencia	Morganellaceae	Enterobacterales	Gammaproteobacteria	Proteobacteria	Bacteria	1
A0A7D6NJY6	587	Providencia rettgeri		Providencia	Morganellaceae	Enterobacterales	Gammaproteobacteria	Proteobacteria	Bacteria	1
A0A7D6P638	587	Providencia rettgeri		Providencia	Morganellaceae	Enterobacterales	Gammaproteobacteria	Proteobacteria	Bacteria	1
A0A7D6NYL3	587	Providencia rettgeri		Providencia	Morganellaceae	Enterobacterales	Gammaproteobacteria	Proteobacteria	Bacteria	1
A0A1J4R5N7	1676683	Vibrio barjaei		Vibrio	Vibrionaceae	Vibrionales	Gammaproteobacteria	Proteobacteria	Bacteria	1
A0A1J5C7H6	1805089	Comamonadaceae bacterium CG2_30_57_122			Comamonadaceae	Burkholderiales	Betaproteobacteria	Proteobacteria	Bacteria	1
A0A1J5CD13	1805090	Comamonadaceae bacterium CG2_30_59_20			Comamonadaceae	Burkholderiales	Betaproteobacteria	Proteobacteria	Bacteria	1
A0A1J5CDP9	1805090	Comamonadaceae bacterium CG2_30_59_20			Comamonadaceae	Burkholderiales	Betaproteobacteria	Proteobacteria	Bacteria	1
A0A1J5QBV7	410659	mine drainage metagenome								6
A0A1J5RQM4	410659	mine drainage metagenome								6
A0A1J5RYP9	410659	mine drainage metagenome								6
A0A1J5S4Z5	410659	mine drainage metagenome								6
E6PQK9	410659	mine drainage metagenome								6
A0A1J5QW01	410659	mine drainage metagenome								6
E6QPL2	410659	mine drainage metagenome								6
A0A1J5WAZ8	69220	Lelliottia nimipressuralis		Lelliottia	Enterobacteriaceae	Enterobacterales	Gammaproteobacteria	Proteobacteria	Bacteria	3
A0A1J5WPU6	69220	Lelliottia nimipressuralis		Lelliottia	Enterobacteriaceae	Enterobacterales	Gammaproteobacteria	Proteobacteria	Bacteria	3
A0A2L2JIR6	69220	Lelliottia nimipressuralis		Lelliottia	Enterobacteriaceae	Enterobacterales	Gammaproteobacteria	Proteobacteria	Bacteria	3
A0A2L2JJP1	69220	Lelliottia nimipressuralis		Lelliottia	Enterobacteriaceae	Enterobacterales	Gammaproteobacteria	Proteobacteria	Bacteria	3
A0A4Y8IIX3	69220	Lelliottia nimipressuralis		Lelliottia	Enterobacteriaceae	Enterobacterales	Gammaproteobacteria	Proteobacteria	Bacteria	3
A0A4Y8IWL9	69220	Lelliottia nimipressuralis		Lelliottia	Enterobacteriaceae	Enterobacterales	Gammaproteobacteria	Proteobacteria	Bacteria	3
A0A5D4Y7X6	69220	Lelliottia nimipressuralis		Lelliottia	Enterobacteriaceae	Enterobacterales	Gammaproteobacteria	Proteobacteria	Bacteria	3
A0A5D4YD34	69220	Lelliottia nimipressuralis		Lelliottia	Enterobacteriaceae	Enterobacterales	Gammaproteobacteria	Proteobacteria	Bacteria	3
A0A1J6ZFS3	59205	Salmonella enterica subsp. houtenae	Salmonella enterica	Salmonella	Enterobacteriaceae	Enterobacterales	Gammaproteobacteria	Proteobacteria	Bacteria	2
A0A2K0JIY4	59205	Salmonella enterica subsp. houtenae	Salmonella enterica	Salmonella	Enterobacteriaceae	Enterobacterales	Gammaproteobacteria	Proteobacteria	Bacteria	2
A0A3V3VPM0	59205	Salmonella enterica subsp. houtenae	Salmonella enterica	Salmonella	Enterobacteriaceae	Enterobacterales	Gammaproteobacteria	Proteobacteria	Bacteria	2
A0A3Y1WYU1	59205	Salmonella enterica subsp. houtenae	Salmonella enterica	Salmonella	Enterobacteriaceae	Enterobacterales	Gammaproteobacteria	Proteobacteria	Bacteria	2
A0A5Y2SHL6	59205	Salmonella enterica subsp. houtenae	Salmonella enterica	Salmonella	Enterobacteriaceae	Enterobacterales	Gammaproteobacteria	Proteobacteria	Bacteria	2
A0A5Y2SI64	59205	Salmonella enterica subsp. houtenae	Salmonella enterica	Salmonella	Enterobacteriaceae	Enterobacterales	Gammaproteobacteria	Proteobacteria	Bacteria	2
A0A5Y6M717	59205	Salmonella enterica subsp. houtenae	Salmonella enterica	Salmonella	Enterobacteriaceae	Enterobacterales	Gammaproteobacteria	Proteobacteria	Bacteria	2
A0A5Y6MDK4	59205	Salmonella enterica subsp. houtenae	Salmonella enterica	Salmonella	Enterobacteriaceae	Enterobacterales	Gammaproteobacteria	Proteobacteria	Bacteria	2
A0A609YVK8	59205	Salmonella enterica subsp. houtenae	Salmonella enterica	Salmonella	Enterobacteriaceae	Enterobacterales	Gammaproteobacteria	Proteobacteria	Bacteria	2
A0A609YVL6	59205	Salmonella enterica subsp. houtenae	Salmonella enterica	Salmonella	Enterobacteriaceae	Enterobacterales	Gammaproteobacteria	Proteobacteria	Bacteria	2
A0A1K1LPN4	1566242	Pseudomonas sp. NFACC04-2		Pseudomonas	Pseudomonadaceae	Pseudomonadales	Gammaproteobacteria	Proteobacteria	Bacteria	1
A0A1K1T1Z1	1554560	Pseudomonas sp. NFACC16-2		Pseudomonas	Pseudomonadaceae	Pseudomonadales	Gammaproteobacteria	Proteobacteria	Bacteria	1
A0A1K1YAH3	1566199	Pseudomonas sp. NFACC47-1		Pseudomonas	Pseudomonadaceae	Pseudomonadales	Gammaproteobacteria	Proteobacteria	Bacteria	1
A0A1K1ZMA0	1122209	Marinospirillum alkaliphilum DSM 21637	Marinospirillum alkaliphilum	Marinospirillum	Oceanospirillaceae	Oceanospirillales	Gammaproteobacteria	Proteobacteria	Bacteria	1
A0A1K2D4L8	1566197	Pseudomonas sp. NFACC36		Pseudomonas	Pseudomonadaceae	Pseudomonadales	Gammaproteobacteria	Proteobacteria	Bacteria	1
A0A1M4YU88	494016	Microbulbifer donghaiensis		Microbulbifer	Microbulbiferaceae	Cellvibrionales	Gammaproteobacteria	Proteobacteria	Bacteria	1
A0A1M5HEK1	554	Pectobacterium carotovorum		Pectobacterium	Pectobacteriaceae	Enterobacterales	Gammaproteobacteria	Proteobacteria	Bacteria	2
A0A1M5HQR2	554	Pectobacterium carotovorum		Pectobacterium	Pectobacteriaceae	Enterobacterales	Gammaproteobacteria	Proteobacteria	Bacteria	2
A0A419AJC6	554	Pectobacterium carotovorum		Pectobacterium	Pectobacteriaceae	Enterobacterales	Gammaproteobacteria	Proteobacteria	Bacteria	2
A0A419AUH7	554	Pectobacterium carotovorum		Pectobacterium	Pectobacteriaceae	Enterobacterales	Gammaproteobacteria	Proteobacteria	Bacteria	2
A0A419B0F1	554	Pectobacterium carotovorum		Pectobacterium	Pectobacteriaceae	Enterobacterales	Gammaproteobacteria	Proteobacteria	Bacteria	2
A0A419AHN7	554	Pectobacterium carotovorum		Pectobacterium	Pectobacteriaceae	Enterobacterales	Gammaproteobacteria	Proteobacteria	Bacteria	2
A0A1M5IGE6	1881110	Pantoea sesami		Pantoea	Erwiniaceae	Enterobacterales	Gammaproteobacteria	Proteobacteria	Bacteria	2
A0A1M5VTH9	1881110	Pantoea sesami		Pantoea	Erwiniaceae	Enterobacterales	Gammaproteobacteria	Proteobacteria	Bacteria	2
A0A1M5Q9T5	1403346	Pseudomonas xanthomarina DSM 18231	Pseudomonas xanthomarina	Pseudomonas	Pseudomonadaceae	Pseudomonadales	Gammaproteobacteria	Proteobacteria	Bacteria	1
A0A1M6QYC8	564117	Marinobacter antarcticus		Marinobacter	Alteromonadaceae	Alteromonadales	Gammaproteobacteria	Proteobacteria	Bacteria	1
A0A1M7ABC9	438744	Halomonas caseinilytica		Halomonas	Halomonadaceae	Oceanospirillales	Gammaproteobacteria	Proteobacteria	Bacteria	1
A0A1N6QE99	1907416	Aeromonas sp. RU39B		Aeromonas	Aeromonadaceae	Aeromonadales	Gammaproteobacteria	Proteobacteria	Bacteria	1
A0A1N6QQJ2	1907417	Aeromonas sp. RU34C		Aeromonas	Aeromonadaceae	Aeromonadales	Gammaproteobacteria	Proteobacteria	Bacteria	1
A0A1N6ZIP9	34027	Aromatoleum tolulyticum		Aromatoleum	Rhodocyclaceae	Rhodocyclales	Betaproteobacteria	Proteobacteria	Bacteria	2
A0A1N6XQK6	34027	Aromatoleum tolulyticum		Aromatoleum	Rhodocyclaceae	Rhodocyclales	Betaproteobacteria	Proteobacteria	Bacteria	2
A0A1N7FG21	1855331	Pseudomonas sp. A214		Pseudomonas	Pseudomonadaceae	Pseudomonadales	Gammaproteobacteria	Proteobacteria	Bacteria	1
A0A1N7HP32	1881017	Pseudomonas sp. 7SR1		Pseudomonas	Pseudomonadaceae	Pseudomonadales	Gammaproteobacteria	Proteobacteria	Bacteria	1
A0A1N7MUS7	619304	Neptunomonas antarctica		Neptunomonas	Oceanospirillaceae	Oceanospirillales	Gammaproteobacteria	Proteobacteria	Bacteria	1
A0A1P9YBP1	1855726	Burkholderia sp. KK1		Burkholderia	Burkholderiaceae	Burkholderiales	Betaproteobacteria	Proteobacteria	Bacteria	1
A0A1Q1PLV1	680	Vibrio campbellii		Vibrio	Vibrionaceae	Vibrionales	Gammaproteobacteria	Proteobacteria	Bacteria	1
A0A2I8XJ39	680	Vibrio campbellii		Vibrio	Vibrionaceae	Vibrionales	Gammaproteobacteria	Proteobacteria	Bacteria	1
A0A344KR64	680	Vibrio campbellii		Vibrio	Vibrionaceae	Vibrionales	Gammaproteobacteria	Proteobacteria	Bacteria	1
A0A1Q3QIE5	1895769	Hydrogenophaga sp. 70-12		Hydrogenophaga	Comamonadaceae	Burkholderiales	Betaproteobacteria	Proteobacteria	Bacteria	1
A0A1Q3R7Y4	1895730	Burkholderiales bacterium 68-10				Burkholderiales	Betaproteobacteria	Proteobacteria	Bacteria	1
A0A1Q8D7D1	1921564	Aeromonas sp. YN13HZO-058		Aeromonas	Aeromonadaceae	Aeromonadales	Gammaproteobacteria	Proteobacteria	Bacteria	1
A0A1Q8TFX1	223900	Chromohalobacter japonicus		Chromohalobacter	Halomonadaceae	Oceanospirillales	Gammaproteobacteria	Proteobacteria	Bacteria	1
A0A1Q9GMV1	1903952	Photobacterium proteolyticum		Photobacterium	Vibrionaceae	Vibrionales	Gammaproteobacteria	Proteobacteria	Bacteria	1
A0A1Q9HJ62	1381081	Vibrio panuliri		Vibrio	Vibrionaceae	Vibrionales	Gammaproteobacteria	Proteobacteria	Bacteria	1
A0A1R0FTN8	57706	Citrobacter braakii		Citrobacter	Enterobacteriaceae	Enterobacterales	Gammaproteobacteria	Proteobacteria	Bacteria	2
A0A1R0FY44	57706	Citrobacter braakii		Citrobacter	Enterobacteriaceae	Enterobacterales	Gammaproteobacteria	Proteobacteria	Bacteria	2
A0A1V8NW48	57706	Citrobacter braakii		Citrobacter	Enterobacteriaceae	Enterobacterales	Gammaproteobacteria	Proteobacteria	Bacteria	2
A0A1R1I8R8	418702	Azonexus hydrophilus		Azonexus	Azonexaceae	Rhodocyclales	Betaproteobacteria	Proteobacteria	Bacteria	1
A0A1R1MHB2	1897630	Motiliproteus sp. MSK22-1		Motiliproteus	Oceanospirillaceae	Oceanospirillales	Gammaproteobacteria	Proteobacteria	Bacteria	1
A0A1R2IWJ4	149539	Salmonella enterica subsp. enterica serovar Enteritidis	Salmonella enterica	Salmonella	Enterobacteriaceae	Enterobacterales	Gammaproteobacteria	Proteobacteria	Bacteria	2
A0A1R2Z3M2	149539	Salmonella enterica subsp. enterica serovar Enteritidis	Salmonella enterica	Salmonella	Enterobacteriaceae	Enterobacterales	Gammaproteobacteria	Proteobacteria	Bacteria	2
A0A3R0Q5R9	149539	Salmonella enterica subsp. enterica serovar Enteritidis	Salmonella enterica	Salmonella	Enterobacteriaceae	Enterobacterales	Gammaproteobacteria	Proteobacteria	Bacteria	2
A0A3T7X477	149539	Salmonella enterica subsp. enterica serovar Enteritidis	Salmonella enterica	Salmonella	Enterobacteriaceae	Enterobacterales	Gammaproteobacteria	Proteobacteria	Bacteria	2
A0A3T9XEF4	149539	Salmonella enterica subsp. enterica serovar Enteritidis	Salmonella enterica	Salmonella	Enterobacteriaceae	Enterobacterales	Gammaproteobacteria	Proteobacteria	Bacteria	2
A0A3V3D050	149539	Salmonella enterica subsp. enterica serovar Enteritidis	Salmonella enterica	Salmonella	Enterobacteriaceae	Enterobacterales	Gammaproteobacteria	Proteobacteria	Bacteria	2
A0A3V7LRL3	149539	Salmonella enterica subsp. enterica serovar Enteritidis	Salmonella enterica	Salmonella	Enterobacteriaceae	Enterobacterales	Gammaproteobacteria	Proteobacteria	Bacteria	2
A0A3V9CKM7	149539	Salmonella enterica subsp. enterica serovar Enteritidis	Salmonella enterica	Salmonella	Enterobacteriaceae	Enterobacterales	Gammaproteobacteria	Proteobacteria	Bacteria	2
A0A403FKS0	149539	Salmonella enterica subsp. enterica serovar Enteritidis	Salmonella enterica	Salmonella	Enterobacteriaceae	Enterobacterales	Gammaproteobacteria	Proteobacteria	Bacteria	2
A0A5T7L123	149539	Salmonella enterica subsp. enterica serovar Enteritidis	Salmonella enterica	Salmonella	Enterobacteriaceae	Enterobacterales	Gammaproteobacteria	Proteobacteria	Bacteria	2
A0A5Y3L826	149539	Salmonella enterica subsp. enterica serovar Enteritidis	Salmonella enterica	Salmonella	Enterobacteriaceae	Enterobacterales	Gammaproteobacteria	Proteobacteria	Bacteria	2
A0A5Y8FXV9	149539	Salmonella enterica subsp. enterica serovar Enteritidis	Salmonella enterica	Salmonella	Enterobacteriaceae	Enterobacterales	Gammaproteobacteria	Proteobacteria	Bacteria	2
A0A5Y8G5R4	149539	Salmonella enterica subsp. enterica serovar Enteritidis	Salmonella enterica	Salmonella	Enterobacteriaceae	Enterobacterales	Gammaproteobacteria	Proteobacteria	Bacteria	2
A0A602WM99	149539	Salmonella enterica subsp. enterica serovar Enteritidis	Salmonella enterica	Salmonella	Enterobacteriaceae	Enterobacterales	Gammaproteobacteria	Proteobacteria	Bacteria	2
A0A616TRP0	149539	Salmonella enterica subsp. enterica serovar Enteritidis	Salmonella enterica	Salmonella	Enterobacteriaceae	Enterobacterales	Gammaproteobacteria	Proteobacteria	Bacteria	2
A0A625WJG4	149539	Salmonella enterica subsp. enterica serovar Enteritidis	Salmonella enterica	Salmonella	Enterobacteriaceae	Enterobacterales	Gammaproteobacteria	Proteobacteria	Bacteria	2
A0A629DP54	149539	Salmonella enterica subsp. enterica serovar Enteritidis	Salmonella enterica	Salmonella	Enterobacteriaceae	Enterobacterales	Gammaproteobacteria	Proteobacteria	Bacteria	2
A0A635AH25	149539	Salmonella enterica subsp. enterica serovar Enteritidis	Salmonella enterica	Salmonella	Enterobacteriaceae	Enterobacterales	Gammaproteobacteria	Proteobacteria	Bacteria	2
A0A638AGW0	149539	Salmonella enterica subsp. enterica serovar Enteritidis	Salmonella enterica	Salmonella	Enterobacteriaceae	Enterobacterales	Gammaproteobacteria	Proteobacteria	Bacteria	2
A0A6X8S7W1	149539	Salmonella enterica subsp. enterica serovar Enteritidis	Salmonella enterica	Salmonella	Enterobacteriaceae	Enterobacterales	Gammaproteobacteria	Proteobacteria	Bacteria	2
A0A6Y0U3P8	149539	Salmonella enterica subsp. enterica serovar Enteritidis	Salmonella enterica	Salmonella	Enterobacteriaceae	Enterobacterales	Gammaproteobacteria	Proteobacteria	Bacteria	2
A0A735QAT2	149539	Salmonella enterica subsp. enterica serovar Enteritidis	Salmonella enterica	Salmonella	Enterobacteriaceae	Enterobacterales	Gammaproteobacteria	Proteobacteria	Bacteria	2
A0A735V560	149539	Salmonella enterica subsp. enterica serovar Enteritidis	Salmonella enterica	Salmonella	Enterobacteriaceae	Enterobacterales	Gammaproteobacteria	Proteobacteria	Bacteria	2
A0A728MIM3	149539	Salmonella enterica subsp. enterica serovar Enteritidis	Salmonella enterica	Salmonella	Enterobacteriaceae	Enterobacterales	Gammaproteobacteria	Proteobacteria	Bacteria	2
A0A1R3F4S2	1903178	Vibrio sp. 10N.222.47.A9		Vibrio	Vibrionaceae	Vibrionales	Gammaproteobacteria	Proteobacteria	Bacteria	1
A0A1R3FQJ4	1903177	Vibrio sp. 10N.261.45.E1		Vibrio	Vibrionaceae	Vibrionales	Gammaproteobacteria	Proteobacteria	Bacteria	1
A0A1R4B114	1918946	Vibrio palustris		Vibrio	Vibrionaceae	Vibrionales	Gammaproteobacteria	Proteobacteria	Bacteria	2
A0A1R4B6Z8	1918946	Vibrio palustris		Vibrio	Vibrionaceae	Vibrionales	Gammaproteobacteria	Proteobacteria	Bacteria	2
A0A1R4GPH3	1945521	Psychrobacter piechaudii		Psychrobacter	Moraxellaceae	Pseudomonadales	Gammaproteobacteria	Proteobacteria	Bacteria	1
A0A1S0Z4P3	90105	Salmonella enterica subsp. enterica serovar Saintpaul	Salmonella enterica	Salmonella	Enterobacteriaceae	Enterobacterales	Gammaproteobacteria	Proteobacteria	Bacteria	2
A0A1S0ZMD0	90105	Salmonella enterica subsp. enterica serovar Saintpaul	Salmonella enterica	Salmonella	Enterobacteriaceae	Enterobacterales	Gammaproteobacteria	Proteobacteria	Bacteria	2
A0A4P9TQS9	90105	Salmonella enterica subsp. enterica serovar Saintpaul	Salmonella enterica	Salmonella	Enterobacteriaceae	Enterobacterales	Gammaproteobacteria	Proteobacteria	Bacteria	2
A0A4P9TSL6	90105	Salmonella enterica subsp. enterica serovar Saintpaul	Salmonella enterica	Salmonella	Enterobacteriaceae	Enterobacterales	Gammaproteobacteria	Proteobacteria	Bacteria	2
A0A5U9IBK9	90105	Salmonella enterica subsp. enterica serovar Saintpaul	Salmonella enterica	Salmonella	Enterobacteriaceae	Enterobacterales	Gammaproteobacteria	Proteobacteria	Bacteria	2
A0A5W1UGC2	90105	Salmonella enterica subsp. enterica serovar Saintpaul	Salmonella enterica	Salmonella	Enterobacteriaceae	Enterobacterales	Gammaproteobacteria	Proteobacteria	Bacteria	2
[truncated: 4,122 more rows]
