# Supplementary material for: Nitrate- and Nitrite-Sensing Histidine Kinases: Function, Structure, and Natural Diversity
Source: Int J Mol Sci. 2021 May 31;22(11):5933. doi: 10.3390/ijms22115933 (PMC8199190; doi:10.3390/ijms22115933)
Supplement: Supplementary file 1 [file ijms-22-05933-s001.zip › Supplementary Dataset 3.tre]

(((((A0A4Z0WBW9:1.285646297,((A0A0P9GLW0:0.987696334,(((A0A4R6MVC6:0.304314418,(A0A0U3EAZ4:0.170887007,A0A5C7V258:0.292115857)0.994:0.150789303)1.000:0.314563332,(((A0A1J5QW01:0.320286617,(E6QPL2:0.328995430,((A0A238DW18:0.128963016,(A0A0K6I7Z0:0.139525173,A0A1D2UNI0:0.262053897)0.999:0.092329460)0.598:0.037598155,(A0A238D4D0:0.150460219,A0A1J5QBV7:0.065875454)0.101:0.024305881)0.478:0.020643896)0.621:0.065603078)1.000:0.350144806,(A0A1E4IES7:0.538034892,(A0A5C7SZJ6:0.452898920,(A0A1F6D482:0.291764143,(((F5RDJ5:0.156589196,A0A1B3LR97:0.158136391)1.000:0.212017116,(A0A4Q3NFM8:0.281086014,(A0A2P8KQD6:0.199893343,A0A0Q7AME5:0.142056196)0.999:0.083438871)0.720:0.032426974)0.478:0.023390912,(A0A515DFW6:0.233721001,((((A0A1A8XY55:0.177650584,A0A1G8AJY5:0.338799202)1.000:0.109479118,(A0A6L9KRF9:0.129923729,((A0A1J5CD13:0.073357873,A0A2H0IXE0:0.156230153)1.000:0.107683000,(A0A1F4MKV6:0.079987836,A0A5C9CTN6:0.104267632)0.999:0.083534278)0.338:0.020205548)0.999:0.080218580)0.559:0.023153247,A0A1F4KHN5:0.235168691)0.512:0.028416090,(A0A6N0BLY9:0.160512266,A0A1F8VTY8:0.092755595)1.000:0.109061676)0.158:0.024913312)0.926:0.036535395)0.958:0.063126471)0.666:0.064202759)0.922:0.072002332)0.976:0.110829941)0.223:0.044852170,(((((A0A372JXP3:0.136879461,(B1G0B8:0.157362783,A0A2N8Q495:0.090959047)0.569:0.029301593)1.000:0.260051575,((A0A1D2SEG9:0.172052902,A0A1Q3YQ43:0.133588127)1.000:0.177529319,(A0A0C4Y882:0.258277378,A0A2S5SRH2:0.279961662)0.958:0.067085617)0.908:0.056689041)0.738:0.045060200,((((((A0A1C3K2Q5:0.270419290,A0A2S0MAE4:0.218918045)0.074:0.027217530,(A0A4R7FTW8:0.195408412,A0A3C0KH17:0.326343798)0.176:0.031301071)1.000:0.172091733,(((A0A0N1KZ53:0.212038360,A0A1F4HRW5:0.118386659)0.722:0.024673157,((A0A1D2UKQ5:0.206827084,(B2JWB1:0.284323684,(A0A1M6INX7:0.094256446,A0A1H6YS08:0.198147282)0.983:0.072761306)1.000:0.109886332)0.940:0.034217556,A0A1C6LIB7:0.278687763)0.515:0.017110063)0.676:0.030510682,(A0A643FBG7:0.279664783,A0A257FNU8:0.376112452)0.729:0.048868186)0.953:0.052201026)0.885:0.048034167,(A2SGG0:0.349935933,(A0A2W5D9U8:0.101835700,A0A431LR84:0.174957795)1.000:0.420579743)1.000:0.198533543)0.993:0.071741895,((((A0A1C9VBU2:0.322675635,A0A259JVB9:0.427890373)0.613:0.051223900,(A0A5C7YXW7:0.212515385,A0A5C7ZJG6:0.164402037)0.962:0.086970815)0.860:0.042630162,A0A2S9K148:0.322648626)1.000:0.184187495,((A0A554X2J4:0.226351849,(A0A554WQA9:0.161314875,A0A554WWW8:0.180941678)0.092:0.057756861)1.000:0.412356456,((A0A2S7JJD6:0.129834733,A0A315BSG8:0.092620316)1.000:0.315733780,((A0A3N4UQV4:0.154292818,A0A7D6GAH9:0.190390504)1.000:0.232392245,(((A0A369AM61:0.248787573,A0A1V6FPZ2:0.141452847)0.945:0.047862086,(A0A2N2RF34:0.155786582,(A0A1S8FLJ5:0.163193832,(A0A6N9RE37:0.135270801,A0A1I1HEZ3:0.117948116)0.996:0.073404180)0.143:0.022696582)0.992:0.057137805)0.397:0.025663705,(((A0A1V3SD12:0.114494921,A0A163C5Z9:0.249777903)0.981:0.046815743,(A0A2N2TRK6:0.197926865,A0A1Y2QTV2:0.160148463)0.905:0.045644377)0.905:0.029856094,(A0A1F8VF51:0.171787767,A0A3E1RD29:0.265799738)0.912:0.061423892)0.165:0.018394501)0.179:0.025095190)0.930:0.041360111)0.941:0.072572685)0.933:0.083145602)0.996:0.108041899)0.926:0.039683921,((A0A4R6QJ33:0.301324275,A0A3N7HNI6:0.309985393)1.000:0.203892256,((A0A127JXY0:0.268325873,A0A4Q3LE92:0.230982567)0.966:0.103984304,(((A0A2U1C8A4:0.143709883,(A0A398CCT0:0.196115716,A0A1D2S218:0.123625881)1.000:0.108881833)0.981:0.063094316,((A0A1H3Y9C2:0.107359598,(A0A1F4ENG0:0.109130422,A0A2G6YDY8:0.115289359)0.960:0.040164759)1.000:0.069770056,((((A0A6G8BUZ0:0.086756441,A0A644Y632:0.120885809)1.000:0.226989088,(A0A0A1VH01:0.100952094,(A0A5C8C5T9:0.202314724,A0A2R3QBI4:0.149982657)0.961:0.043484735)0.744:0.037493900)0.927:0.038245847,(A0A6G8AD34:0.223667246,A0A080NHE2:0.250549461)0.381:0.029935969)0.965:0.032448404,A0A1I1VA34:0.273760132)0.636:0.016642085)0.974:0.059686384)0.252:0.028976393,(A0A1M3JK99:0.161450492,(A0A1D2U3Y9:0.315869193,A0A1Q3R7Y4:0.181859717)0.989:0.087325621)0.804:0.048016515)1.000:0.241551441)0.922:0.064270373)0.930:0.054881073)0.361:0.017623479)0.640:0.054646304,(A0A433C0M6:0.254275773,((A0A2U8FWX9:0.167256603,A0A431K645:0.197358765)1.000:0.315247274,(A0A0A0DWT6:0.140117815,(A0A1F4MNV2:0.181159405,A0A522A3U6:0.320565642)0.912:0.047441502)0.953:0.059799579)0.741:0.054269799)1.000:0.194479283)0.163:0.030285756,(A0A5C7U9T3:0.290247828,(A0A1G3CU06:0.150741771,A0A254Q0G5:0.132727381)1.000:0.228533924)1.000:0.528301893)0.885:0.058183333)1.000:0.195931456)1.000:0.210760827,(((((A0A658BL32:0.384881831,((A0A5C7T072:0.363244050,A0A522M6N3:0.290269965)1.000:0.298045963,((A0A661DU45:0.110149377,A0A2G2LVC3:0.165917008)1.000:0.440301998,((I1XFX3:0.319662953,A0A1A9NPQ2:0.186242859)0.998:0.145879183,((A0A1G3DIF9:0.165988428,A0A1J5RQM4:0.269858674)0.337:0.051649361,(A0A1G1B2I0:0.080751836,(A0A2S5L295:0.301476683,A0A2N2RUM4:0.134948167)0.582:0.047192982)1.000:0.188956836)0.893:0.080036198)0.202:0.057319342)0.998:0.195028362)0.970:0.096876704)0.441:0.052058449,((A0A557QKP1:0.529002175,(((A0A0K1J693:0.206624427,A0A0M0FPP2:0.129517443)0.997:0.086753487,(S9ZEN3:0.190463485,A0A1H5UXG5:0.115701047)1.000:0.147723193)0.049:0.024577854,(A0A4S4AU13:0.224302631,A0A2I6S6Y2:0.519712914)0.981:0.095430710)0.992:0.154493307)1.000:0.237858861,(A0A518U8U4:0.540760476,(A0A5C7MBY0:0.695379026,((A0A7D6LAK8:0.225391254,A0A6N1XDA8:0.167900106)0.946:0.074644379,(((A0A2N2R8Z8:0.145952366,Q47HU2:0.134714057)0.992:0.071650137,(A0A3L6M120:0.223182491,A0A133XIP4:0.139580106)1.000:0.092576938)0.515:0.038212653,(A0A524B6L4:0.260758408,(A0A2N2QKT1:0.251801591,A0A2N2VQF2:0.185133109)0.958:0.060035236)0.793:0.022650094)0.970:0.062693066)0.997:0.177816201)0.966:0.105117084)0.153:0.042158245)0.986:0.125110030)0.983:0.103490425,((A0A0K6IT80:0.429093845,A0A2R5FEW1:0.729206610)0.911:0.125622101,(A0A0S8CTB3:0.463845815,(A0A3N5WJ08:0.374336183,A0A1G0JSI5:0.281802497)0.988:0.131591841)0.107:0.059142194)0.736:0.051795875)0.832:0.054955020,A0A2W4JUG7:0.733743994)0.340:0.060671973,(((A0A139K7K5:0.339801869,A0A2Z6ID54:0.234084828)1.000:0.806071382,(((((A0A4R6Y834:0.496863588,(((A0A2Z3I4H2:0.322861236,(A0A251ZVT3:0.295536919,A0A318N5W2:0.377228635)1.000:0.239304235)0.998:0.212875960,(A0A427V1D4:0.314932749,(A0A241W049:0.386673045,A0A3A8F9W9:0.228339051)0.966:0.151220426)1.000:0.606606576)0.603:0.081243907,A0A433SBK7:0.475962859)0.996:0.174344534)0.989:0.152931820,(A0A378XER4:1.080915768,((A0A077DH83:0.612026296,((((A0A3P2A422:0.272340794,(A0A1X3DEB3:0.195347245,(A0A496JY81:0.237672654,(A0A378WEU9:0.159844458,A0A5J6PYV7:0.212516057)0.864:0.075451724)0.881:0.047491946)1.000:0.129288305)0.602:0.050586741,((A0A1B6W208:0.323003063,(A0A7D7SPW9:0.119264762,L1P2R4:0.103589017)1.000:0.400470662)0.976:0.091924644,(D7N3H4:0.186614326,(A0A2P7U154:0.199803958,A0A220S2S8:0.150537832)0.568:0.062840189)1.000:0.324703788)0.515:0.047631425)0.713:0.053354345,(A0A660N774:0.361199948,A0A376BWY3:0.333109459)0.927:0.089557609)0.840:0.036873242,(V9HMN7:0.359681372,A0A660N1J8:0.752061684)0.817:0.061677209)0.227:0.049789553)0.990:0.109703926,(((A0A4R2MY88:0.162128329,A0A0J1C5P1:0.201810101)0.503:0.035967022,(A0A1X3CJ42:0.117420118,((((A0A1E9LZU2:0.175642050,A0A0H5QE37:0.509119896)0.758:0.040728742,(A0A2I1XAF7:0.151716866,A0A1S1G2D6:0.100966786)0.633:0.018865081)1.000:0.124263332,A0A2P7U367:0.269233860)0.345:0.014950875,(A0A220RYT6:0.192605305,(A0A496JZT2:0.184421998,(A0A3N3ED93:0.138563407,A0A378UEZ0:0.111545005)1.000:0.084216504)0.210:0.016257674)0.808:0.019112915)1.000:0.360546981)0.975:0.067884119)1.000:0.135582194,(A0A7D7N6F3:0.110143466,A0A448DAJ4:0.105710395)1.000:0.221868484)0.973:0.105674786)1.000:0.245668502)0.961:0.113617439)0.987:0.121009284,(A0A248LKC4:0.416452846,A0A1H8D5V3:0.346920605)0.153:0.040524494)0.684:0.051807100,(A0A0K6GVS8:0.325432803,(A0A495BK92:0.197897328,(A0A3N7DL39:0.192969887,A0A1C6MXS0:0.141776868)0.936:0.075549415)0.996:0.116459604)0.888:0.072789909)0.373:0.041570620,(A0A1S1WTR3:0.144525027,(A0A344UDI8:0.115772729,A0A2S5DLZ7:0.185808808)0.948:0.063874102)1.000:0.260667049)0.907:0.077771418)1.000:0.230774914,(((G2J1T7:0.297743027,(A0A0J6KFP7:0.157643684,A0A254VM12:0.242307524)0.927:0.104354307)1.000:0.203846092,(A0A318KLC9:0.357933328,A0A2S0PA74:0.596052095)0.811:0.084398471)1.000:0.196299342,((A0A507W6R0:0.235956693,A0A4Q7YNM6:0.228818773)1.000:0.557124244,(A0A0N1JSK5:0.692934845,((A0A368L6W3:0.583629570,(((A0A354K384:0.398662755,A0A2R4XQ14:0.397260041)1.000:0.377270628,(A0A4T0UKQ3:0.566912522,(((((((A0A0Q5NZI8:0.132889827,A0A226WSW7:0.137782051)1.000:0.127576370,(A0A2U0WXB0:0.218502015,A0A069PXZ2:0.119957472)0.984:0.067637297)0.999:0.124900507,((A0A0A6QH50:0.100472895,A0A4R5LHE1:0.128784980)0.997:0.110959781,(A0A117WTA5:0.214201172,(A0A656QK60:0.189562970,A0A069NKY0:0.176814079)0.990:0.094737844)0.950:0.062578936)0.966:0.072496725)1.000:0.148559106,(A0A0D5LGI1:0.136151806,(A0A125GXS7:0.072043951,A0A5P8VDS0:0.156274770)0.999:0.119529068)1.000:0.240521016)0.254:0.034623636,(A0A370K645:0.420081635,(A0A347D395:0.193662744,B2UJK8:0.128933005)1.000:0.203866481)0.426:0.037514990)0.933:0.044436243,((A0A1I1NRT8:0.164167292,A0A1G6P334:0.103570555)0.997:0.089220385,(Q7WX77:0.127120697,(A0A2W7PC97:0.120226330,(A0A352S2I5:0.137827757,A0A1H0KTY9:0.172826488)0.986:0.072305940)0.813:0.034426920)0.997:0.093483754)1.000:0.154122159)0.963:0.057084706,(((A0A5A9XK87:0.293012506,(A0A4R3VDR1:0.243921017,A0A2N4U6Z5:0.165899679)0.921:0.071696429)1.000:0.151326236,((A0A261QVD2:0.123090660,A0A261V337:0.486185851)1.000:0.172356458,(((A0A261SZU6:0.320483775,(A0A0D6HRJ7:0.105326872,A0A0L8ERM8:0.146006956)0.789:0.053563089)0.795:0.042128543,A0A157RHE1:0.452977731)0.559:0.030595759,(A0A0U1Q093:0.222563635,((A0A2A2AM07:0.204667941,A0A3M6Q3M5:0.278750023)0.935:0.052572250,A0A4S8EUB5:0.306693989)0.880:0.038102231)0.999:0.118098580)0.964:0.051976323)0.823:0.046241807)0.929:0.044122512,((A0A1W1XWU5:0.212018804,A0A660NJ14:0.453403098)0.993:0.107151038,(A0A5C7PH39:0.432110197,A0A4U0PEY0:0.252161493)0.904:0.052585782)0.760:0.007753439)0.871:0.038971306)0.792:0.074353877)0.997:0.164947848)0.560:0.049575482,((A0A1V2VM21:0.133469310,A0A5B8EAQ9:0.102906630)1.000:0.147262064,(A0A3S9HQ27:0.162888445,A0A6N4TAH6:0.095990749)0.893:0.099586852)1.000:0.429432214)0.186:0.047856644)0.907:0.072890053,((A0A422QPZ4:0.310965342,(A0A0Q7XRV3:0.135353051,A0A085FU01:0.123895960)1.000:0.154902985)0.996:0.135046651,(((((A0A1I1B9I3:0.179464580,A0A349L246:0.225972377)0.997:0.104783369,((A0A0S4NUT4:0.124975339,A0A2U2HE97:0.157310209)0.999:0.106104830,(A0A0K1JU82:0.252772174,((A0A1I4SW35:0.152150869,(A0A0Q6WW27:0.236059638,(A0A6A8W1D6:0.164580983,(A0A1E7VPD4:0.096419006,(A0A6L6PGG6:0.137649970,A0A1G7U5X6:0.113357692)0.898:0.031804019)0.996:0.065207287)1.000:0.100138470)0.964:0.053510743)0.950:0.048017399,(A0A5C7C2V4:0.148033926,(A0A411X7X3:0.144767071,A0A562PBK6:0.097398615)0.999:0.121029934)0.999:0.112195947)0.928:0.044991219)0.873:0.042397286)0.886:0.054732504)0.995:0.082536006,(A0A1M5W9Q1:0.308480424,A4G5M3:0.243340293)0.453:0.040957095)0.934:0.053710991,(A0A5B8N580:0.190438489,A0A254T9Y2:0.283603962)0.826:0.048980344)0.763:0.045026775,(A0A3D6AEI0:0.190558458,A0A1F4JMB6:0.152721144)0.953:0.062516436)0.984:0.076106234)1.000:0.229862726)0.756:0.042607053)0.901:0.040021093)0.927:0.056968136)0.973:0.061511828)0.919:0.073717739)0.997:0.179593274)1.000:0.393041113)0.937:0.183146227,(F8GLX8:2.061211321,(((((A0A6J4LNA8:0.438081607,(A0A6C0GIJ3:0.241501562,(A0A369Q9V9:0.324083095,(A0A5C8KAS2:0.179822739,(A0A512ARZ6:0.218318169,A0A4V1FC81:0.272418507)0.742:0.038307731)0.566:0.071981546)0.956:0.096429801)0.997:0.195077375)0.875:0.189913935,(A0A1I2BIS3:0.618261713,(((A0A2T0SST1:0.432980178,(A0A6M5YCM5:0.205348509,A0A1P9X2A7:0.151211504)0.961:0.122520498)0.949:0.138397046,(I0K424:0.349022053,(A0A4Q3QJF7:0.185818919,A0A1W6E5K7:0.099143651)1.000:0.255539300)0.983:0.162310078)1.000:0.350142682,(A0A344TN07:0.204407919,A0A3G3GSK5:0.286814259)0.998:0.250232338)0.371:0.113736143)0.988:0.179467387)0.888:0.120970238,((A0A257IZW2:0.604682831,(A0A2Z4GEX4:0.318886065,A0A0P7C5P3:0.361979541)0.988:0.264263226)1.000:0.374340819,((A0A4R4K5E2:0.359334862,((A0A4U6CW47:0.263548489,((A0A5R9L2T2:0.222888334,((A0A1Q3PPV4:0.148572186,A0A1T5G9Q8:0.127347062)0.179:0.028205108,(A0A5B0FM93:0.125419823,A0A0Q5TRS7:0.161212450)0.997:0.096452936)0.940:0.058581512)0.945:0.055835209,((A0A5M8QYS3:0.274865335,(A0A3D8Y7C5:0.298915661,A0A4R5DYC8:0.191767596)0.816:0.055380241)0.965:0.087620168,A0A316ASD7:0.547782816)0.373:0.028475004)0.947:0.065868360)1.000:0.248233430,(A0A2N7B5T5:0.560572870,((A0A418MAC6:0.261802104,A0A1S2VPN7:0.306757280)0.900:0.070999608,((A0A3P1CDB0:0.097928869,(A0A327X1E3:0.215797872,A0A3P1BIS5:0.138580188)0.901:0.044410326)0.999:0.127777515,(I0KDX5:0.310171422,(A0A1Q3W949:0.253512222,(A0A1I1PDW9:0.139260484,((A0A6P1VJV6:0.100489884,A0A6M0IIX8:0.156157345)1.000:0.085239794,(A0A286GME8:0.106922980,A0A515A9P4:0.126965201)0.947:0.043218733)0.251:0.013668461)0.793:0.014600060)0.894:0.056523277)0.977:0.075715652)0.845:0.052761446)0.340:0.057917905)0.957:0.109345927)0.276:0.066948576)1.000:0.297265320,((A0A4Q5M3K0:0.173825646,A0A2N4XFA1:0.258816762)1.000:0.350864156,((A0A267T4B5:0.234241316,(A0A1I5XRV5:0.225064671,A0A316EZR7:0.298056730)0.079:0.062138762)1.000:0.260557262,A0A1G9Q6M3:0.598827760)0.409:0.052825897)0.827:0.076536694)0.464:0.090715503)0.996:0.238105420)0.766:0.095335822,(A0A1I0S9V9:1.207806797,(A0A2E9FXN3:1.003189181,(((A0A180EMY9:0.602349307,(A0A5C7FZX3:0.400934167,A0A1H9I684:0.299189179)0.970:0.199742752)1.000:0.796102719,((A0A504IV35:0.203162286,(A0A554VHY1:0.148676772,(A0A1M6G7X3:0.156224809,(A0A3A9VG30:0.170435546,(A0A3A9X950:0.115618870,A0A5B1BMC6:0.145482478)1.000:0.108144905)0.491:0.023391847)0.966:0.046422333)0.225:0.030969780)1.000:0.449386529,(I3C8W4:0.302681513,((A0A1M5XS07:0.219789019,A0A4Q0PNU8:0.164347443)1.000:0.362090929,((A0A2K8X219:0.241122678,((A0A2N3HMV4:0.154378172,(A0A5C7GEL7:0.086414483,A0A5C7B501:0.186714683)0.999:0.087654713)0.616:0.028845233,(A0A2K9PKS7:0.193293445,(A0A1E5T9S8:0.200274410,((((A0A6N6MCY3:0.183069744,((A0A4Q9FHM4:0.186136417,(A0A1M6EG58:0.134911048,A0A5C4SH01:0.155045709)0.290:0.019222847)0.291:0.025511617,A0A1I1P2S9:0.169969616)0.873:0.028451317)0.897:0.034172290,(A0A2U2JCE6:0.131645420,(A0A099Y0L2:0.121459980,A0A1B8TS66:0.139788584)0.030:0.018342711)1.000:0.088766875)0.653:0.032605881,(A0A090VB36:0.191807326,A0A238UAP9:0.318997456)0.802:0.045456015)0.964:0.042561529,(A0A2I2DNG8:0.092090802,(A0A0D7WFQ5:0.228652764,A0A0C5WCQ4:0.141420554)0.950:0.049134227)0.888:0.026048577)0.747:0.022711960)0.940:0.038136270)0.337:0.022314767)0.967:0.065867484)0.973:0.083393428,A0A2A4NB90:0.262562606)0.163:0.052485689)0.578:0.100954951)1.000:0.279675631)0.597:0.060016031)1.000:0.267299161,(((A0A5C0ZMB7:0.166140182,A0A1H7MGZ0:0.185020599)1.000:0.496762892,(A0A1M5LHC0:0.361181497,((A0A364Y0E2:0.315904333,A0A1T5MGN5:0.193090750)0.994:0.124634025,A0A2W4R7V3:0.324408703)0.573:0.074095409)0.999:0.240820666)1.000:0.358617234,(((A0A1B1FSG4:0.819059135,A0A315ZZS1:0.634685360)0.997:0.281077535,(A0A1G9R635:0.594771217,(A0A1Q3GGZ0:0.441346506,(A0A5E7YV56:0.559097100,(A0A3D9LIF4:0.224480704,A0A654DYC0:0.138645014)1.000:0.348231491)0.999:0.205246478)0.600:0.063452141)0.937:0.075536710)0.608:0.051358174,((A0A2Z4ILG0:0.191280718,((G0J2W7:0.164740269,A0A512C669:0.129553639)1.000:0.152562300,A0A1M7QKP3:0.171425713)0.984:0.078814329)0.999:0.207816884,(U5BR21:0.184201794,(S2DHC1:0.415346108,A0A074KQT9:0.281995567)0.150:0.068323756)1.000:0.261182948)1.000:0.216322276)0.995:0.195585900)0.844:0.092192499)0.239:0.054971372)0.948:0.281724226)0.821:0.088124553)1.000:1.883682879,(((A0A3A0AU02:0.217292984,A0A7C6ZV79:0.324990708)1.000:0.343927268,(A0A3M2AFT7:0.525883180,A0A367Z986:0.635030798)0.762:0.060554227)0.977:0.160568381,(A0A661JDH5:0.726835788,((A0A3A0B463:0.569271193,(A0A2H5YED1:0.369748743,A0A3D0D939:0.851892999)0.907:0.092137957)0.182:0.060016318,(A0A1F8SRP0:0.455693008,(A0A6N6KX55:0.531534892,(A0A350WWY5:0.473284888,(A0A2M8CTE2:0.186428878,(A0A7C3PNB1:0.149017564,(A0A399ZGS4:0.295069924,A0A363U8Z4:0.158116557)0.779:0.083245004)0.944:0.086202751)0.612:0.105343024)0.999:0.217595342)0.705:0.082986338)0.986:0.125807937)0.974:0.145307952)0.910:0.187280540)1.000:0.618890193)0.678:0.291165571)0.621:0.109217385)0.984:0.235293419)0.895:0.106503263,(((A0A1C7HFY7:0.644605258,(D9Y5L6:0.355348018,A0A6L6YJV1:0.392392848)1.000:0.359782327)1.000:0.411718329,(A0A139JZQ1:0.584016035,(H3KE37:0.552761184,(A0A2Z6I9U1:0.416800958,(A0A5B7ZJR5:0.291221016,S3CA07:0.336807236)1.000:0.203475193)0.938:0.113208510)0.734:0.102382997)1.000:0.361223150)1.000:0.403132903,A0A3M1KC89:1.168610895)0.619:0.123764005)0.137:0.074178554,(A0A4R3I7M4:0.670460679,(A4BGQ5:0.300106466,A0A2K8KTJ6:0.922384927)0.795:0.186449652)1.000:0.727918691)0.440:0.069436067,A0A0C5VX09:0.997652389)0.807:0.035795116,(((A0A2E5C8N2:0.160735690,(A0A0F9G6Q1:0.147407801,A0A2A5GH68:0.172231890)0.994:0.134159139)1.000:0.397982090,(A0A661HCP2:0.263159363,(A0A2N5X8E2:0.181074528,A0A5B0WXR8:0.098717478)1.000:0.289407107)1.000:0.378628081)1.000:0.410444236,((((A0A066RRB7:0.686702282,((A0A5Q0TI91:0.273471545,(A0A3D1Z1X4:0.394156360,(A0A1R4J6E1:0.186235217,A0A1E5E2W1:0.125823934)0.992:0.106648634)0.794:0.070733866)1.000:0.367864089,(((A0A2N8ZIL3:0.380468782,(A0A6N3LJ00:0.132387287,A0A2N0XPQ3:0.175527060)1.000:0.344219578)0.973:0.109571170,(((V5FBF2:0.116053301,(A0A4Y3I3G9:0.098142671,A0A1A6KYK5:0.171569160)0.471:0.039141257)1.000:0.551081320,A0A1X1MZK1:0.948392289)0.973:0.192669168,((A0A1Y6IX18:0.364552921,((((A0A6M8FE70:0.122135033,(A0A1T4S6Z7:0.284326199,A0A2J8GM54:0.252769368)0.449:0.034653395)0.992:0.082964714,((A0A1E5FQN1:0.112488424,A0A0L7YWP2:0.140376123)0.998:0.088423042,(A0A2N7DED9:0.286201705,(A0A0L1LBA0:0.296945102,A0A1E5CMZ7:0.210240588)0.774:0.058113892)0.991:0.085607166)0.928:0.037799768)0.937:0.033361168,(((A0A6L9FLJ2:0.191869526,((A0A657Y6D1:0.084275779,A0A0D1ESK0:0.236334712)0.477:0.015474140,((A0A3A6R2Z6:0.326320016,(A0A1B1NVB6:0.156888772,A0A090PDU6:0.141176442)1.000:0.113194864)0.999:0.110921202,((A0A0F4NW11:0.116245107,A0A427U3N6:0.479075468)0.944:0.064016095,(E8LQG0:0.100245227,(A0A3S0MQ52:0.139090461,(A0A0F4NLB2:0.139024569,A0A0A5I1E6:0.105910190)0.946:0.065398240)1.000:0.094295183)0.226:0.022004890)0.994:0.071435242)0.926:0.037184380)0.892:0.028543605)0.653:0.030645441,((A0A1E5BC38:0.202673006,A0A2N7GDJ0:0.210124238)0.999:0.144384013,(A0A1H6CE75:0.099975426,A0A2N7CZ96:0.150953987)1.000:0.305038308)0.965:0.068694189)0.442:0.029196963,A0A1G7YVN0:0.319291292)0.930:0.049689035)0.937:0.043802999,A0A0H3ADF5:0.334309180)0.833:0.058596957)0.599:0.059240914,A0A1R4B6Z8:0.797731599)0.978:0.120341902)0.820:0.049214718)0.977:0.089791032,(((A0A1V1V9K5:0.306246175,((A0A2T3N5C6:0.140027825,(((A0A0B9GZE1:0.101505186,A0A090QX19:0.213147431)0.894:0.032121608,(A0A0J1H286:0.139288558,A0A0J1HHG9:0.140885966)0.728:0.031031935)0.994:0.071003581,L8JAB8:0.126880435)0.922:0.041749167)0.785:0.044765104,A0A0J8VDG2:0.184499345)0.976:0.086511664)0.951:0.067807801,(A0A1T4JVB6:0.347443874,(Q1ZPM0:0.150846158,(A0A2K1CLX0:0.295078683,A0A2T3MBJ5:0.080683305)0.939:0.047988132)1.000:0.177471210)0.999:0.166325252)0.951:0.082361612,(A0A2S7XEL8:0.651777778,((A0A1T4UQW4:0.243822186,(A0A2N7L4Q1:0.199412246,(A0A0F5ZU17:0.197351118,A0A1E5BXY5:0.186608496)0.973:0.057014771)0.797:0.053654114)1.000:0.585242148,(A0A2U3B8V3:0.182483111,A0A2M8GZT3:0.113949517)1.000:0.366218390)0.745:0.058445085)0.586:0.052825471)0.802:0.062272310)0.725:0.076226126)0.883:0.066642657)0.992:0.158647208,(((A0A6H0T9M4:0.226260720,(A0A378PU94:0.288367825,(A0A0A7ME46:0.135181692,(A0A369YMY5:0.280872337,(A0A369ZX10:0.152565494,A0A2U8FJZ4:0.130994064)0.991:0.077293493)0.997:0.086234292)0.286:0.045458077)0.230:0.060098738)1.000:0.404222283,(A0A448TUU2:0.984604469,(((((A0A356E900:0.161724275,((A0A4R1L4T5:0.316315642,(A0A2U0T5I5:0.207964263,A6VKP5:0.262778678)0.924:0.065820979)1.000:0.134164249,(Q65Q65:0.108599231,I3DBL2:0.126097931)1.000:0.131581986)0.674:0.019148416)0.453:0.035566899,A0A4R6V6W2:0.242552514)0.953:0.050372826,(((A0A448F9C9:0.202256770,(A0A1T0B7F1:0.252399461,(A0A126QE24:0.134330554,C9PP91:0.109093945)0.977:0.055763565)0.998:0.090835304)0.357:0.031808494,(A0A1V3KBY8:0.282875927,((A0A1B8T4C5:0.143620456,F9Q6B4:0.191033252)0.955:0.054704001,(A0A0H3PEH3:0.197307757,A0A1V3I872:0.155420658)0.944:0.043640978)0.196:0.022084332)1.000:0.168743181)0.993:0.066061019,(((B0URP5:0.191490843,A0A4R2MZS5:0.255236449)0.968:0.065178526,(A0A4Q7GFV3:0.176276055,A0A379AQG7:0.109096809)0.999:0.111860302)0.498:0.017385747,(A0A448K4N2:0.242840653,A0A2M8RXG5:0.113094327)0.944:0.045930505)0.999:0.102897334)0.988:0.059237022)0.871:0.046869239,(A0A4R2T190:0.309905550,(A0A4V6NCP1:0.263787416,A0A2M8S4U7:0.206333662)0.956:0.089386006)0.516:0.053602496)0.931:0.060691012,(A0A0A2XQ51:0.368716117,A0A1W1V347:0.600910032)0.868:0.115914764)0.902:0.064518201)0.439:0.091614512)1.000:0.384625427,(((A0A2N5EP58:0.155956876,A0A4P8SAK8:0.290352102)1.000:0.324422152,(((A0A377P344:0.165315028,(A0A0H3DP37:0.113614503,A0A379CMV6:0.293987673)0.912:0.047471475)0.957:0.063024444,A0A370QRY0:0.229655051)0.999:0.153026554,((A0A2C6CYV6:0.104374619,(A0A2X4UDJ3:0.142967122,A0A0G3CLK7:0.125336023)0.754:0.054392857)1.000:0.343819700,((A0A1B1KUI7:0.079175386,(A0A0G3SR87:0.138758136,A0A240C9D0:0.113871931)1.000:0.087645785)0.286:0.038800747,((A0A447KTZ7:0.111113765,A0A2R3H479:0.176283241)0.911:0.038107681,A0A087KYF5:0.176946571)0.827:0.025330378)1.000:0.192597269)0.205:0.042769341)0.464:0.056332077)0.911:0.058919757,(((A0A4P8YN94:0.231525274,A0A6B2FK28:0.233761575)0.993:0.117825399,((A0A1B7IM47:0.206184508,A0A089RJ98:0.225986745)0.977:0.078449208,((A0A086EV53:0.153352454,A0A2U1U460:0.093080699)1.000:0.166824771,((A0A5J6W333:0.151923726,A0A071LNL1:0.334782140)0.659:0.033111650,(A0A0J8VL70:0.212128496,((A0A1I6CNR0:0.206334672,((A0A368ZXH0:0.153566202,A0A1C3ZCP9:0.134979640)1.000:0.101795302,(A0A2I8QND0:0.121527253,A0A6N3H203:0.166384627)0.998:0.093729904)0.959:0.054360810)0.989:0.067612096,((A0A377C7D6:0.015375265,P27896:0.000000005)1.000:0.141158706,(((A0A0H3CPQ9:0.142775593,A0A1A9FDB2:0.155500308)0.968:0.045273995,A0A0M3F8G0:0.147924635)0.701:0.043758037,A0A2I8NXM7:0.174287754)1.000:0.188527829)0.425:0.022892806)1.000:0.161917225)0.115:0.025740144)0.796:0.052944688)0.460:0.038227446)0.184:0.050654843)1.000:0.265223666,((((A0A0A3ZX39:0.158608910,E6WCX2:0.153251899)1.000:0.135900861,(A0A1V9DLH0:0.245662266,(A0A501SDS0:0.165061026,A0A2U1DE48:0.275990864)0.981:0.082135649)0.902:0.047206598)1.000:0.240407673,(A0A1W6B6W9:0.448773331,(A0A0L7TAK5:0.201659124,A0A6M8UBQ5:0.438209314)0.947:0.125886671)0.413:0.043330968)0.890:0.059709403,(A0A2I0FTC7:0.565071402,((A0A2S9IB15:0.221653294,(A0A4R7GKK4:0.168642456,A0A4U3FKX2:0.126758463)1.000:0.168863706)1.000:0.225305382,((D8MVK1:0.151064779,A0A0A3Z023:0.167312390)0.992:0.113354592,(B2CI54:0.158100027,A0A358L3Q3:0.204909164)1.000:0.230516875)1.000:0.193206638)0.997:0.137187320)0.822:0.069276662)0.984:0.099535393)0.808:0.075521176)0.983:0.135295463)1.000:0.266359223)0.996:0.163625952,(((((A0A4Y6IFJ4:0.469381049,(A0A3Q9E634:0.184593296,(((A0A6B2IFH5:0.124158619,(A0A4R2F8H8:0.111747110,A0A094LVE9:0.195807964)1.000:0.122192901)0.996:0.072263461,(B0TUG0:0.223503493,(A0A0C3LR96:0.144471052,(A0A431WHS6:0.093184676,B9WZ65:0.181544067)0.637:0.021971473)0.848:0.038805178)0.999:0.089385755)0.965:0.042414152,((A0A658KRQ4:0.223965517,(A0A2N7CRR8:0.339928965,(A0A411PMY8:0.119187305,A0A6L5NZX6:0.149631060)1.000:0.172955471)0.242:0.064941329)0.999:0.128555653,A0A073KXW6:0.169499813)0.968:0.054634934)0.198:0.015641530)0.997:0.195677101)0.999:0.222768515,((A0A4U1BII7:0.308773818,A0A4U1BDK2:0.236068917)1.000:0.386059646,(A0A6H1UFH5:0.698159265,E1SLN1:0.572718716)1.000:0.494964783)0.983:0.229558000)1.000:0.388308348,(A0A023RMJ3:0.141764781,A0A5J6WY17:0.144459922)1.000:0.581887093)0.265:0.073127403,((A0A418YG20:0.857554011,R9PL05:1.057672157)0.364:0.123624741,A0A1L0C387:0.922791500)0.852:0.076369192)0.439:0.077135803,A0A368NP71:0.954900592)0.497:0.065565803)1.000:0.390569935,(A0A2V1GTI1:1.000401781,(A0A1X7AF50:0.744360705,(A0A081KBE7:0.580509398,(A0A142BC28:0.447810740,A0A081NFX2:0.507479789)0.983:0.182037394)0.981:0.191654020)1.000:0.356404576)0.684:0.114788964)0.945:0.106474998)0.947:0.108047419,((((A0A1R1MHB2:0.948548008,(E1VJB2:0.769155176,A0A1Y0IEM3:0.981760256)0.787:0.119291985)0.263:0.030174543,(((A0A024HCY7:0.162627466,((A0A0F0DYR1:0.152474232,(A0A1H0HG81:0.195103195,(A0A1F0IGH0:0.192296432,A0A1G8DZY0:0.148476465)0.124:0.033192239)0.984:0.044664446)0.885:0.026742246,A0A081Y387:0.106138950)0.814:0.030074585)1.000:0.630343745,((A0A1H2PVN7:0.527925483,((((A0A099RKN9:0.164497185,A0A0C2MZ50:0.156709533)0.996:0.098160494,(A0A2T5P9I2:0.138118785,A0A1N7ASE2:0.320281586)0.219:0.040221783)0.994:0.089359906,((((((A0A0F0F428:0.110386883,A0A3M3SY23:0.167332464)0.891:0.034857729,A0A0B1Z6F8:0.120445060)0.401:0.035572487,A0A0H5AIP5:0.128567709)1.000:0.226689461,A0A1G7U268:0.124864215)0.997:0.093778276,(A0A1H2I583:0.208884653,((A0A2A2J084:0.091214233,A0A6I4KTH7:0.163353226)0.580:0.043274010,((A0A1G4SQM0:0.155643433,A0A418X8U4:0.111614548)0.952:0.036953017,((A0A1E5XD11:0.134857545,A0A238ZM17:0.248950428)1.000:0.334888092,((A0A542JR52:0.102787301,A0A5J6QSL1:0.155859835)0.856:0.026834037,(A0A2A3MFB4:0.349418109,A0A6I6Y2X7:0.281704120)0.792:0.041921422)0.831:0.019506821)0.415:0.035779287)0.995:0.079434009)0.619:0.051479225)0.986:0.072779730)0.869:0.036646866,(A0A3D4UDL4:0.282479237,(A0A1G3E404:0.091120587,A0A257D3S0:0.106961522)1.000:0.137897916)0.952:0.046526540)0.925:0.051922783)0.806:0.072543871,A0A1H7SB12:0.301031887)0.097:0.051639388)0.999:0.225853951,(A0A5C7NKU7:0.664777769,((A0A198XDH8:0.593205543,(L2F958:0.643560389,(A0A066UI93:0.457313810,A0A496NDM9:0.400063544)1.000:0.490011935)0.474:0.099775772)0.933:0.098538435,(A0A1T0CJB7:0.629946130,(((A0A229G2Q1:0.065634274,A0A3D4KG80:0.132313678)0.994:0.086364603,(D0SR48:0.257056539,(Q4FU45:0.077990994,A0A127H0N6:0.191459578)0.030:0.033379976)0.859:0.048668955)0.999:0.212095936,(A0A2J9DX25:0.313062677,(A0A1R4GPH3:0.161246413,A5WD78:0.165560398)0.979:0.127921174)1.000:0.281035587)0.996:0.159453014)0.698:0.046626974)1.000:0.404268635)0.978:0.205795114)1.000:0.433358939)0.870:0.148578962,((((A0A433IHB6:0.262913526,(((A0A433I7H2:0.157257038,A0A349HCM7:0.379683148)0.969:0.068300738,(A0A433HSE3:0.171835800,(A0A6N6T9B4:0.122648860,A0A7C6W1G8:0.155749455)0.893:0.036147210)0.932:0.037000222)0.360:0.036553451,A0A3D0SM84:0.183286279)0.940:0.080245887)1.000:0.342589977,(A0A4R2L519:0.410202702,(A0A317MU46:0.247819768,A0A431I7M8:0.286070719)0.583:0.087523184)1.000:0.334136656)0.998:0.193227223,(((F9UBS8:0.228239875,A0A0U5IBT9:0.148674711)1.000:0.360243139,(A0A6I7Q309:0.399925286,(A0A5M8FQV3:0.332730841,(A0A6M0K043:0.247454941,I3YGE3:0.390303996)0.749:0.066903472)0.906:0.083457180)0.991:0.182708564)1.000:0.387965452,((A0A3M8QSS7:0.836685690,(((A0A1F6T7T3:0.520136919,(G2DAN1:0.362646574,A0A370DPN2:0.403056573)1.000:0.314428823)0.764:0.077560172,((((((A0A558DGD6:0.150758399,A0A0F7JYN7:0.170550099)1.000:0.370578511,(A0A4U0GGD2:0.596574200,A0A369C9B1:0.259532265)0.739:0.073632486)0.760:0.025278329,A0A1G5QP14:0.432815980)0.496:0.059320553,((A0A2N2AIV7:0.271105837,A0A7C1ZD49:0.453446496)0.767:0.051924573,A0A3B1ALX1:0.598706029)0.722:0.041881486)0.676:0.043089605,(A0A1T2L6U0:0.486348560,(A0A5C2HFP8:0.672470445,(A0A0B0H6F0:0.594713477,(A0A2N6G8Y2:0.278105005,(G2FFF7:0.218827394,((A0A2U0A031:0.114019700,A0A1E2UKV7:0.183303066)1.000:0.225367163,A0A497TKP1:0.260538023)0.122:0.035440071)0.972:0.109125123)0.955:0.096288341)0.936:0.182665602)0.891:0.081110521)0.965:0.081078690)0.937:0.077094481,((((A0A3B1B152:0.153264107,A0A3B1BEV1:0.149405637)0.999:0.180187626,(A0A3B0YG04:0.202655526,(A0A3B0YB85:0.172658012,A0A3B0X4Z0:0.218027845)1.000:0.278433478)0.982:0.115716962)1.000:0.308085715,(A0A432EJH8:0.640850183,A0A3N1Y1L3:0.795480489)0.925:0.202294558)0.923:0.118080971,A0A7C7ZVJ7:1.161722952)0.778:0.036136915)0.952:0.073893439)0.638:0.030801642,(((A0A1J5S4Z5:0.059091218,A0A238DRR1:0.107686918)1.000:0.884917108,((A0A4R1BGP1:0.438694273,(((Q5P3L3:0.247604914,(A0A0K1J0A8:0.241065165,H0Q100:0.245008875)0.872:0.079727386)1.000:0.224841979,(((A0A521HMQ4:0.201401817,((A0A1H5YBE1:0.268095137,(A0A3F3GJM8:0.120761925,A0A3B9PI26:0.134114057)0.991:0.066859913)0.992:0.064107711,(N6Z217:0.115790287,S9ZKL2:0.152841106)1.000:0.158133385)0.812:0.040357435)1.000:0.098969947,((A0A4R6DPX5:0.161816359,A0A4Y6KYR7:0.135960507)0.997:0.081096855,(A0A2N2UPM0:0.172324955,A0A323UUI0:0.148361297)0.963:0.070668643)0.519:0.021406118)1.000:0.109006207,(A0A2T4IBH0:0.155213074,(A0A2K9LDQ9:0.167110805,(A0A4S4ALD3:0.064343983,A0A4S4AN91:0.152434576)0.766:0.029589975)0.900:0.037605174)0.998:0.097979213)0.986:0.076243391)0.988:0.113518227,A0A5C9BGN3:0.361241944)0.959:0.083875061)1.000:0.275925146,((A0A258ZCP4:0.256020226,A0A4R3XYB7:0.227610103)1.000:0.266739091,(((A0A257XZP9:0.115181451,(Q3SJ17:0.140599838,A0A259F3E9:0.086430012)0.347:0.017879271)0.991:0.078888234,(A0A1Q4GL56:0.140402777,(A0A125BCN0:0.084891063,A0A259EXR4:0.127378648)0.820:0.030701382)1.000:0.166565719)0.999:0.172775681,((A0A1T4W880:0.205715569,(A0A656HFA1:0.223649456,(A0A1H4EH44:0.087564709,(A0A357IBM7:0.237801437,A0A7D6QFM9:0.088786870)0.996:0.083166967)0.952:0.060246114)0.527:0.048751471)1.000:0.292904601,(A0A4R3K095:0.269498597,(A0A2M7MVP0:0.188603306,A0A5C9BGU3:0.212355280)0.990:0.130833022)0.999:0.155534316)0.946:0.106170328)0.999:0.167343802)0.147:0.038191969)0.955:0.099972772)0.906:0.084437882,((W0DI02:0.089681767,L0DWL2:0.086124578)1.000:0.291601356,(L0DSL1:0.301399671,A0A6I7NG15:0.261258049)1.000:0.256201348)1.000:0.357472145)0.947:0.077314878)0.135:0.034148609)0.291:0.055356312,((A0A1D2TP34:0.847206815,(A0A377Q8K9:0.177620959,A0A6M8SLL3:0.241661790)1.000:0.663105559)0.930:0.134423671,((A0A7C4IDQ1:0.566857665,(((A0A6C2CL82:0.121988609,A0A431KIE6:0.284363415)0.804:0.047738461,(A0A4Y4CTM7:0.278179875,A0A6L4B718:0.271434547)0.037:0.023491221)1.000:0.464002750,(A0A1J5RYP9:0.374906899,(A0A1F4BVE5:0.149619344,(A0A521XVK4:0.128102781,A0A1F4D693:0.146644558)0.059:0.014648063)1.000:0.415929331)0.757:0.079292713)0.771:0.088417443)0.934:0.088437282,(A0A354K1T9:0.723407839,(A0A1R1I8R8:0.185708467,A0A524B6G1:0.256889281)1.000:0.391298274)1.000:0.434975929)0.506:0.023531933)1.000:0.193896737)0.839:0.051347843)0.909:0.066668959)0.861:0.061415490,((A0A6H0IY85:0.454369213,A0A1H8PV37:0.461974970)1.000:0.413895895,((A0A498C0D0:0.266190206,Q0A9X9:0.205872950)1.000:0.680307636,(((A0A3N9TZS4:0.182424545,A0A1M7AHU7:0.212523680)1.000:0.556609554,(A0A1E2VC02:0.859592709,((A0A510ZC34:0.162193295,A0A139C683:0.126995834)1.000:0.168560988,(A0A285VGD1:0.232751653,A0A3E0WWZ6:0.344061262)0.864:0.074461224)0.797:0.062628224)0.845:0.065043729)0.995:0.175271572,((A0A328XZP3:0.462419711,(A0A3D9DW64:0.091958145,(A0A2R8CHN9:0.173218434,A0A1S1NR62:0.202565028)0.460:0.047917923)1.000:0.472110734)1.000:0.655607876,(A0A5B8R977:0.422326531,A0A2U2MWY7:0.558461463)0.031:0.102474213)0.982:0.196094028)0.921:0.084526832)0.478:0.044803692)0.861:0.083213362)0.979:0.130187549)0.811:0.063471427)0.743:0.041144103,(((C7RBW7:0.570846859,((A0A661EXG5:0.245275839,A0A661F3V4:0.230614996)1.000:0.619754390,(A0A545UI11:0.273450418,((A0A2A5D5Z5:0.439442450,A0A2H0DFT1:0.341934085)0.782:0.072456340,(A0A2A4VL02:0.370719367,((A0A431WEF6:0.134672909,B1KHM8:0.138229085)0.860:0.068959696,(A0A5N8UPY2:0.385600854,B0TN39:0.459315350)0.988:0.149717945)1.000:0.171244398)0.289:0.046160637)0.435:0.038089330)0.997:0.247381268)0.992:0.243757918)0.999:0.424529461,((A0A2K9LJX1:0.242070519,(A0A2D9TRU7:0.196226369,A0A2E3D4A7:0.232908430)0.768:0.079446678)1.000:0.684525116,((A0A6C0TTI7:0.482086999,((A0A2D6J8S0:0.247144403,A0A1I4PXY2:0.251088205)0.123:0.030858542,(A0A1H2F7U9:0.193297474,A0A2N1ZEV1:0.395494349)0.989:0.101964729)0.240:0.040090586)0.990:0.152305369,((A0A0T6VJS2:0.220948926,((A0A5J6QDN8:0.171659093,A0A1Y0D0H5:0.336861747)0.987:0.139895992,A0A4R6U0M2:0.590368633)0.999:0.190976773)0.984:0.136224074,A0A1G9GWM2:0.232701449)0.968:0.100920965)1.000:0.500709820)0.973:0.168874782)0.768:0.070393895,(((A0A231N324:0.118788729,A0A2P7QHM5:0.165589790)1.000:0.607649463,(A0A1R4B114:1.306185325,((((A0A097R4X2:0.222666473,A0A370QNZ2:0.355399673)0.379:0.048895411,((A0A0H2QI12:0.228872724,((A0A1B7JQG0:0.063142991,A0A4R3NL32:0.162731735)0.983:0.062918815,(A0A1S1HR98:0.149202610,(K8WVX3:0.148593178,K8W4B9:0.090710580)0.621:0.029490660)0.749:0.033210573)0.999:0.156752812)1.000:0.235746640,(A0A2X2C3W5:0.245354315,A0A0A2R6E7:0.622444473)0.761:0.102002012)1.000:0.251124762)0.981:0.099185634,(((A0A086EZN2:0.130325470,((C6C4I9:0.146313585,(A0A0A8FCR1:0.092007951,A0A375ABV6:0.189603441)0.989:0.076037217)0.997:0.084250999,A0A2I5TK04:0.155992155)0.979:0.067870400)1.000:0.198285381,(((A0A6M8UF06:0.225941546,A0A443IBI7:0.390656845)0.898:0.048922688,(S4YQ19:0.133690444,A0A2X5DMF9:0.158663534)0.691:0.035993637)0.730:0.048303461,A0A250B8X5:0.196963201)1.000:0.171200777)0.776:0.044904234,(A0A411WN48:0.497475473,(((A0A4V2Q2J2:0.128622006,A0A4U2UK33:0.275339702)1.000:0.258841632,((A0A0H3F922:0.220721868,(A0A502GTB3:0.086534604,A0A085GEZ0:0.112463158)0.997:0.103275050)0.997:0.116592913,(A0A1X0WGI9:0.203187212,A0A1X0W273:0.150145190)1.000:0.197187056)1.000:0.199111762)0.949:0.072907113,(A0A0B6FNM1:0.193016051,A0A0A8VI74:0.194280316)1.000:0.184437856)0.667:0.059774381)0.716:0.025070382)0.923:0.057861231)0.546:0.080074842,(A0A1I4VAQ4:1.095910513,((A0A3N1J491:0.234543743,((((((A0A0G3P971:0.132760020,(A0A3V3RGY0:0.072677583,(A0A3T4IEF5:0.008804266,P0AFA2:0.000000005)1.000:0.082182646)0.973:0.045169018)0.805:0.021209955,(((A0A377TUY3:0.127248661,(A0A085APD9:0.128839717,A0A1B7K028:0.154936532)0.873:0.027746297)0.571:0.022490635,A0A0F0VXU3:0.139026313)0.986:0.048926528,A0A2P5GUA9:0.128051446)0.940:0.037860718)0.307:0.016414168,((A0A1C4G722:0.131851320,(A0A0G3QMK7:0.092338380,A0A6N3HSB4:0.086466882)0.996:0.059526431)0.985:0.045961340,A0A1I6DNF2:0.117241738)0.950:0.036192028)1.000:0.097435415,A0A2P8VL01:0.229316061)0.575:0.031281401,A0A3C2BMK2:0.269375903)0.245:0.013205295,(A0A0K2P2K0:0.162974499,A0A0J8VG41:0.128195275)0.972:0.044945535)0.861:0.029618234)0.936:0.050514954,((A0A1X7IBV3:0.176856897,(A0A085GEM9:0.131940193,A0A495ADR4:0.128555187)0.822:0.048217851)0.994:0.083253373,(I2B8X4:0.287962087,(A0A6L6HBJ0:0.156393045,A0A6B2FUN7:0.185492617)0.787:0.056236880)0.947:0.052497107)0.865:0.041737773)0.996:0.212215051)0.942:0.146245833)0.974:0.212335490)0.828:0.126784295)1.000:0.343893012,((A0A3P1SWH0:0.222837270,(A0A1I2UM75:0.181811831,A0A5P1RE43:0.115739415)0.994:0.153377322)1.000:0.372525647,(((A0A5J5FJ27:0.186779555,A0A4R7K2X4:0.219768057)1.000:0.357607687,(A0A1H2R8N7:0.269267444,(((((A0A2V3ZU24:0.145144683,A0A1I6HPR0:0.181052775)0.833:0.047099354,A0A3T0CY73:0.133288908)0.640:0.022979008,((A0A0H4I5I6:0.352838538,M7CTE4:0.138092525)0.641:0.033936365,(((A0A259LV51:0.244269752,((A0A137S8E7:0.110643507,((A0A2T1KAH5:0.159822106,A0A0T6VYS6:0.155776911)0.167:0.022823904,(A0A1I3VQY3:0.179188722,A0A2S6G5Z8:0.137594203)0.965:0.046773279)0.620:0.035451865)0.972:0.034937870,A0A4P6W7U2:0.260818666)0.227:0.018901149)0.988:0.050891775,A0A346S083:0.093693019)0.671:0.016062230,A0A0F9LW23:0.189894718)0.552:0.013245504)1.000:0.091282747)0.745:0.018739620,A0A2G1UN63:0.131813327)1.000:0.217734672,A0A509MSE1:0.296259997)0.098:0.080896296)1.000:0.291607358)0.972:0.124390564,((A0A1K1ZMA0:0.375682762,W9V089:0.492630787)1.000:0.214066623,((A0A1H2WY15:0.282774371,(A0A0C3DTL0:0.311938761,((S2KII1:0.137540830,A0A1M4WDH7:0.160502718)0.456:0.029783404,(((A0A318L0Q4:0.109685354,A0A1I7GV54:0.314556970)0.887:0.039855459,((A0A1H0FAV7:0.091987524,A0A6M4FU22:0.126981863)0.966:0.045908558,(A0A5K1I3A2:0.119359255,(A0A291PCH7:0.101872302,(A0A1B8P1F3:0.121661380,A0A1M7ABC9:0.166140219)1.000:0.150704536)0.998:0.091303414)0.939:0.036411498)0.780:0.025084063)0.925:0.031397771,A0A1H5X727:0.193829404)0.584:0.026241403)0.900:0.038057629)0.781:0.047977889)0.824:0.072124195,(A0A1A0FA27:0.373321843,(A0A2N0G9U1:0.249973342,(A0A1R4HNH3:0.248069779,(A0A1A8M4D0:0.196282292,A0A1J8PSD8:0.165467342)0.149:0.017471551)0.956:0.052295735)0.100:0.037571338)1.000:0.301544003)1.000:0.231315524)0.489:0.071903640)1.000:0.260307143)0.838:0.085153313)0.998:0.132393039)0.657:0.047143482)0.585:0.040677599,(A0A6I7WVF9:1.047925537,(((A0A1Y5JSS3:0.445438245,A0A3N9TDS5:0.543493732)1.000:0.472463402,(((A0A510IQH3:0.141148564,A0A1G8XJL8:0.108160529)0.999:0.187117722,((A0A1M4YU88:0.096635263,A0A143HJE7:0.138688386)0.999:0.168260991,A0A5R8VP49:0.424290381)0.891:0.110505977)1.000:0.528666054,(A0A4P9VW75:0.580422492,(A0A3T0VL13:0.319607144,A0A261GLS8:0.374992149)0.995:0.149389033)0.989:0.159004438)0.940:0.100236354)0.349:0.039422551,((((A0A119D0V7:0.358002911,((A0A244CU84:0.222526074,A0A5S3WM58:0.100598115)0.984:0.078407999,(A0A1I7B9M2:0.234028045,A0A2D4ZGJ8:0.201926864)0.614:0.037929658)1.000:0.243284009)1.000:0.335948206,(W2UDS3:0.494824564,(K4L286:0.636137011,(A0A657AKA5:0.461293735,(A0A559QUC0:0.246157076,A0A495DG46:0.186114536)1.000:0.248716710)0.923:0.065854491)0.216:0.066963684)0.983:0.142110264)0.984:0.164632478,(A0A558NQT6:0.750094186,((((A0A4P6VXE5:0.211350065,((A0A0M2V822:0.088807476,A0A0M2VFM8:0.128222490)0.978:0.045836405,(A0A2D4TY56:0.085031173,A0A4Q9XSR2:0.182467020)0.964:0.051296929)0.651:0.035717280)1.000:0.106152664,(A0A1C2C7C2:0.197109670,A0A1H3ZK43:0.265901178)0.811:0.099079294)0.996:0.112587827,((A0A3D5BM78:0.214272230,(A0A349LXQ7:0.220553626,A0A5C7TPR7:0.250155428)1.000:0.180420031)0.999:0.140640444,(((A0A432XCK6:0.152457057,(A0A094INX9:0.166263111,A0A432XT07:0.108898162)0.484:0.029984598)0.996:0.093557994,(A0A317Q5M3:0.223365099,A0A094IY51:0.173072031)0.731:0.053884708)1.000:0.187243290,((A0A4V1NM43:0.123119041,(A0A2E9GZ47:0.150901947,A0A432ZDQ7:0.096761222)1.000:0.200650205)1.000:0.478442337,(A0A432VWD3:0.377947891,(A0A432WRM9:0.206161822,A0A552X6C5:0.212919433)1.000:0.238248761)0.999:0.187269208)0.562:0.048778341)0.712:0.060355527)0.942:0.054441075)0.931:0.086806961,((A0A5J6PIX6:0.121010091,A0A5S4USH6:0.235664273)1.000:0.451509235,(A0A1Y0FRU0:0.237969905,A0A3N1NQV5:0.465954959)1.000:0.168929132)0.145:0.041727311)0.221:0.080644300)0.992:0.203926326)1.000:0.183379866,(A0A5R9IP87:0.663372786,((A0A2S9V5F3:0.353481689,K6ZM11:0.395702386)0.998:0.255825015,(A0A0U2Z502:0.485485929,A0A1V3GP28:0.775718790)0.873:0.145645844)0.242:0.077794983)0.996:0.144309271)0.328:0.043868146)0.944:0.093321193)0.998:0.224196720)0.933:0.083970400);
